# Supplementary material for: Investigating effects of soil chemicals on density of small mammal bioindicators using spatial capture-recapture models
Source: PLoS One. 2020 Sep 17;15(9):e0238870. doi: 10.1371/journal.pone.0238870 (PMC7498087; doi:10.1371/journal.pone.0238870)
Supplement: S1 File — (ZIP) [file pone.0238870.s003.zip]

Archive with 9 entries (9 files):
- Soil Middle grid.xlsx
- Soil Lower Grid.xlsx
- Soil Upper Grid.xlsx
- MAN_raster1.tif
- MER_raster1.tif
- TEQ_raster1.tif
- PCB_raster1.tif
- CaptureHistory.txt
- Traps.txt
