# Supplementary material for: Investigating effects of soil chemicals on density of small mammal bioindicators using spatial capture-recapture models
Source: PLoS One. 2020 Sep 17;15(9):e0238870. doi: 10.1371/journal.pone.0238870 (PMC7498087; doi:10.1371/journal.pone.0238870)
Supplement: S1 File — (ZIP) [file pone.0238870.s003.zip › Soil Middle grid.xlsx]

## Sheet: Sheet0
Field Sample ID	Location ID	Sample Date	Parameter Name	Report Result	Report Units	Lab Qualifier	Detected	Sample Matrix	Sample Purpose	Sample Type	Sample Time	Latitude (Decimal)	Longitude (Decimal)	Filtered	Field Sample Comments	Lab Matrix	COC #	Lab Method	Report Detection Limit	% Moisture	Basis	Easting	Northing	Method Detection Limit	Minimum Detectable Activity
RELA-17-132161	02-61401	2017-04-18	PCB-4	5.25e-06	mg/kg	U	N	SO	REG	S	14:50			N		SD	2017-1408	EPA:1668C	6.9e-05	12	D	1.62865e+06	1.77426e+06	5.25
RELA-17-132161	02-61401	2017-04-18	Total PCB	0.235	mg/kg	J	Y	SO	REG	S	14:50			N		SD	2017-1408	EPA:1668C		12	D	1.62865e+06	1.77426e+06
RELA-17-132161	02-61401	2017-04-18	PCB-54	5.25e-06	mg/kg	U	N	SO	REG	S	14:50			N		SD	2017-1408	EPA:1668C	1.6e-05	12	D	1.62865e+06	1.77426e+06	5.25
RELA-17-132161	02-61401	2017-04-18	PCB-5	5.25e-06	mg/kg	U	N	SO	REG	S	14:50			N		SD	2017-1408	EPA:1668C	1.6e-05	12	D	1.62865e+06	1.77426e+06	5.25
RELA-17-132161	02-61401	2017-04-18	PCB-31	4.55e-05	mg/kg		Y	SO	REG	S	14:50			N		SD	2017-1408	EPA:1668C	1.6e-05	12	D	1.62865e+06	1.77426e+06	5.25
RELA-17-132161	02-61401	2017-04-18	Tetrachlorodibenzodioxin[2,3,7,8-]	9.17e-08	mg/kg	U	N	SO	REG	S	14:50			N		SD	2017-1408	SW-846:8290A	9.2e-07	12	D	1.62865e+06	1.77426e+06	0.306
RELA-17-132161	02-61401	2017-04-18	Hexachlorodibenzodioxin[1,2,3,7,8,9-]	1.01e-06	mg/kg	J	Y	SO	REG	S	14:50			N		SD	2017-1408	SW-846:8290A	4.6e-06	12	D	1.62865e+06	1.77426e+06	1.53
RELA-17-132161	02-61401	2017-04-18	PCB-11	4.44e-05	mg/kg	J	Y	SO	REG	S	14:50			N		SD	2017-1408	EPA:1668C	0.00016	12	D	1.62865e+06	1.77426e+06	15.6
RELA-17-132161	02-61401	2017-04-18	PCB-15	6.28e-06	mg/kg	J	Y	SO	REG	S	14:50			N		SD	2017-1408	EPA:1668C	1.6e-05	12	D	1.62865e+06	1.77426e+06	5.25
RELA-17-132161	02-61401	2017-04-18	PCB-209	0.000164	mg/kg		Y	SO	REG	S	14:50			N		SD	2017-1408	EPA:1668C	1.6e-05	12	D	1.62865e+06	1.77426e+06	5.25
RELA-17-132161	02-61401	2017-04-18	PCB-1	5.25e-06	mg/kg	U	N	SO	REG	S	14:50			N		SD	2017-1408	EPA:1668C	2.9e-05	12	D	1.62865e+06	1.77426e+06	5.25
RELA-17-132161	02-61401	2017-04-18	PCB-2	5.25e-06	mg/kg	U	N	SO	REG	S	14:50			N		SD	2017-1408	EPA:1668C	1.6e-05	12	D	1.62865e+06	1.77426e+06	5.25
RELA-17-132161	02-61401	2017-04-18	PCB-3	5.25e-06	mg/kg	U	N	SO	REG	S	14:50			N		SD	2017-1408	EPA:1668C	1.6e-05	12	D	1.62865e+06	1.77426e+06	5.25
RELA-17-132161	02-61401	2017-04-18	PCB-202	0.000179	mg/kg		Y	SO	REG	S	14:50			N		SD	2017-1408	EPA:1668C	1.6e-05	12	D	1.62865e+06	1.77426e+06	5.25
RELA-17-132161	02-61401	2017-04-18	Total triCB	0.000192	mg/kg	J	Y	SO	REG	S	14:50			N		SD	2017-1408	EPA:1668C		12	D	1.62865e+06	1.77426e+06
RELA-17-132161	02-61401	2017-04-18	Total pentaCB	0.107	mg/kg	J	Y	SO	REG	S	14:50			N		SD	2017-1408	EPA:1668C		12	D	1.62865e+06	1.77426e+06
RELA-17-132161	02-61401	2017-04-18	Total diCB	5.07e-05	mg/kg	J	Y	SO	REG	S	14:50			N		SD	2017-1408	EPA:1668C		12	D	1.62865e+06	1.77426e+06
RELA-17-132161	02-61401	2017-04-18	PCB-6	5.25e-06	mg/kg	U	N	SO	REG	S	14:50			N		SD	2017-1408	EPA:1668C	1.6e-05	12	D	1.62865e+06	1.77426e+06	5.25
RELA-17-132161	02-61401	2017-04-18	Total hexaCB	0.098	mg/kg	J	Y	SO	REG	S	14:50			N		SD	2017-1408	EPA:1668C		12	D	1.62865e+06	1.77426e+06
RELA-17-132161	02-61401	2017-04-18	Total tetraCB	0.00992	mg/kg	J	Y	SO	REG	S	14:50			N		SD	2017-1408	EPA:1668C		12	D	1.62865e+06	1.77426e+06
RELA-17-132161	02-61401	2017-04-18	Total monoCB	0	mg/kg	U	N	SO	REG	S	14:50			N		SD	2017-1408	EPA:1668C		12	D	1.62865e+06	1.77426e+06
RELA-17-132161	02-61401	2017-04-18	Total heptaCB	0.0161	mg/kg	J	Y	SO	REG	S	14:50			N		SD	2017-1408	EPA:1668C		12	D	1.62865e+06	1.77426e+06
RELA-17-132161	02-61401	2017-04-18	Pentachlorodibenzofurans (Totals)	5.49e-06	mg/kg	J	Y	SO	REG	S	14:50			N		SD	2017-1408	SW-846:8290A		12	D	1.62865e+06	1.77426e+06
RELA-17-132161	02-61401	2017-04-18	PCB-118	0.0197	mg/kg		Y	SO	REG	S	14:50			N		SD	2017-1408	EPA:1668C	1.6e-05	12	D	1.62865e+06	1.77426e+06	5.25
RELA-17-132161	02-61401	2017-04-18	PCB-66	0.00187	mg/kg		Y	SO	REG	S	14:50			N		SD	2017-1408	EPA:1668C	1.6e-05	12	D	1.62865e+06	1.77426e+06	5.25
RELA-17-132161	02-61401	2017-04-18	PCB-77	0.0002	mg/kg		Y	SO	REG	S	14:50			N		SD	2017-1408	EPA:1668C	1.6e-05	12	D	1.62865e+06	1.77426e+06	5.25
RELA-17-132161	02-61401	2017-04-18	PCB-105	0.00824	mg/kg		Y	SO	REG	S	14:50			N		SD	2017-1408	EPA:1668C	1.6e-05	12	D	1.62865e+06	1.77426e+06	5.25
RELA-17-132161	02-61401	2017-04-18	Octachlorodibenzodioxin[1,2,3,4,6,7,8,9-]	0.000577	mg/kg		Y	SO	REG	S	14:50			N		SD	2017-1408	SW-846:8290A	9.2e-06	12	D	1.62865e+06	1.77426e+06	3.06
RELA-17-132161	02-61401	2017-04-18	PCB-169	5.25e-06	mg/kg	U	N	SO	REG	S	14:50			N		SD	2017-1408	EPA:1668C	1.6e-05	12	D	1.62865e+06	1.77426e+06	5.25
RELA-17-132161	02-61401	2017-04-18	PCB-60	0.000153	mg/kg		Y	SO	REG	S	14:50			N		SD	2017-1408	EPA:1668C	1.6e-05	12	D	1.62865e+06	1.77426e+06	5.25
RELA-17-132161	02-61401	2017-04-18	PCB-10	5.25e-06	mg/kg	U	N	SO	REG	S	14:50			N		SD	2017-1408	EPA:1668C	1.6e-05	12	D	1.62865e+06	1.77426e+06	5.25
RELA-17-132161	02-61401	2017-04-18	PCB-7	5.25e-06	mg/kg	U	N	SO	REG	S	14:50			N		SD	2017-1408	EPA:1668C	1.6e-05	12	D	1.62865e+06	1.77426e+06	5.25
RELA-17-132161	02-61401	2017-04-18	PCB-80	5.25e-06	mg/kg	U	N	SO	REG	S	14:50			N		SD	2017-1408	EPA:1668C	1.6e-05	12	D	1.62865e+06	1.77426e+06	5.25
RELA-17-132161	02-61401	2017-04-18	PCB-155	5.25e-06	mg/kg	U	N	SO	REG	S	14:50			N		SD	2017-1408	EPA:1668C	1.6e-05	12	D	1.62865e+06	1.77426e+06	5.25
RELA-17-132161	02-61401	2017-04-18	Hexachlorodibenzodioxins (Total)	1.6e-05	mg/kg	J	Y	SO	REG	S	14:50			N		SD	2017-1408	SW-846:8290A		12	D	1.62865e+06	1.77426e+06
RELA-17-132161	02-61401	2017-04-18	PCB-9	5.25e-06	mg/kg	U	N	SO	REG	S	14:50			N		SD	2017-1408	EPA:1668C	1.6e-05	12	D	1.62865e+06	1.77426e+06	5.25
RELA-17-132161	02-61401	2017-04-18	PCB-14	5.25e-06	mg/kg	U	N	SO	REG	S	14:50			N		SD	2017-1408	EPA:1668C	1.6e-05	12	D	1.62865e+06	1.77426e+06	5.25
RELA-17-132161	02-61401	2017-04-18	PCB-8	5.25e-06	mg/kg	U	N	SO	REG	S	14:50			N		SD	2017-1408	EPA:1668C	1.6e-05	12	D	1.62865e+06	1.77426e+06	5.25
RELA-17-132161	02-61401	2017-04-18	PCB-170	0.0021	mg/kg		Y	SO	REG	S	14:50			N		SD	2017-1408	EPA:1668C	1.6e-05	12	D	1.62865e+06	1.77426e+06	5.25
RELA-17-132161	02-61401	2017-04-18	PCB-52	5.25e-06	mg/kg	U	N	SO	REG	S	14:50			N		SD	2017-1408	EPA:1668C	1.6e-05	12	D	1.62865e+06	1.77426e+06	5.25
RELA-17-132161	02-61401	2017-04-18	PCB-133	0.000296	mg/kg		Y	SO	REG	S	14:50			N		SD	2017-1408	EPA:1668C	1.6e-05	12	D	1.62865e+06	1.77426e+06	5.25
RELA-17-132161	02-61401	2017-04-18	PCB-137	0.00136	mg/kg		Y	SO	REG	S	14:50			N		SD	2017-1408	EPA:1668C	1.6e-05	12	D	1.62865e+06	1.77426e+06	5.25
RELA-17-132161	02-61401	2017-04-18	PCB-194	0.000511	mg/kg		Y	SO	REG	S	14:50			N		SD	2017-1408	EPA:1668C	1.6e-05	12	D	1.62865e+06	1.77426e+06	5.25
RELA-17-132161	02-61401	2017-04-18	Heptachlorodibenzodioxin[1,2,3,4,6,7,8-]	6.3e-05	mg/kg		Y	SO	REG	S	14:50			N		SD	2017-1408	SW-846:8290A	4.6e-06	12	D	1.62865e+06	1.77426e+06	1.53
RELA-17-132161	02-61401	2017-04-18	Pentachlorodibenzodioxins (Total)	8.71e-06	mg/kg		Y	SO	REG	S	14:50			N		SD	2017-1408	SW-846:8290A		12	D	1.62865e+06	1.77426e+06
RELA-17-132161	02-61401	2017-04-18	PCB-42	5.25e-06	mg/kg	U	N	SO	REG	S	14:50			N		SD	2017-1408	EPA:1668C	1.6e-05	12	D	1.62865e+06	1.77426e+06	5.25
RELA-17-132161	02-61401	2017-04-18	PCB-17	9.3e-06	mg/kg	J	Y	SO	REG	S	14:50			N		SD	2017-1408	EPA:1668C	1.6e-05	12	D	1.62865e+06	1.77426e+06	5.25
RELA-17-132161	02-61401	2017-04-18	PCB-34	5.25e-06	mg/kg	U	N	SO	REG	S	14:50			N		SD	2017-1408	EPA:1668C	1.6e-05	12	D	1.62865e+06	1.77426e+06	5.25
RELA-17-132161	02-61401	2017-04-18	PCB-35	5.25e-06	mg/kg	U	N	SO	REG	S	14:50			N		SD	2017-1408	EPA:1668C	1.6e-05	12	D	1.62865e+06	1.77426e+06	5.25
RELA-17-132161	02-61401	2017-04-18	Heptachlorodibenzodioxins (Total)	0.000284	mg/kg		Y	SO	REG	S	14:50			N		SD	2017-1408	SW-846:8290A		12	D	1.62865e+06	1.77426e+06
RELA-17-132161	02-61401	2017-04-18	PCB-95	0.0151	mg/kg		Y	SO	REG	S	14:50			N		SD	2017-1408	EPA:1668C	1.6e-05	12	D	1.62865e+06	1.77426e+06	5.25
RELA-17-132161	02-61401	2017-04-18	PCB-99	0.00853	mg/kg		Y	SO	REG	S	14:50			N		SD	2017-1408	EPA:1668C	1.6e-05	12	D	1.62865e+06	1.77426e+06	5.25
RELA-17-132161	02-61401	2017-04-18	PCB-132	0.00833	mg/kg		Y	SO	REG	S	14:50			N		SD	2017-1408	EPA:1668C	1.6e-05	12	D	1.62865e+06	1.77426e+06	5.25
RELA-17-132161	02-61401	2017-04-18	PCB-136	0.00222	mg/kg		Y	SO	REG	S	14:50			N		SD	2017-1408	EPA:1668C	1.6e-05	12	D	1.62865e+06	1.77426e+06	5.25
RELA-17-132161	02-61401	2017-04-18	PCB-174	0.00197	mg/kg		Y	SO	REG	S	14:50			N		SD	2017-1408	EPA:1668C	1.6e-05	12	D	1.62865e+06	1.77426e+06	5.25
RELA-17-132161	02-61401	2017-04-18	PCB-19	5.25e-06	mg/kg	U	N	SO	REG	S	14:50			N		SD	2017-1408	EPA:1668C	1.6e-05	12	D	1.62865e+06	1.77426e+06	5.25
RELA-17-132161	02-61401	2017-04-18	PCB-27	5.25e-06	mg/kg	U	N	SO	REG	S	14:50			N		SD	2017-1408	EPA:1668C	1.6e-05	12	D	1.62865e+06	1.77426e+06	5.25
RELA-17-132161	02-61401	2017-04-18	PCB-32	5.25e-06	mg/kg	U	N	SO	REG	S	14:50			N		SD	2017-1408	EPA:1668C	1.6e-05	12	D	1.62865e+06	1.77426e+06	5.25
RELA-17-132161	02-61401	2017-04-18	PCB-16	1.35e-05	mg/kg	J	Y	SO	REG	S	14:50			N		SD	2017-1408	EPA:1668C	1.6e-05	12	D	1.62865e+06	1.77426e+06	5.25
RELA-17-132161	02-61401	2017-04-18	PCB-22	1.26e-05	mg/kg	J	Y	SO	REG	S	14:50			N		SD	2017-1408	EPA:1668C	1.6e-05	12	D	1.62865e+06	1.77426e+06	5.25
RELA-17-132161	02-61401	2017-04-18	PCB-36	5.25e-06	mg/kg	U	N	SO	REG	S	14:50			N		SD	2017-1408	EPA:1668C	1.6e-05	12	D	1.62865e+06	1.77426e+06	5.25
RELA-17-132161	02-61401	2017-04-18	PCB-39	5.25e-06	mg/kg	U	N	SO	REG	S	14:50			N		SD	2017-1408	EPA:1668C	1.6e-05	12	D	1.62865e+06	1.77426e+06	5.25
RELA-17-132161	02-61401	2017-04-18	PCB-37	3.42e-05	mg/kg		Y	SO	REG	S	14:50			N		SD	2017-1408	EPA:1668C	1.6e-05	12	D	1.62865e+06	1.77426e+06	5.25
RELA-17-132161	02-61401	2017-04-18	Heptachlorodibenzofurans (Total)	7.68e-05	mg/kg	J	Y	SO	REG	S	14:50			N		SD	2017-1408	SW-846:8290A		12	D	1.62865e+06	1.77426e+06
RELA-17-132161	02-61401	2017-04-18	Octachlorodibenzofuran[1,2,3,4,6,7,8,9-]	5.03e-05	mg/kg		Y	SO	REG	S	14:50			N		SD	2017-1408	SW-846:8290A	9.2e-06	12	D	1.62865e+06	1.77426e+06	3.06
RELA-17-132161	02-61401	2017-04-18	Hexachlorodibenzodioxin[1,2,3,4,7,8-]	5.56e-07	mg/kg	JK	Y	SO	REG	S	14:50			N		SD	2017-1408	SW-846:8290A	4.6e-06	12	D	1.62865e+06	1.77426e+06	1.53
RELA-17-132161	02-61401	2017-04-18	PCB-189	0.000111	mg/kg		Y	SO	REG	S	14:50			N		SD	2017-1408	EPA:1668C	1.6e-05	12	D	1.62865e+06	1.77426e+06	5.25
RELA-17-132161	02-61401	2017-04-18	PCB-111	5.25e-06	mg/kg	U	N	SO	REG	S	14:50			N		SD	2017-1408	EPA:1668C	1.6e-05	12	D	1.62865e+06	1.77426e+06	5.25
RELA-17-132161	02-61401	2017-04-18	PCB-127	3.51e-05	mg/kg		Y	SO	REG	S	14:50			N		SD	2017-1408	EPA:1668C	1.6e-05	12	D	1.62865e+06	1.77426e+06	5.25
RELA-17-132161	02-61401	2017-04-18	PCB-162	3.63e-05	mg/kg		Y	SO	REG	S	14:50			N		SD	2017-1408	EPA:1668C	1.6e-05	12	D	1.62865e+06	1.77426e+06	5.25
RELA-17-132161	02-61401	2017-04-18	PCB-159	5.25e-06	mg/kg	U	N	SO	REG	S	14:50			N		SD	2017-1408	EPA:1668C	1.6e-05	12	D	1.62865e+06	1.77426e+06	5.25
RELA-17-132161	02-61401	2017-04-18	PCB-175	9.08e-05	mg/kg		Y	SO	REG	S	14:50			N		SD	2017-1408	EPA:1668C	1.6e-05	12	D	1.62865e+06	1.77426e+06	5.25
RELA-17-132161	02-61401	2017-04-18	PCB-201	8.27e-05	mg/kg		Y	SO	REG	S	14:50			N		SD	2017-1408	EPA:1668C	1.6e-05	12	D	1.62865e+06	1.77426e+06	5.25
RELA-17-132161	02-61401	2017-04-18	PCB-206	0.000456	mg/kg		Y	SO	REG	S	14:50			N		SD	2017-1408	EPA:1668C	1.6e-05	12	D	1.62865e+06	1.77426e+06	5.25
RELA-17-132161	02-61401	2017-04-18	Pentachlorodibenzodioxin[1,2,3,7,8-]	4.58e-07	mg/kg	U	N	SO	REG	S	14:50			N		SD	2017-1408	SW-846:8290A	4.6e-06	12	D	1.62865e+06	1.77426e+06	1.53
RELA-17-132161	02-61401	2017-04-18	PCB-142	5.25e-06	mg/kg	U	N	SO	REG	S	14:50			N		SD	2017-1408	EPA:1668C	1.6e-05	12	D	1.62865e+06	1.77426e+06	5.25
RELA-17-132161	02-61401	2017-04-18	PCB-160	5.25e-06	mg/kg	U	N	SO	REG	S	14:50			N		SD	2017-1408	EPA:1668C	1.6e-05	12	D	1.62865e+06	1.77426e+06	5.25
RELA-17-132161	02-61401	2017-04-18	PCB-190	0.000424	mg/kg		Y	SO	REG	S	14:50			N		SD	2017-1408	EPA:1668C	1.6e-05	12	D	1.62865e+06	1.77426e+06	5.25
RELA-17-132161	02-61401	2017-04-18	PCB-72	5.25e-06	mg/kg	U	N	SO	REG	S	14:50			N		SD	2017-1408	EPA:1668C	1.6e-05	12	D	1.62865e+06	1.77426e+06	5.25
RELA-17-132161	02-61401	2017-04-18	PCB-56	0.000532	mg/kg		Y	SO	REG	S	14:50			N		SD	2017-1408	EPA:1668C	1.6e-05	12	D	1.62865e+06	1.77426e+06	5.25
RELA-17-132161	02-61401	2017-04-18	PCB-46	5.25e-06	mg/kg	U	N	SO	REG	S	14:50			N		SD	2017-1408	EPA:1668C	1.6e-05	12	D	1.62865e+06	1.77426e+06	5.25
RELA-17-132161	02-61401	2017-04-18	PCB-79	9.61e-05	mg/kg		Y	SO	REG	S	14:50			N		SD	2017-1408	EPA:1668C	1.6e-05	12	D	1.62865e+06	1.77426e+06	5.25
RELA-17-132161	02-61401	2017-04-18	PCB-58	1e-05	mg/kg	J	Y	SO	REG	S	14:50			N		SD	2017-1408	EPA:1668C	1.6e-05	12	D	1.62865e+06	1.77426e+06	5.25
RELA-17-132161	02-61401	2017-04-18	Tetrachlorodibenzodioxins (Total)	0	mg/kg	U	N	SO	REG	S	14:50			N		SD	2017-1408	SW-846:8290A		12	D	1.62865e+06	1.77426e+06
RELA-17-132161	02-61401	2017-04-18	PCB-196	0.000264	mg/kg		Y	SO	REG	S	14:50			N		SD	2017-1408	EPA:1668C	1.6e-05	12	D	1.62865e+06	1.77426e+06	5.25
RELA-17-132161	02-61401	2017-04-18	Tetrachlorodibenzofuran[2,3,7,8-]	8.4e-07	mg/kg	J	Y	SO	REG	S	14:50			N		SD	2017-1408	SW-846:8290A	9.2e-07	12	D	1.62865e+06	1.77426e+06	0.306
RELA-17-132161	02-61401	2017-04-18	PCB-146	0.00259	mg/kg		Y	SO	REG	S	14:50			N		SD	2017-1408	EPA:1668C	1.6e-05	12	D	1.62865e+06	1.77426e+06	5.25
RELA-17-132161	02-61401	2017-04-18	PCB-64	5.25e-06	mg/kg	U	N	SO	REG	S	14:50			N		SD	2017-1408	EPA:1668C	1.6e-05	12	D	1.62865e+06	1.77426e+06	5.25
RELA-17-132161	02-61401	2017-04-18	PCB-41	5.25e-06	mg/kg	U	N	SO	REG	S	14:50			N		SD	2017-1408	EPA:1668C	1.6e-05	12	D	1.62865e+06	1.77426e+06	5.25
RELA-17-132161	02-61401	2017-04-18	PCB-84	0.00294	mg/kg		Y	SO	REG	S	14:50			N		SD	2017-1408	EPA:1668C	1.6e-05	12	D	1.62865e+06	1.77426e+06	5.25
RELA-17-132161	02-61401	2017-04-18	PCB-92	0.00445	mg/kg		Y	SO	REG	S	14:50			N		SD	2017-1408	EPA:1668C	1.6e-05	12	D	1.62865e+06	1.77426e+06	5.25
RELA-17-132161	02-61401	2017-04-18	PCB-82	0.00151	mg/kg		Y	SO	REG	S	14:50			N		SD	2017-1408	EPA:1668C	1.6e-05	12	D	1.62865e+06	1.77426e+06	5.25
RELA-17-132161	02-61401	2017-04-18	PCB-179	0.000771	mg/kg		Y	SO	REG	S	14:50			N		SD	2017-1408	EPA:1668C	1.6e-05	12	D	1.62865e+06	1.77426e+06	5.25
RELA-17-132161	02-61401	2017-04-18	PCB-176	0.000246	mg/kg		Y	SO	REG	S	14:50			N		SD	2017-1408	EPA:1668C	1.6e-05	12	D	1.62865e+06	1.77426e+06	5.25
RELA-17-132161	02-61401	2017-04-18	PCB-130	0.00175	mg/kg		Y	SO	REG	S	14:50			N		SD	2017-1408	EPA:1668C	1.6e-05	12	D	1.62865e+06	1.77426e+06	5.25
RELA-17-132161	02-61401	2017-04-18	PCB-178	0.000401	mg/kg		Y	SO	REG	S	14:50			N		SD	2017-1408	EPA:1668C	1.6e-05	12	D	1.62865e+06	1.77426e+06	5.25
RELA-17-132161	02-61401	2017-04-18	PCB-187	0.00231	mg/kg		Y	SO	REG	S	14:50			N		SD	2017-1408	EPA:1668C	1.6e-05	12	D	1.62865e+06	1.77426e+06	5.25
RELA-17-132161	02-61401	2017-04-18	PCB-177	0.00125	mg/kg		Y	SO	REG	S	14:50			N		SD	2017-1408	EPA:1668C	1.6e-05	12	D	1.62865e+06	1.77426e+06	5.25
RELA-17-132161	02-61401	2017-04-18	PCB-167	0.00105	mg/kg		Y	SO	REG	S	14:50			N		SD	2017-1408	EPA:1668C	1.6e-05	12	D	1.62865e+06	1.77426e+06	5.25
RELA-17-132161	02-61401	2017-04-18	PCB-172	0.000344	mg/kg		Y	SO	REG	S	14:50			N		SD	2017-1408	EPA:1668C	1.6e-05	12	D	1.62865e+06	1.77426e+06	5.25
RELA-17-132161	02-61401	2017-04-18	PCB-203	0.000517	mg/kg		Y	SO	REG	S	14:50			N		SD	2017-1408	EPA:1668C	1.6e-05	12	D	1.62865e+06	1.77426e+06	5.25
RELA-17-132161	02-61401	2017-04-18	PCB-208	0.000146	mg/kg		Y	SO	REG	S	14:50			N		SD	2017-1408	EPA:1668C	1.6e-05	12	D	1.62865e+06	1.77426e+06	5.25
RELA-17-132161	02-61401	2017-04-18	PCB-195	0.000218	mg/kg		Y	SO	REG	S	14:50			N		SD	2017-1408	EPA:1668C	1.6e-05	12	D	1.62865e+06	1.77426e+06	5.25
RELA-17-132161	02-61401	2017-04-18	PCB-207	4.89e-05	mg/kg		Y	SO	REG	S	14:50			N		SD	2017-1408	EPA:1668C	1.6e-05	12	D	1.62865e+06	1.77426e+06	5.25
RELA-17-132161	02-61401	2017-04-18	PCB-134	0.00159	mg/kg		Y	SO	REG	S	14:50			N		SD	2017-1408	EPA:1668C	1.6e-05	12	D	1.62865e+06	1.77426e+06	5.25
RELA-17-132161	02-61401	2017-04-18	PCB-141	0.00329	mg/kg		Y	SO	REG	S	14:50			N		SD	2017-1408	EPA:1668C	1.6e-05	12	D	1.62865e+06	1.77426e+06	5.25
RELA-17-132161	02-61401	2017-04-18	PCB-38	5.25e-06	mg/kg	U	N	SO	REG	S	14:50			N		SD	2017-1408	EPA:1668C	1.6e-05	12	D	1.62865e+06	1.77426e+06	5.25
RELA-17-132161	02-61401	2017-04-18	Total nonaCB	0.000651	mg/kg		Y	SO	REG	S	14:50			N		SD	2017-1408	EPA:1668C		12	D	1.62865e+06	1.77426e+06
RELA-17-132161	02-61401	2017-04-18	Heptachlorodibenzofuran[1,2,3,4,7,8,9-]	1.11e-06	mg/kg	J	Y	SO	REG	S	14:50			N		SD	2017-1408	SW-846:8290A	4.6e-06	12	D	1.62865e+06	1.77426e+06	1.53
RELA-17-132161	02-61401	2017-04-18	Hexachlorodibenzofurans (Total)	2.19e-05	mg/kg	J	Y	SO	REG	S	14:50			N		SD	2017-1408	SW-846:8290A		12	D	1.62865e+06	1.77426e+06
RELA-17-132161	02-61401	2017-04-18	PCB-24	5.25e-06	mg/kg	U	N	SO	REG	S	14:50			N		SD	2017-1408	EPA:1668C	1.6e-05	12	D	1.62865e+06	1.77426e+06	5.25
RELA-17-132161	02-61401	2017-04-18	PCB-25	5.25e-06	mg/kg	U	N	SO	REG	S	14:50			N		SD	2017-1408	EPA:1668C	1.6e-05	12	D	1.62865e+06	1.77426e+06	5.25
RELA-17-132161	02-61401	2017-04-18	PCB-23	5.25e-06	mg/kg	U	N	SO	REG	S	14:50			N		SD	2017-1408	EPA:1668C	1.6e-05	12	D	1.62865e+06	1.77426e+06	5.25
RELA-17-132161	02-61401	2017-04-18	Total octaCB	0.00265	mg/kg		Y	SO	REG	S	14:50			N		SD	2017-1408	EPA:1668C		12	D	1.62865e+06	1.77426e+06
RELA-17-132161	02-61401	2017-04-18	Tetrachlorodibenzofurans (Totals)	4.42e-06	mg/kg	J	Y	SO	REG	S	14:50			N		SD	2017-1408	SW-846:8290A		12	D	1.62865e+06	1.77426e+06
RELA-17-132161	02-61401	2017-04-18	PCB-104	5.25e-06	mg/kg	U	N	SO	REG	S	14:50			N		SD	2017-1408	EPA:1668C	1.6e-05	12	D	1.62865e+06	1.77426e+06	5.25
RELA-17-132161	02-61401	2017-04-18	PCB-121	5.25e-06	mg/kg	U	N	SO	REG	S	14:50			N		SD	2017-1408	EPA:1668C	1.6e-05	12	D	1.62865e+06	1.77426e+06	5.25
RELA-17-132161	02-61401	2017-04-18	Pentachlorodibenzofuran[2,3,4,7,8-]	5.39e-07	mg/kg	JK	Y	SO	REG	S	14:50			N		SD	2017-1408	SW-846:8290A	4.6e-06	12	D	1.62865e+06	1.77426e+06	1.53
RELA-17-132161	02-61401	2017-04-18	Pentachlorodibenzofuran[1,2,3,7,8-]	4.66e-07	mg/kg	J	Y	SO	REG	S	14:50			N		SD	2017-1408	SW-846:8290A	4.6e-06	12	D	1.62865e+06	1.77426e+06	1.53
RELA-17-132161	02-61401	2017-04-18	Hexachlorodibenzofuran[1,2,3,6,7,8-]	5.1e-07	mg/kg	J	Y	SO	REG	S	14:50			N		SD	2017-1408	SW-846:8290A	4.6e-06	12	D	1.62865e+06	1.77426e+06	1.53
RELA-17-132161	02-61401	2017-04-18	PCB-126	4.42e-05	mg/kg		Y	SO	REG	S	14:50			N		SD	2017-1408	EPA:1668C	1.6e-05	12	D	1.62865e+06	1.77426e+06	5.25
RELA-17-132161	02-61401	2017-04-18	Hexachlorodibenzodioxin[1,2,3,6,7,8-]	1.97e-06	mg/kg	J	Y	SO	REG	S	14:50			N		SD	2017-1408	SW-846:8290A	4.6e-06	12	D	1.62865e+06	1.77426e+06	1.53
RELA-17-132161	02-61401	2017-04-18	PCB-83	0.000718	mg/kg		Y	SO	REG	S	14:50			N		SD	2017-1408	EPA:1668C	1.6e-05	12	D	1.62865e+06	1.77426e+06	5.25
RELA-17-132161	02-61401	2017-04-18	PCB-103	5.44e-05	mg/kg		Y	SO	REG	S	14:50			N		SD	2017-1408	EPA:1668C	1.6e-05	12	D	1.62865e+06	1.77426e+06	5.25
RELA-17-132161	02-61401	2017-04-18	PCB-154	0.000143	mg/kg		Y	SO	REG	S	14:50			N		SD	2017-1408	EPA:1668C	1.6e-05	12	D	1.62865e+06	1.77426e+06	5.25
RELA-17-132161	02-61401	2017-04-18	PCB-182	1.13e-05	mg/kg	J	Y	SO	REG	S	14:50			N		SD	2017-1408	EPA:1668C	1.6e-05	12	D	1.62865e+06	1.77426e+06	5.25
RELA-17-132161	02-61401	2017-04-18	Hexachlorodibenzofuran[2,3,4,6,7,8-]	6.66e-07	mg/kg	J	Y	SO	REG	S	14:50			N		SD	2017-1408	SW-846:8290A	4.6e-06	12	D	1.62865e+06	1.77426e+06	1.53
RELA-17-132161	02-61401	2017-04-18	PCB-131	0.000363	mg/kg		Y	SO	REG	S	14:50			N		SD	2017-1408	EPA:1668C	1.6e-05	12	D	1.62865e+06	1.77426e+06	5.25
RELA-17-132161	02-61401	2017-04-18	PCB-123	0.000357	mg/kg		Y	SO	REG	S	14:50			N		SD	2017-1408	EPA:1668C	1.6e-05	12	D	1.62865e+06	1.77426e+06	5.25
RELA-17-132161	02-61401	2017-04-18	Heptachlorodibenzofuran[1,2,3,4,6,7,8-]	2.06e-05	mg/kg		Y	SO	REG	S	14:50			N		SD	2017-1408	SW-846:8290A	4.6e-06	12	D	1.62865e+06	1.77426e+06	1.53
RELA-17-132161	02-61401	2017-04-18	PCB-150	1.75e-05	mg/kg		Y	SO	REG	S	14:50			N		SD	2017-1408	EPA:1668C	1.6e-05	12	D	1.62865e+06	1.77426e+06	5.25
RELA-17-132161	02-61401	2017-04-18	PCB-152	1.76e-05	mg/kg		Y	SO	REG	S	14:50			N		SD	2017-1408	EPA:1668C	1.6e-05	12	D	1.62865e+06	1.77426e+06	5.25
RELA-17-132161	02-61401	2017-04-18	PCB-120	1.16e-05	mg/kg	J	Y	SO	REG	S	14:50			N		SD	2017-1408	EPA:1668C	1.6e-05	12	D	1.62865e+06	1.77426e+06	5.25
RELA-17-132161	02-61401	2017-04-18	PCB-144	0.000701	mg/kg		Y	SO	REG	S	14:50			N		SD	2017-1408	EPA:1668C	1.6e-05	12	D	1.62865e+06	1.77426e+06	5.25
RELA-17-132161	02-61401	2017-04-18	PCB-143	5.25e-06	mg/kg	U	N	SO	REG	S	14:50			N		SD	2017-1408	EPA:1668C	1.6e-05	12	D	1.62865e+06	1.77426e+06	5.25
RELA-17-132161	02-61401	2017-04-18	PCB-43	6.67e-06	mg/kg	U	N	SO	REG	S	14:50			N		SD	2017-1408	EPA:1668C	1.6e-05	12	D	1.62865e+06	1.77426e+06	6.67
RELA-17-132161	02-61401	2017-04-18	PCB-48	5.25e-06	mg/kg	U	N	SO	REG	S	14:50			N		SD	2017-1408	EPA:1668C	1.6e-05	12	D	1.62865e+06	1.77426e+06	5.25
RELA-17-132161	02-61401	2017-04-18	PCB-78	5.25e-06	mg/kg	U	N	SO	REG	S	14:50			N		SD	2017-1408	EPA:1668C	1.6e-05	12	D	1.62865e+06	1.77426e+06	5.25
RELA-17-132161	02-61401	2017-04-18	PCB-81	5.25e-06	mg/kg	U	N	SO	REG	S	14:50			N		SD	2017-1408	EPA:1668C	1.6e-05	12	D	1.62865e+06	1.77426e+06	5.25
RELA-17-132161	02-61401	2017-04-18	PCB-57	6.08e-06	mg/kg	J	Y	SO	REG	S	14:50			N		SD	2017-1408	EPA:1668C	1.6e-05	12	D	1.62865e+06	1.77426e+06	5.25
RELA-17-132161	02-61401	2017-04-18	PCB-107	0.00145	mg/kg		Y	SO	REG	S	14:50			N		SD	2017-1408	EPA:1668C	1.6e-05	12	D	1.62865e+06	1.77426e+06	5.25
RELA-17-132161	02-61401	2017-04-18	PCB-106	5.25e-06	mg/kg	U	N	SO	REG	S	14:50			N		SD	2017-1408	EPA:1668C	1.6e-05	12	D	1.62865e+06	1.77426e+06	5.25
RELA-17-132161	02-61401	2017-04-18	Hexachlorodibenzofuran[1,2,3,4,7,8-]	1.24e-06	mg/kg	J	Y	SO	REG	S	14:50			N		SD	2017-1408	SW-846:8290A	4.6e-06	12	D	1.62865e+06	1.77426e+06	1.53
RELA-17-132161	02-61401	2017-04-18	Hexachlorodibenzofuran[1,2,3,7,8,9-]	4.58e-07	mg/kg	U	N	SO	REG	S	14:50			N		SD	2017-1408	SW-846:8290A	4.6e-06	12	D	1.62865e+06	1.77426e+06	1.53
RELA-17-132161	02-61401	2017-04-18	PCB-68	5.25e-06	mg/kg	U	N	SO	REG	S	14:50			N		SD	2017-1408	EPA:1668C	1.6e-05	12	D	1.62865e+06	1.77426e+06	5.25
RELA-17-132161	02-61401	2017-04-18	PCB-67	1.47e-05	mg/kg	J	Y	SO	REG	S	14:50			N		SD	2017-1408	EPA:1668C	1.6e-05	12	D	1.62865e+06	1.77426e+06	5.25
RELA-17-132161	02-61401	2017-04-18	PCB-96	4.05e-05	mg/kg		Y	SO	REG	S	14:50			N		SD	2017-1408	EPA:1668C	1.6e-05	12	D	1.62865e+06	1.77426e+06	5.25
RELA-17-132161	02-61401	2017-04-18	PCB-94	5.42e-05	mg/kg		Y	SO	REG	S	14:50			N		SD	2017-1408	EPA:1668C	1.6e-05	12	D	1.62865e+06	1.77426e+06	5.25
RELA-17-132161	02-61401	2017-04-18	PCB-89	4.76e-05	mg/kg		Y	SO	REG	S	14:50			N		SD	2017-1408	EPA:1668C	1.6e-05	12	D	1.62865e+06	1.77426e+06	5.25
RELA-17-132161	02-61401	2017-04-18	PCB-73	5.25e-06	mg/kg	U	N	SO	REG	S	14:50			N		SD	2017-1408	EPA:1668C	1.6e-05	12	D	1.62865e+06	1.77426e+06	5.25
RELA-17-132161	02-61401	2017-04-18	PCB-55	2.96e-05	mg/kg		Y	SO	REG	S	14:50			N		SD	2017-1408	EPA:1668C	1.6e-05	12	D	1.62865e+06	1.77426e+06	5.25
RELA-17-132161	02-61401	2017-04-18	PCB-63	2.96e-05	mg/kg		Y	SO	REG	S	14:50			N		SD	2017-1408	EPA:1668C	1.6e-05	12	D	1.62865e+06	1.77426e+06	5.25
RELA-17-132161	02-61401	2017-04-18	PCB-112	5.25e-06	mg/kg	U	N	SO	REG	S	14:50			N		SD	2017-1408	EPA:1668C	1.6e-05	12	D	1.62865e+06	1.77426e+06	5.25
RELA-17-132161	02-61401	2017-04-18	PCB-114	0.000306	mg/kg		Y	SO	REG	S	14:50			N		SD	2017-1408	EPA:1668C	1.6e-05	12	D	1.62865e+06	1.77426e+06	5.25
RELA-17-132161	02-61401	2017-04-18	PCB-145	6.61e-06	mg/kg	J	Y	SO	REG	S	14:50			N		SD	2017-1408	EPA:1668C	1.6e-05	12	D	1.62865e+06	1.77426e+06	5.25
RELA-17-132161	02-61401	2017-04-18	PCB-148	1.16e-05	mg/kg	J	Y	SO	REG	S	14:50			N		SD	2017-1408	EPA:1668C	1.6e-05	12	D	1.62865e+06	1.77426e+06	5.25
RELA-17-132161	02-61401	2017-04-18	PCB-158	0.00242	mg/kg		Y	SO	REG	S	14:50			N		SD	2017-1408	EPA:1668C	1.6e-05	12	D	1.62865e+06	1.77426e+06	5.25
RELA-17-132161	02-61401	2017-04-18	PCB-161	5.25e-06	mg/kg	U	N	SO	REG	S	14:50			N		SD	2017-1408	EPA:1668C	1.6e-05	12	D	1.62865e+06	1.77426e+06	5.25
RELA-17-132161	02-61401	2017-04-18	PCB-164	0.0016	mg/kg		Y	SO	REG	S	14:50			N		SD	2017-1408	EPA:1668C	1.6e-05	12	D	1.62865e+06	1.77426e+06	5.25
RELA-17-132161	02-61401	2017-04-18	PCB-165	5.25e-06	mg/kg	U	N	SO	REG	S	14:50			N		SD	2017-1408	EPA:1668C	1.6e-05	12	D	1.62865e+06	1.77426e+06	5.25
RELA-17-132161	02-61401	2017-04-18	PCB-181	5.33e-05	mg/kg		Y	SO	REG	S	14:50			N		SD	2017-1408	EPA:1668C	1.6e-05	12	D	1.62865e+06	1.77426e+06	5.25
RELA-17-132161	02-61401	2017-04-18	PCB-184	6.23e-06	mg/kg	J	Y	SO	REG	S	14:50			N		SD	2017-1408	EPA:1668C	1.6e-05	12	D	1.62865e+06	1.77426e+06	5.25
RELA-17-132161	02-61401	2017-04-18	PCB-186	5.25e-06	mg/kg	U	N	SO	REG	S	14:50			N		SD	2017-1408	EPA:1668C	1.6e-05	12	D	1.62865e+06	1.77426e+06	5.25
RELA-17-132161	02-61401	2017-04-18	PCB-191	8.68e-05	mg/kg		Y	SO	REG	S	14:50			N		SD	2017-1408	EPA:1668C	1.6e-05	12	D	1.62865e+06	1.77426e+06	5.25
RELA-17-132161	02-61401	2017-04-18	PCB-192	5.25e-06	mg/kg	U	N	SO	REG	S	14:50			N		SD	2017-1408	EPA:1668C	1.6e-05	12	D	1.62865e+06	1.77426e+06	5.25
RELA-17-132161	02-61401	2017-04-18	PCB-204	5.25e-06	mg/kg	U	N	SO	REG	S	14:50			N		SD	2017-1408	EPA:1668C	1.6e-05	12	D	1.62865e+06	1.77426e+06	5.25
RELA-17-132161	02-61401	2017-04-18	PCB-205	3.31e-05	mg/kg		Y	SO	REG	S	14:50			N		SD	2017-1408	EPA:1668C	1.6e-05	12	D	1.62865e+06	1.77426e+06	5.25
RELA-17-132161	02-61401	2017-04-18	PCB-188	5.25e-06	mg/kg	U	N	SO	REG	S	14:50			N		SD	2017-1408	EPA:1668C	1.6e-05	12	D	1.62865e+06	1.77426e+06	5.25
RELA-17-132161	02-61401	2017-04-18	PCB-122	0.000242	mg/kg		Y	SO	REG	S	14:50			N		SD	2017-1408	EPA:1668C	1.6e-05	12	D	1.62865e+06	1.77426e+06	5.25
RELA-17-132161	02-61401	2017-04-18	Silver	0.503	mg/kg	J	Y	SO	REG	S	14:50			N		SD	2017-1406	SW-846:6010C	0.522	9.23	D	1.62865e+06	1.77426e+06	104
RELA-17-132161	02-61401	2017-04-18	Aluminum	4670	mg/kg		Y	SO	REG	S	14:50			N		SD	2017-1406	SW-846:6010C	20.9	9.23	D	1.62865e+06	1.77426e+06	7090
RELA-17-132161	02-61401	2017-04-18	Arsenic	1.59	mg/kg		Y	SO	REG	S	14:50			N		SD	2017-1406	SW-846:6020	1.07	9.23	D	1.62865e+06	1.77426e+06	363
RELA-17-132161	02-61401	2017-04-18	Barium	84.5	mg/kg		Y	SO	REG	S	14:50			N		SD	2017-1406	SW-846:6010C	0.522	9.23	D	1.62865e+06	1.77426e+06	104
RELA-17-132161	02-61401	2017-04-18	Beryllium	0.599	mg/kg	*	Y	SO	REG	S	14:50			N		SD	2017-1406	SW-846:6020	0.107	9.23	D	1.62865e+06	1.77426e+06	21.5
RELA-17-132161	02-61401	2017-04-18	Calcium	3540	mg/kg	N	Y	SO	REG	S	14:50			N		SD	2017-1406	SW-846:6010C	26.1	9.23	D	1.62865e+06	1.77426e+06	8350
RELA-17-132163	02-61403	2017-04-18	Cadmium	0.487	mg/kg	U	N	SO	REG	S	14:30			N		SD	2017-1406	SW-846:6010C	0.487	6.71	D	1.62865e+06	1.77416e+06	97.4
RELA-17-132161	02-61401	2017-04-18	Cobalt	2.09	mg/kg		Y	SO	REG	S	14:50			N		SD	2017-1406	SW-846:6010C	0.522	9.23	D	1.62865e+06	1.77426e+06	156
RELA-17-132161	02-61401	2017-04-18	Chromium	5.91	mg/kg		Y	SO	REG	S	14:50			N		SD	2017-1406	SW-846:6010C	0.522	9.23	D	1.62865e+06	1.77426e+06	156
RELA-17-132161	02-61401	2017-04-18	Copper	17	mg/kg		Y	SO	REG	S	14:50			N		SD	2017-1406	SW-846:6010C	1.04	9.23	D	1.62865e+06	1.77426e+06	313
RELA-17-132161	02-61401	2017-04-18	Total decaCB	0.000164	mg/kg		Y	SO	REG	S	14:50			N		SD	2017-1408	EPA:1668C		12	D	1.62865e+06	1.77426e+06
RELA-17-132161	02-61401	2017-04-18	Iron	8860	mg/kg		Y	SO	REG	S	14:50			N		SD	2017-1406	SW-846:6010C	26.1	9.23	D	1.62865e+06	1.77426e+06	8350
RELA-17-132161	02-61401	2017-04-18	Mercury	0.0655	mg/kg		Y	SO	REG	S	14:50			N		SD	2017-1406	SW-846:7471A	0.013	9.23	D	1.62865e+06	1.77426e+06	4.35
RELA-17-132161	02-61401	2017-04-18	Potassium	1100	mg/kg	N	Y	SO	REG	S	14:50			N		SD	2017-1406	SW-846:6010C	26.1	9.23	D	1.62865e+06	1.77426e+06	6680
RELA-17-132161	02-61401	2017-04-18	Magnesium	1130	mg/kg	N	Y	SO	REG	S	14:50			N		SD	2017-1406	SW-846:6010C	31.3	9.23	D	1.62865e+06	1.77426e+06	8870
RELA-17-132161	02-61401	2017-04-18	Manganese	305	mg/kg		Y	SO	REG	S	14:50			N		SD	2017-1406	SW-846:6010C	1.04	9.23	D	1.62865e+06	1.77426e+06	209
RELA-17-132161	02-61401	2017-04-18	Sodium	98.6	mg/kg		Y	SO	REG	S	14:50			N		SD	2017-1406	SW-846:6010C	26.1	9.23	D	1.62865e+06	1.77426e+06	7300
RELA-17-132161	02-61401	2017-04-18	Nickel	4.74	mg/kg	*	Y	SO	REG	S	14:50			N		SD	2017-1406	SW-846:6020	0.43	9.23	D	1.62865e+06	1.77426e+06	107
RELA-17-132161	02-61401	2017-04-18	Lead	13.8	mg/kg		Y	SO	REG	S	14:50			N		SD	2017-1406	SW-846:6010C	1.04	9.23	D	1.62865e+06	1.77426e+06	344
RELA-17-132161	02-61401	2017-04-18	PCB-108/PCB-124	0.000965	mg/kg		Y	SO	REG	S	14:50			N		SD	2017-1408	EPA:1668C	3.2e-05	12	D	1.62865e+06	1.77426e+06	10.5
RELA-17-132161	02-61401	2017-04-18	PCB-110/PCB-115	1.05e-05	mg/kg	U	N	SO	REG	S	14:50			N		SD	2017-1408	EPA:1668C	3.2e-05	12	D	1.62865e+06	1.77426e+06	10.5
RELA-17-132161	02-61401	2017-04-18	PCB-12/PCB-13	1.11e-05	mg/kg	U	N	SO	REG	S	14:50			N		SD	2017-1408	EPA:1668C	3.2e-05	12	D	1.62865e+06	1.77426e+06	11.1
RELA-17-132161	02-61401	2017-04-18	PCB-128/PCB-166	0.0046	mg/kg		Y	SO	REG	S	14:50			N		SD	2017-1408	EPA:1668C	3.2e-05	12	D	1.62865e+06	1.77426e+06	10.5
RELA-17-132161	02-61401	2017-04-18	PCB-129/PCB-138/PCB-163	0.0254	mg/kg		Y	SO	REG	S	14:50			N		SD	2017-1408	EPA:1668C	4.7e-05	12	D	1.62865e+06	1.77426e+06	15.8
RELA-17-132161	02-61401	2017-04-18	PCB-135/PCB-151	0.00542	mg/kg		Y	SO	REG	S	14:50			N		SD	2017-1408	EPA:1668C	3.2e-05	12	D	1.62865e+06	1.77426e+06	10.5
RELA-17-132161	02-61401	2017-04-18	PCB-139/PCB-140	0.000497	mg/kg		Y	SO	REG	S	14:50			N		SD	2017-1408	EPA:1668C	3.2e-05	12	D	1.62865e+06	1.77426e+06	10.5
RELA-17-132161	02-61401	2017-04-18	PCB-147/PCB-149	0.016	mg/kg		Y	SO	REG	S	14:50			N		SD	2017-1408	EPA:1668C	3.2e-05	12	D	1.62865e+06	1.77426e+06	10.5
RELA-17-132161	02-61401	2017-04-18	PCB-153/PCB-168	0.015	mg/kg		Y	SO	REG	S	14:50			N		SD	2017-1408	EPA:1668C	3.2e-05	12	D	1.62865e+06	1.77426e+06	10.5
RELA-17-132161	02-61401	2017-04-18	PCB-156/PCB-157	0.00322	mg/kg		Y	SO	REG	S	14:50			N		SD	2017-1408	EPA:1668C	3.2e-05	12	D	1.62865e+06	1.77426e+06	10.5
RELA-17-132161	02-61401	2017-04-18	PCB-171/PCB-173	0.000769	mg/kg		Y	SO	REG	S	14:50			N		SD	2017-1408	EPA:1668C	3.2e-05	12	D	1.62865e+06	1.77426e+06	10.5
RELA-17-132161	02-61401	2017-04-18	PCB-18/PCB-30	1.96e-05	mg/kg	J	Y	SO	REG	S	14:50			N		SD	2017-1408	EPA:1668C	3.2e-05	12	D	1.62865e+06	1.77426e+06	10.5
RELA-17-132161	02-61401	2017-04-18	PCB-180/PCB-193	0.00382	mg/kg		Y	SO	REG	S	14:50			N		SD	2017-1408	EPA:1668C	3.2e-05	12	D	1.62865e+06	1.77426e+06	10.5
RELA-17-132161	02-61401	2017-04-18	PCB-183/PCB-185	0.00133	mg/kg		Y	SO	REG	S	14:50			N		SD	2017-1408	EPA:1668C	3.2e-05	12	D	1.62865e+06	1.77426e+06	10.5
RELA-17-132161	02-61401	2017-04-18	PCB-197/PCB-200	1.05e-05	mg/kg	U	N	SO	REG	S	14:50			N		SD	2017-1408	EPA:1668C	3.2e-05	12	D	1.62865e+06	1.77426e+06	10.5
RELA-17-132161	02-61401	2017-04-18	PCB-198/PCB-199	0.000848	mg/kg		Y	SO	REG	S	14:50			N		SD	2017-1408	EPA:1668C	3.2e-05	12	D	1.62865e+06	1.77426e+06	10.5
RELA-17-132161	02-61401	2017-04-18	PCB-20/PCB-28	3.12e-05	mg/kg	J	Y	SO	REG	S	14:50			N		SD	2017-1408	EPA:1668C	3.2e-05	12	D	1.62865e+06	1.77426e+06	10.5
RELA-17-132161	02-61401	2017-04-18	PCB-21/PCB-33	2.59e-05	mg/kg	J	Y	SO	REG	S	14:50			N		SD	2017-1408	EPA:1668C	3.2e-05	12	D	1.62865e+06	1.77426e+06	10.5
RELA-17-132161	02-61401	2017-04-18	PCB-26/PCB-29	1.05e-05	mg/kg	U	N	SO	REG	S	14:50			N		SD	2017-1408	EPA:1668C	3.2e-05	12	D	1.62865e+06	1.77426e+06	10.5
RELA-17-132161	02-61401	2017-04-18	PCB-40/PCB-71	1.05e-05	mg/kg	U	N	SO	REG	S	14:50			N		SD	2017-1408	EPA:1668C	3.2e-05	12	D	1.62865e+06	1.77426e+06	10.5
RELA-17-132161	02-61401	2017-04-18	PCB-44/PCB-47/PCB-65	1.58e-05	mg/kg	U	N	SO	REG	S	14:50			N		SD	2017-1408	EPA:1668C	4.7e-05	12	D	1.62865e+06	1.77426e+06	15.8
RELA-17-132161	02-61401	2017-04-18	PCB-45/PCB-51	2.17e-05	mg/kg	J	Y	SO	REG	S	14:50			N		SD	2017-1408	EPA:1668C	3.2e-05	12	D	1.62865e+06	1.77426e+06	10.5
RELA-17-132161	02-61401	2017-04-18	PCB-49/PCB-69	1.05e-05	mg/kg	U	N	SO	REG	S	14:50			N		SD	2017-1408	EPA:1668C	3.2e-05	12	D	1.62865e+06	1.77426e+06	10.5
RELA-17-132161	02-61401	2017-04-18	PCB-50/PCB-53	4.07e-05	mg/kg		Y	SO	REG	S	14:50			N		SD	2017-1408	EPA:1668C	3.2e-05	12	D	1.62865e+06	1.77426e+06	10.5
RELA-17-132161	02-61401	2017-04-18	PCB-59/PCB-62/PCB-75	1.58e-05	mg/kg	U	N	SO	REG	S	14:50			N		SD	2017-1408	EPA:1668C	4.7e-05	12	D	1.62865e+06	1.77426e+06	15.8
RELA-17-132161	02-61401	2017-04-18	PCB-61/PCB-70/PCB-74/PCB-76	0.00694	mg/kg		Y	SO	REG	S	14:50			N		SD	2017-1408	EPA:1668C	6.3e-05	12	D	1.62865e+06	1.77426e+06	21
RELA-17-132161	02-61401	2017-04-18	PCB-85/PCB-116/PCB-117	0.00303	mg/kg		Y	SO	REG	S	14:50			N		SD	2017-1408	EPA:1668C	4.7e-05	12	D	1.62865e+06	1.77426e+06	15.8
RELA-17-132161	02-61401	2017-04-18	PCB-86/87/97/109/119/125	0.0133	mg/kg		Y	SO	REG	S	14:50			N		SD	2017-1408	EPA:1668C	9.5e-05	12	D	1.62865e+06	1.77426e+06	31.6
RELA-17-132161	02-61401	2017-04-18	PCB-88/PCB-91	0.00248	mg/kg		Y	SO	REG	S	14:50			N		SD	2017-1408	EPA:1668C	3.2e-05	12	D	1.62865e+06	1.77426e+06	10.5
RELA-17-132161	02-61401	2017-04-18	PCB-90/PCB-101/PCB-113	0.0229	mg/kg		Y	SO	REG	S	14:50			N		SD	2017-1408	EPA:1668C	4.7e-05	12	D	1.62865e+06	1.77426e+06	15.8
RELA-17-132161	02-61401	2017-04-18	PCB-93/PCB-100	8.79e-05	mg/kg		Y	SO	REG	S	14:50			N		SD	2017-1408	EPA:1668C	3.2e-05	12	D	1.62865e+06	1.77426e+06	10.5
RELA-17-132161	02-61401	2017-04-18	PCB-98/PCB-102	0.000329	mg/kg		Y	SO	REG	S	14:50			N		SD	2017-1408	EPA:1668C	3.2e-05	12	D	1.62865e+06	1.77426e+06	10.5
RELA-17-132163	02-61403	2017-04-18	Antimony	0.974	mg/kg	U	N	SO	REG	S	14:30			N		SD	2017-1406	SW-846:6010C	0.974	6.71	D	1.62865e+06	1.77416e+06	322
RELA-17-132161	02-61401	2017-04-18	Selenium	0.907	mg/kg	J	Y	SO	REG	S	14:50			N		SD	2017-1406	SW-846:6020	1.07	9.23	D	1.62865e+06	1.77426e+06	387
RELA-17-132161	02-61401	2017-04-18	Temperature	5	deg C		Y	SO	REG	S	14:50			N		SD	2017-1408	EPA:170.0				1.62865e+06	1.77426e+06
RELA-17-132161	02-61401	2017-04-18	Temperature	2	deg C		Y	SO	REG	S	14:50			N		SD	2017-1406	EPA:170.0				1.62865e+06	1.77426e+06
RELA-17-132161	02-61401	2017-04-18	Thallium	0.43	mg/kg	U	N	SO	REG	S	14:50			N		SD	2017-1406	SW-846:6020	0.43	9.23	D	1.62865e+06	1.77426e+06	150
RELA-17-132161	02-61401	2017-04-18	Vanadium	11.5	mg/kg		Y	SO	REG	S	14:50			N		SD	2017-1406	SW-846:6010C	0.522	9.23	D	1.62865e+06	1.77426e+06	104
RELA-17-132161	02-61401	2017-04-18	Zinc	56.9	mg/kg	N*	Y	SO	REG	S	14:50			N		SD	2017-1406	SW-846:6010C	1.04	9.23	D	1.62865e+06	1.77426e+06	417
RELA-17-132162	02-61402	2017-04-18	PCB-4	6.24e-06	mg/kg	U	N	SO	REG	S	15:00			N		SD	2017-1408	EPA:1668C	8.2e-05	7.2	D	1.62875e+06	1.77425e+06	6.24
RELA-17-132162	02-61402	2017-04-18	Total PCB	0.00701	mg/kg	J	Y	SO	REG	S	15:00			N		SD	2017-1408	EPA:1668C		7.2	D	1.62875e+06	1.77425e+06
RELA-17-132162	02-61402	2017-04-18	PCB-54	6.24e-06	mg/kg	U	N	SO	REG	S	15:00			N		SD	2017-1408	EPA:1668C	1.9e-05	7.2	D	1.62875e+06	1.77425e+06	6.24
RELA-17-132162	02-61402	2017-04-18	PCB-5	6.24e-06	mg/kg	U	N	SO	REG	S	15:00			N		SD	2017-1408	EPA:1668C	1.9e-05	7.2	D	1.62875e+06	1.77425e+06	6.24
RELA-17-132162	02-61402	2017-04-18	PCB-31	9.78e-06	mg/kg	J	Y	SO	REG	S	15:00			N		SD	2017-1408	EPA:1668C	1.9e-05	7.2	D	1.62875e+06	1.77425e+06	6.24
RELA-17-132162	02-61402	2017-04-18	Tetrachlorodibenzodioxin[2,3,7,8-]	9.58e-08	mg/kg	U	N	SO	REG	S	15:00			N		SD	2017-1408	SW-846:8290A	9.6e-07	7.2	D	1.62875e+06	1.77425e+06	0.32
RELA-17-132162	02-61402	2017-04-18	Hexachlorodibenzodioxin[1,2,3,7,8,9-]	4.79e-07	mg/kg	U	N	SO	REG	S	15:00			N		SD	2017-1408	SW-846:8290A	4.8e-06	7.2	D	1.62875e+06	1.77425e+06	1.6
RELA-17-132162	02-61402	2017-04-18	PCB-11	5.39e-05	mg/kg	J	Y	SO	REG	S	15:00			N		SD	2017-1408	EPA:1668C	0.00019	7.2	D	1.62875e+06	1.77425e+06	18.5
RELA-17-132162	02-61402	2017-04-18	PCB-15	6.24e-06	mg/kg	U	N	SO	REG	S	15:00			N		SD	2017-1408	EPA:1668C	1.9e-05	7.2	D	1.62875e+06	1.77425e+06	6.24
RELA-17-132162	02-61402	2017-04-18	PCB-209	4.76e-05	mg/kg		Y	SO	REG	S	15:00			N		SD	2017-1408	EPA:1668C	1.9e-05	7.2	D	1.62875e+06	1.77425e+06	6.24
RELA-17-132162	02-61402	2017-04-18	PCB-1	6.24e-06	mg/kg	U	N	SO	REG	S	15:00			N		SD	2017-1408	EPA:1668C	3.5e-05	7.2	D	1.62875e+06	1.77425e+06	6.24
RELA-17-132162	02-61402	2017-04-18	PCB-2	6.24e-06	mg/kg	U	N	SO	REG	S	15:00			N		SD	2017-1408	EPA:1668C	1.9e-05	7.2	D	1.62875e+06	1.77425e+06	6.24
RELA-17-132162	02-61402	2017-04-18	PCB-3	6.24e-06	mg/kg	U	N	SO	REG	S	15:00			N		SD	2017-1408	EPA:1668C	1.9e-05	7.2	D	1.62875e+06	1.77425e+06	6.24
RELA-17-132162	02-61402	2017-04-18	PCB-202	3.05e-05	mg/kg		Y	SO	REG	S	15:00			N		SD	2017-1408	EPA:1668C	1.9e-05	7.2	D	1.62875e+06	1.77425e+06	6.24
RELA-17-132162	02-61402	2017-04-18	Total triCB	1.68e-05	mg/kg	J	Y	SO	REG	S	15:00			N		SD	2017-1408	EPA:1668C		7.2	D	1.62875e+06	1.77425e+06
RELA-17-132162	02-61402	2017-04-18	Total pentaCB	0.000962	mg/kg	J	Y	SO	REG	S	15:00			N		SD	2017-1408	EPA:1668C		7.2	D	1.62875e+06	1.77425e+06
RELA-17-132162	02-61402	2017-04-18	Total diCB	5.39e-05	mg/kg	J	Y	SO	REG	S	15:00			N		SD	2017-1408	EPA:1668C		7.2	D	1.62875e+06	1.77425e+06
RELA-17-132162	02-61402	2017-04-18	PCB-6	6.24e-06	mg/kg	U	N	SO	REG	S	15:00			N		SD	2017-1408	EPA:1668C	1.9e-05	7.2	D	1.62875e+06	1.77425e+06	6.24
RELA-17-132162	02-61402	2017-04-18	Total hexaCB	0.00291	mg/kg	J	Y	SO	REG	S	15:00			N		SD	2017-1408	EPA:1668C		7.2	D	1.62875e+06	1.77425e+06
RELA-17-132162	02-61402	2017-04-18	Total tetraCB	0.000256	mg/kg	J	Y	SO	REG	S	15:00			N		SD	2017-1408	EPA:1668C		7.2	D	1.62875e+06	1.77425e+06
RELA-17-132162	02-61402	2017-04-18	Total monoCB	0	mg/kg	U	N	SO	REG	S	15:00			N		SD	2017-1408	EPA:1668C		7.2	D	1.62875e+06	1.77425e+06
RELA-17-132162	02-61402	2017-04-18	Total heptaCB	0.00209	mg/kg	J	Y	SO	REG	S	15:00			N		SD	2017-1408	EPA:1668C		7.2	D	1.62875e+06	1.77425e+06
RELA-17-132162	02-61402	2017-04-18	Pentachlorodibenzofurans (Totals)	7.19e-07	mg/kg	J	Y	SO	REG	S	15:00			N		SD	2017-1408	SW-846:8290A		7.2	D	1.62875e+06	1.77425e+06
RELA-17-132162	02-61402	2017-04-18	PCB-118	0.000186	mg/kg		Y	SO	REG	S	15:00			N		SD	2017-1408	EPA:1668C	1.9e-05	7.2	D	1.62875e+06	1.77425e+06	6.24
RELA-17-132162	02-61402	2017-04-18	PCB-66	2.33e-05	mg/kg		Y	SO	REG	S	15:00			N		SD	2017-1408	EPA:1668C	1.9e-05	7.2	D	1.62875e+06	1.77425e+06	6.24
RELA-17-132162	02-61402	2017-04-18	PCB-77	6.24e-06	mg/kg	U	N	SO	REG	S	15:00			N		SD	2017-1408	EPA:1668C	1.9e-05	7.2	D	1.62875e+06	1.77425e+06	6.24
RELA-17-132162	02-61402	2017-04-18	PCB-105	8.15e-05	mg/kg		Y	SO	REG	S	15:00			N		SD	2017-1408	EPA:1668C	1.9e-05	7.2	D	1.62875e+06	1.77425e+06	6.24
RELA-17-132162	02-61402	2017-04-18	Octachlorodibenzodioxin[1,2,3,4,6,7,8,9-]	0.000113	mg/kg		Y	SO	REG	S	15:00			N		SD	2017-1408	SW-846:8290A	9.6e-06	7.2	D	1.62875e+06	1.77425e+06	3.2
RELA-17-132162	02-61402	2017-04-18	PCB-169	6.24e-06	mg/kg	U	N	SO	REG	S	15:00			N		SD	2017-1408	EPA:1668C	1.9e-05	7.2	D	1.62875e+06	1.77425e+06	6.24
RELA-17-132162	02-61402	2017-04-18	PCB-60	6.24e-06	mg/kg	U	N	SO	REG	S	15:00			N		SD	2017-1408	EPA:1668C	1.9e-05	7.2	D	1.62875e+06	1.77425e+06	6.24
RELA-17-132162	02-61402	2017-04-18	PCB-10	6.24e-06	mg/kg	U	N	SO	REG	S	15:00			N		SD	2017-1408	EPA:1668C	1.9e-05	7.2	D	1.62875e+06	1.77425e+06	6.24
RELA-17-132162	02-61402	2017-04-18	PCB-7	6.24e-06	mg/kg	U	N	SO	REG	S	15:00			N		SD	2017-1408	EPA:1668C	1.9e-05	7.2	D	1.62875e+06	1.77425e+06	6.24
RELA-17-132162	02-61402	2017-04-18	PCB-80	6.24e-06	mg/kg	U	N	SO	REG	S	15:00			N		SD	2017-1408	EPA:1668C	1.9e-05	7.2	D	1.62875e+06	1.77425e+06	6.24
RELA-17-132162	02-61402	2017-04-18	PCB-155	6.24e-06	mg/kg	U	N	SO	REG	S	15:00			N		SD	2017-1408	EPA:1668C	1.9e-05	7.2	D	1.62875e+06	1.77425e+06	6.24
RELA-17-132162	02-61402	2017-04-18	Hexachlorodibenzodioxins (Total)	4.25e-06	mg/kg	J	Y	SO	REG	S	15:00			N		SD	2017-1408	SW-846:8290A		7.2	D	1.62875e+06	1.77425e+06
RELA-17-132162	02-61402	2017-04-18	PCB-9	6.24e-06	mg/kg	U	N	SO	REG	S	15:00			N		SD	2017-1408	EPA:1668C	1.9e-05	7.2	D	1.62875e+06	1.77425e+06	6.24
RELA-17-132162	02-61402	2017-04-18	PCB-14	6.24e-06	mg/kg	U	N	SO	REG	S	15:00			N		SD	2017-1408	EPA:1668C	1.9e-05	7.2	D	1.62875e+06	1.77425e+06	6.24
RELA-17-132162	02-61402	2017-04-18	PCB-8	6.24e-06	mg/kg	U	N	SO	REG	S	15:00			N		SD	2017-1408	EPA:1668C	1.9e-05	7.2	D	1.62875e+06	1.77425e+06	6.24
RELA-17-132162	02-61402	2017-04-18	PCB-170	0.000236	mg/kg		Y	SO	REG	S	15:00			N		SD	2017-1408	EPA:1668C	1.9e-05	7.2	D	1.62875e+06	1.77425e+06	6.24
RELA-17-132162	02-61402	2017-04-18	PCB-52	7.89e-05	mg/kg		Y	SO	REG	S	15:00			N		SD	2017-1408	EPA:1668C	1.9e-05	7.2	D	1.62875e+06	1.77425e+06	6.24
RELA-17-132162	02-61402	2017-04-18	PCB-133	6.24e-06	mg/kg	U	N	SO	REG	S	15:00			N		SD	2017-1408	EPA:1668C	1.9e-05	7.2	D	1.62875e+06	1.77425e+06	6.24
RELA-17-132162	02-61402	2017-04-18	PCB-137	1.65e-05	mg/kg	J	Y	SO	REG	S	15:00			N		SD	2017-1408	EPA:1668C	1.9e-05	7.2	D	1.62875e+06	1.77425e+06	6.24
RELA-17-132162	02-61402	2017-04-18	PCB-194	0.000119	mg/kg		Y	SO	REG	S	15:00			N		SD	2017-1408	EPA:1668C	1.9e-05	7.2	D	1.62875e+06	1.77425e+06	6.24
RELA-17-132162	02-61402	2017-04-18	Heptachlorodibenzodioxin[1,2,3,4,6,7,8-]	1.71e-05	mg/kg		Y	SO	REG	S	15:00			N		SD	2017-1408	SW-846:8290A	4.8e-06	7.2	D	1.62875e+06	1.77425e+06	1.6
RELA-17-132162	02-61402	2017-04-18	Pentachlorodibenzodioxins (Total)	4.09e-06	mg/kg	J	Y	SO	REG	S	15:00			N		SD	2017-1408	SW-846:8290A		7.2	D	1.62875e+06	1.77425e+06
RELA-17-132162	02-61402	2017-04-18	PCB-42	6.24e-06	mg/kg	U	N	SO	REG	S	15:00			N		SD	2017-1408	EPA:1668C	1.9e-05	7.2	D	1.62875e+06	1.77425e+06	6.24
RELA-17-132162	02-61402	2017-04-18	PCB-17	6.24e-06	mg/kg	U	N	SO	REG	S	15:00			N		SD	2017-1408	EPA:1668C	1.9e-05	7.2	D	1.62875e+06	1.77425e+06	6.24
RELA-17-132162	02-61402	2017-04-18	PCB-34	6.24e-06	mg/kg	U	N	SO	REG	S	15:00			N		SD	2017-1408	EPA:1668C	1.9e-05	7.2	D	1.62875e+06	1.77425e+06	6.24
RELA-17-132162	02-61402	2017-04-18	PCB-35	6.24e-06	mg/kg	U	N	SO	REG	S	15:00			N		SD	2017-1408	EPA:1668C	1.9e-05	7.2	D	1.62875e+06	1.77425e+06	6.24
RELA-17-132162	02-61402	2017-04-18	Heptachlorodibenzodioxins (Total)	3.2e-05	mg/kg		Y	SO	REG	S	15:00			N		SD	2017-1408	SW-846:8290A		7.2	D	1.62875e+06	1.77425e+06
RELA-17-132162	02-61402	2017-04-18	PCB-95	0.000161	mg/kg		Y	SO	REG	S	15:00			N		SD	2017-1408	EPA:1668C	1.9e-05	7.2	D	1.62875e+06	1.77425e+06	6.24
RELA-17-132162	02-61402	2017-04-18	PCB-99	6.96e-05	mg/kg		Y	SO	REG	S	15:00			N		SD	2017-1408	EPA:1668C	1.9e-05	7.2	D	1.62875e+06	1.77425e+06	6.24
RELA-17-132162	02-61402	2017-04-18	PCB-132	0.000178	mg/kg		Y	SO	REG	S	15:00			N		SD	2017-1408	EPA:1668C	1.9e-05	7.2	D	1.62875e+06	1.77425e+06	6.24
RELA-17-132162	02-61402	2017-04-18	PCB-136	6.04e-05	mg/kg		Y	SO	REG	S	15:00			N		SD	2017-1408	EPA:1668C	1.9e-05	7.2	D	1.62875e+06	1.77425e+06	6.24
RELA-17-132162	02-61402	2017-04-18	PCB-174	0.00025	mg/kg		Y	SO	REG	S	15:00			N		SD	2017-1408	EPA:1668C	1.9e-05	7.2	D	1.62875e+06	1.77425e+06	6.24
RELA-17-132162	02-61402	2017-04-18	PCB-19	6.24e-06	mg/kg	U	N	SO	REG	S	15:00			N		SD	2017-1408	EPA:1668C	1.9e-05	7.2	D	1.62875e+06	1.77425e+06	6.24
RELA-17-132162	02-61402	2017-04-18	PCB-27	6.24e-06	mg/kg	U	N	SO	REG	S	15:00			N		SD	2017-1408	EPA:1668C	1.9e-05	7.2	D	1.62875e+06	1.77425e+06	6.24
RELA-17-132162	02-61402	2017-04-18	PCB-32	6.24e-06	mg/kg	U	N	SO	REG	S	15:00			N		SD	2017-1408	EPA:1668C	1.9e-05	7.2	D	1.62875e+06	1.77425e+06	6.24
RELA-17-132162	02-61402	2017-04-18	PCB-16	6.24e-06	mg/kg	U	N	SO	REG	S	15:00			N		SD	2017-1408	EPA:1668C	1.9e-05	7.2	D	1.62875e+06	1.77425e+06	6.24
RELA-17-132162	02-61402	2017-04-18	PCB-22	6.24e-06	mg/kg	U	N	SO	REG	S	15:00			N		SD	2017-1408	EPA:1668C	1.9e-05	7.2	D	1.62875e+06	1.77425e+06	6.24
RELA-17-132162	02-61402	2017-04-18	PCB-36	6.24e-06	mg/kg	U	N	SO	REG	S	15:00			N		SD	2017-1408	EPA:1668C	1.9e-05	7.2	D	1.62875e+06	1.77425e+06	6.24
RELA-17-132162	02-61402	2017-04-18	PCB-39	6.24e-06	mg/kg	U	N	SO	REG	S	15:00			N		SD	2017-1408	EPA:1668C	1.9e-05	7.2	D	1.62875e+06	1.77425e+06	6.24
RELA-17-132162	02-61402	2017-04-18	PCB-37	6.97e-06	mg/kg	J	Y	SO	REG	S	15:00			N		SD	2017-1408	EPA:1668C	1.9e-05	7.2	D	1.62875e+06	1.77425e+06	6.24
RELA-17-132162	02-61402	2017-04-18	Heptachlorodibenzofurans (Total)	6.71e-06	mg/kg	J	Y	SO	REG	S	15:00			N		SD	2017-1408	SW-846:8290A		7.2	D	1.62875e+06	1.77425e+06
RELA-17-132162	02-61402	2017-04-18	Octachlorodibenzofuran[1,2,3,4,6,7,8,9-]	3.02e-06	mg/kg	J	Y	SO	REG	S	15:00			N		SD	2017-1408	SW-846:8290A	9.6e-06	7.2	D	1.62875e+06	1.77425e+06	3.2
RELA-17-132162	02-61402	2017-04-18	Hexachlorodibenzodioxin[1,2,3,4,7,8-]	4.79e-07	mg/kg	U	N	SO	REG	S	15:00			N		SD	2017-1408	SW-846:8290A	4.8e-06	7.2	D	1.62875e+06	1.77425e+06	1.6
RELA-17-132162	02-61402	2017-04-18	PCB-189	1.55e-05	mg/kg	J	Y	SO	REG	S	15:00			N		SD	2017-1408	EPA:1668C	1.9e-05	7.2	D	1.62875e+06	1.77425e+06	6.24
RELA-17-132162	02-61402	2017-04-18	PCB-111	6.24e-06	mg/kg	U	N	SO	REG	S	15:00			N		SD	2017-1408	EPA:1668C	1.9e-05	7.2	D	1.62875e+06	1.77425e+06	6.24
RELA-17-132162	02-61402	2017-04-18	PCB-127	6.24e-06	mg/kg	U	N	SO	REG	S	15:00			N		SD	2017-1408	EPA:1668C	1.9e-05	7.2	D	1.62875e+06	1.77425e+06	6.24
RELA-17-132162	02-61402	2017-04-18	PCB-162	6.24e-06	mg/kg	U	N	SO	REG	S	15:00			N		SD	2017-1408	EPA:1668C	1.9e-05	7.2	D	1.62875e+06	1.77425e+06	6.24
RELA-17-132162	02-61402	2017-04-18	PCB-159	6.24e-06	mg/kg	U	N	SO	REG	S	15:00			N		SD	2017-1408	EPA:1668C	1.9e-05	7.2	D	1.62875e+06	1.77425e+06	6.24
RELA-17-132162	02-61402	2017-04-18	PCB-175	1.04e-05	mg/kg	J	Y	SO	REG	S	15:00			N		SD	2017-1408	EPA:1668C	1.9e-05	7.2	D	1.62875e+06	1.77425e+06	6.24
RELA-17-132162	02-61402	2017-04-18	PCB-201	1.54e-05	mg/kg	J	Y	SO	REG	S	15:00			N		SD	2017-1408	EPA:1668C	1.9e-05	7.2	D	1.62875e+06	1.77425e+06	6.24
RELA-17-132162	02-61402	2017-04-18	PCB-206	8.38e-05	mg/kg		Y	SO	REG	S	15:00			N		SD	2017-1408	EPA:1668C	1.9e-05	7.2	D	1.62875e+06	1.77425e+06	6.24
RELA-17-132162	02-61402	2017-04-18	Pentachlorodibenzodioxin[1,2,3,7,8-]	4.79e-07	mg/kg	U	N	SO	REG	S	15:00			N		SD	2017-1408	SW-846:8290A	4.8e-06	7.2	D	1.62875e+06	1.77425e+06	1.6
RELA-17-132162	02-61402	2017-04-18	PCB-142	6.24e-06	mg/kg	U	N	SO	REG	S	15:00			N		SD	2017-1408	EPA:1668C	1.9e-05	7.2	D	1.62875e+06	1.77425e+06	6.24
RELA-17-132162	02-61402	2017-04-18	PCB-160	6.24e-06	mg/kg	U	N	SO	REG	S	15:00			N		SD	2017-1408	EPA:1668C	1.9e-05	7.2	D	1.62875e+06	1.77425e+06	6.24
RELA-17-132162	02-61402	2017-04-18	PCB-190	5.3e-05	mg/kg		Y	SO	REG	S	15:00			N		SD	2017-1408	EPA:1668C	1.9e-05	7.2	D	1.62875e+06	1.77425e+06	6.24
RELA-17-132162	02-61402	2017-04-18	PCB-72	6.24e-06	mg/kg	U	N	SO	REG	S	15:00			N		SD	2017-1408	EPA:1668C	1.9e-05	7.2	D	1.62875e+06	1.77425e+06	6.24
RELA-17-132162	02-61402	2017-04-18	PCB-56	1.33e-05	mg/kg	J	Y	SO	REG	S	15:00			N		SD	2017-1408	EPA:1668C	1.9e-05	7.2	D	1.62875e+06	1.77425e+06	6.24
RELA-17-132162	02-61402	2017-04-18	PCB-46	6.24e-06	mg/kg	U	N	SO	REG	S	15:00			N		SD	2017-1408	EPA:1668C	1.9e-05	7.2	D	1.62875e+06	1.77425e+06	6.24
RELA-17-132162	02-61402	2017-04-18	PCB-79	6.24e-06	mg/kg	U	N	SO	REG	S	15:00			N		SD	2017-1408	EPA:1668C	1.9e-05	7.2	D	1.62875e+06	1.77425e+06	6.24
RELA-17-132162	02-61402	2017-04-18	PCB-58	6.24e-06	mg/kg	U	N	SO	REG	S	15:00			N		SD	2017-1408	EPA:1668C	1.9e-05	7.2	D	1.62875e+06	1.77425e+06	6.24
RELA-17-132162	02-61402	2017-04-18	Tetrachlorodibenzodioxins (Total)	1.94e-07	mg/kg	J	Y	SO	REG	S	15:00			N		SD	2017-1408	SW-846:8290A		7.2	D	1.62875e+06	1.77425e+06
RELA-17-132162	02-61402	2017-04-18	PCB-196	5.91e-05	mg/kg		Y	SO	REG	S	15:00			N		SD	2017-1408	EPA:1668C	1.9e-05	7.2	D	1.62875e+06	1.77425e+06	6.24
RELA-17-132162	02-61402	2017-04-18	Tetrachlorodibenzofuran[2,3,7,8-]	2.13e-07	mg/kg	J	Y	SO	REG	S	15:00			N		SD	2017-1408	SW-846:8290A	9.6e-07	7.2	D	1.62875e+06	1.77425e+06	0.32
RELA-17-132162	02-61402	2017-04-18	PCB-146	8.86e-05	mg/kg		Y	SO	REG	S	15:00			N		SD	2017-1408	EPA:1668C	1.9e-05	7.2	D	1.62875e+06	1.77425e+06	6.24
RELA-17-132162	02-61402	2017-04-18	PCB-64	1.3e-05	mg/kg	J	Y	SO	REG	S	15:00			N		SD	2017-1408	EPA:1668C	1.9e-05	7.2	D	1.62875e+06	1.77425e+06	6.24
RELA-17-132162	02-61402	2017-04-18	PCB-41	6.24e-06	mg/kg	U	N	SO	REG	S	15:00			N		SD	2017-1408	EPA:1668C	1.9e-05	7.2	D	1.62875e+06	1.77425e+06	6.24
RELA-17-132162	02-61402	2017-04-18	PCB-84	3.42e-05	mg/kg		Y	SO	REG	S	15:00			N		SD	2017-1408	EPA:1668C	1.9e-05	7.2	D	1.62875e+06	1.77425e+06	6.24
RELA-17-132162	02-61402	2017-04-18	PCB-92	3.39e-05	mg/kg		Y	SO	REG	S	15:00			N		SD	2017-1408	EPA:1668C	1.9e-05	7.2	D	1.62875e+06	1.77425e+06	6.24
RELA-17-132162	02-61402	2017-04-18	PCB-82	1.5e-05	mg/kg	J	Y	SO	REG	S	15:00			N		SD	2017-1408	EPA:1668C	1.9e-05	7.2	D	1.62875e+06	1.77425e+06	6.24
RELA-17-132162	02-61402	2017-04-18	PCB-179	9.61e-05	mg/kg		Y	SO	REG	S	15:00			N		SD	2017-1408	EPA:1668C	1.9e-05	7.2	D	1.62875e+06	1.77425e+06	6.24
RELA-17-132162	02-61402	2017-04-18	PCB-176	2.82e-05	mg/kg		Y	SO	REG	S	15:00			N		SD	2017-1408	EPA:1668C	1.9e-05	7.2	D	1.62875e+06	1.77425e+06	6.24
RELA-17-132162	02-61402	2017-04-18	PCB-130	3.44e-05	mg/kg		Y	SO	REG	S	15:00			N		SD	2017-1408	EPA:1668C	1.9e-05	7.2	D	1.62875e+06	1.77425e+06	6.24
RELA-17-132162	02-61402	2017-04-18	PCB-178	5.63e-05	mg/kg		Y	SO	REG	S	15:00			N		SD	2017-1408	EPA:1668C	1.9e-05	7.2	D	1.62875e+06	1.77425e+06	6.24
RELA-17-132162	02-61402	2017-04-18	PCB-187	0.000328	mg/kg		Y	SO	REG	S	15:00			N		SD	2017-1408	EPA:1668C	1.9e-05	7.2	D	1.62875e+06	1.77425e+06	6.24
RELA-17-132162	02-61402	2017-04-18	PCB-177	0.000149	mg/kg		Y	SO	REG	S	15:00			N		SD	2017-1408	EPA:1668C	1.9e-05	7.2	D	1.62875e+06	1.77425e+06	6.24
RELA-17-132162	02-61402	2017-04-18	PCB-167	3.08e-05	mg/kg		Y	SO	REG	S	15:00			N		SD	2017-1408	EPA:1668C	1.9e-05	7.2	D	1.62875e+06	1.77425e+06	6.24
RELA-17-132162	02-61402	2017-04-18	PCB-172	4.94e-05	mg/kg		Y	SO	REG	S	15:00			N		SD	2017-1408	EPA:1668C	1.9e-05	7.2	D	1.62875e+06	1.77425e+06	6.24
RELA-17-132162	02-61402	2017-04-18	PCB-203	9.52e-05	mg/kg		Y	SO	REG	S	15:00			N		SD	2017-1408	EPA:1668C	1.9e-05	7.2	D	1.62875e+06	1.77425e+06	6.24
RELA-17-132162	02-61402	2017-04-18	PCB-208	2.37e-05	mg/kg		Y	SO	REG	S	15:00			N		SD	2017-1408	EPA:1668C	1.9e-05	7.2	D	1.62875e+06	1.77425e+06	6.24
RELA-17-132162	02-61402	2017-04-18	PCB-195	5.14e-05	mg/kg		Y	SO	REG	S	15:00			N		SD	2017-1408	EPA:1668C	1.9e-05	7.2	D	1.62875e+06	1.77425e+06	6.24
RELA-17-132162	02-61402	2017-04-18	PCB-207	7.19e-06	mg/kg	J	Y	SO	REG	S	15:00			N		SD	2017-1408	EPA:1668C	1.9e-05	7.2	D	1.62875e+06	1.77425e+06	6.24
RELA-17-132162	02-61402	2017-04-18	PCB-134	2.73e-05	mg/kg		Y	SO	REG	S	15:00			N		SD	2017-1408	EPA:1668C	1.9e-05	7.2	D	1.62875e+06	1.77425e+06	6.24
RELA-17-132162	02-61402	2017-04-18	PCB-141	0.000122	mg/kg		Y	SO	REG	S	15:00			N		SD	2017-1408	EPA:1668C	1.9e-05	7.2	D	1.62875e+06	1.77425e+06	6.24
RELA-17-132162	02-61402	2017-04-18	PCB-38	6.24e-06	mg/kg	U	N	SO	REG	S	15:00			N		SD	2017-1408	EPA:1668C	1.9e-05	7.2	D	1.62875e+06	1.77425e+06	6.24
RELA-17-132162	02-61402	2017-04-18	Total nonaCB	0.000115	mg/kg	J	Y	SO	REG	S	15:00			N		SD	2017-1408	EPA:1668C		7.2	D	1.62875e+06	1.77425e+06
RELA-17-132162	02-61402	2017-04-18	Heptachlorodibenzofuran[1,2,3,4,7,8,9-]	4.79e-07	mg/kg	U	N	SO	REG	S	15:00			N		SD	2017-1408	SW-846:8290A	4.8e-06	7.2	D	1.62875e+06	1.77425e+06	1.6
RELA-17-132162	02-61402	2017-04-18	Hexachlorodibenzofurans (Total)	2.38e-06	mg/kg	J	Y	SO	REG	S	15:00			N		SD	2017-1408	SW-846:8290A		7.2	D	1.62875e+06	1.77425e+06
RELA-17-132162	02-61402	2017-04-18	PCB-24	6.24e-06	mg/kg	U	N	SO	REG	S	15:00			N		SD	2017-1408	EPA:1668C	1.9e-05	7.2	D	1.62875e+06	1.77425e+06	6.24
RELA-17-132162	02-61402	2017-04-18	PCB-25	6.24e-06	mg/kg	U	N	SO	REG	S	15:00			N		SD	2017-1408	EPA:1668C	1.9e-05	7.2	D	1.62875e+06	1.77425e+06	6.24
RELA-17-132162	02-61402	2017-04-18	PCB-23	6.24e-06	mg/kg	U	N	SO	REG	S	15:00			N		SD	2017-1408	EPA:1668C	1.9e-05	7.2	D	1.62875e+06	1.77425e+06	6.24
RELA-17-132162	02-61402	2017-04-18	Total octaCB	0.000565	mg/kg	J	Y	SO	REG	S	15:00			N		SD	2017-1408	EPA:1668C		7.2	D	1.62875e+06	1.77425e+06
RELA-17-132162	02-61402	2017-04-18	Tetrachlorodibenzofurans (Totals)	5.69e-07	mg/kg	J	Y	SO	REG	S	15:00			N		SD	2017-1408	SW-846:8290A		7.2	D	1.62875e+06	1.77425e+06
RELA-17-132162	02-61402	2017-04-18	PCB-104	6.24e-06	mg/kg	U	N	SO	REG	S	15:00			N		SD	2017-1408	EPA:1668C	1.9e-05	7.2	D	1.62875e+06	1.77425e+06	6.24
RELA-17-132162	02-61402	2017-04-18	PCB-121	6.24e-06	mg/kg	U	N	SO	REG	S	15:00			N		SD	2017-1408	EPA:1668C	1.9e-05	7.2	D	1.62875e+06	1.77425e+06	6.24
RELA-17-132162	02-61402	2017-04-18	Pentachlorodibenzofuran[2,3,4,7,8-]	4.79e-07	mg/kg	U	N	SO	REG	S	15:00			N		SD	2017-1408	SW-846:8290A	4.8e-06	7.2	D	1.62875e+06	1.77425e+06	1.6
RELA-17-132162	02-61402	2017-04-18	Pentachlorodibenzofuran[1,2,3,7,8-]	4.79e-07	mg/kg	U	N	SO	REG	S	15:00			N		SD	2017-1408	SW-846:8290A	4.8e-06	7.2	D	1.62875e+06	1.77425e+06	1.6
RELA-17-132162	02-61402	2017-04-18	Hexachlorodibenzofuran[1,2,3,6,7,8-]	4.79e-07	mg/kg	U	N	SO	REG	S	15:00			N		SD	2017-1408	SW-846:8290A	4.8e-06	7.2	D	1.62875e+06	1.77425e+06	1.6
RELA-17-132162	02-61402	2017-04-18	PCB-126	6.24e-06	mg/kg	U	N	SO	REG	S	15:00			N		SD	2017-1408	EPA:1668C	1.9e-05	7.2	D	1.62875e+06	1.77425e+06	6.24
RELA-17-132162	02-61402	2017-04-18	Hexachlorodibenzodioxin[1,2,3,6,7,8-]	5.77e-07	mg/kg	J	Y	SO	REG	S	15:00			N		SD	2017-1408	SW-846:8290A	4.8e-06	7.2	D	1.62875e+06	1.77425e+06	1.6
RELA-17-132162	02-61402	2017-04-18	PCB-83	6.24e-06	mg/kg	U	N	SO	REG	S	15:00			N		SD	2017-1408	EPA:1668C	1.9e-05	7.2	D	1.62875e+06	1.77425e+06	6.24
RELA-17-132162	02-61402	2017-04-18	PCB-103	6.24e-06	mg/kg	U	N	SO	REG	S	15:00			N		SD	2017-1408	EPA:1668C	1.9e-05	7.2	D	1.62875e+06	1.77425e+06	6.24
RELA-17-132162	02-61402	2017-04-18	PCB-154	6.24e-06	mg/kg	U	N	SO	REG	S	15:00			N		SD	2017-1408	EPA:1668C	1.9e-05	7.2	D	1.62875e+06	1.77425e+06	6.24
RELA-17-132162	02-61402	2017-04-18	PCB-182	6.24e-06	mg/kg	U	N	SO	REG	S	15:00			N		SD	2017-1408	EPA:1668C	1.9e-05	7.2	D	1.62875e+06	1.77425e+06	6.24
RELA-17-132162	02-61402	2017-04-18	Hexachlorodibenzofuran[2,3,4,6,7,8-]	4.79e-07	mg/kg	U	N	SO	REG	S	15:00			N		SD	2017-1408	SW-846:8290A	4.8e-06	7.2	D	1.62875e+06	1.77425e+06	1.6
RELA-17-132162	02-61402	2017-04-18	PCB-131	6.24e-06	mg/kg	U	N	SO	REG	S	15:00			N		SD	2017-1408	EPA:1668C	1.9e-05	7.2	D	1.62875e+06	1.77425e+06	6.24
RELA-17-132162	02-61402	2017-04-18	PCB-123	6.24e-06	mg/kg	U	N	SO	REG	S	15:00			N		SD	2017-1408	EPA:1668C	1.9e-05	7.2	D	1.62875e+06	1.77425e+06	6.24
RELA-17-132162	02-61402	2017-04-18	Heptachlorodibenzofuran[1,2,3,4,6,7,8-]	3.32e-06	mg/kg	J	Y	SO	REG	S	15:00			N		SD	2017-1408	SW-846:8290A	4.8e-06	7.2	D	1.62875e+06	1.77425e+06	1.6
RELA-17-132162	02-61402	2017-04-18	PCB-150	6.24e-06	mg/kg	U	N	SO	REG	S	15:00			N		SD	2017-1408	EPA:1668C	1.9e-05	7.2	D	1.62875e+06	1.77425e+06	6.24
RELA-17-132162	02-61402	2017-04-18	PCB-152	6.24e-06	mg/kg	U	N	SO	REG	S	15:00			N		SD	2017-1408	EPA:1668C	1.9e-05	7.2	D	1.62875e+06	1.77425e+06	6.24
RELA-17-132162	02-61402	2017-04-18	PCB-120	6.24e-06	mg/kg	U	N	SO	REG	S	15:00			N		SD	2017-1408	EPA:1668C	1.9e-05	7.2	D	1.62875e+06	1.77425e+06	6.24
RELA-17-132162	02-61402	2017-04-18	PCB-144	2.57e-05	mg/kg		Y	SO	REG	S	15:00			N		SD	2017-1408	EPA:1668C	1.9e-05	7.2	D	1.62875e+06	1.77425e+06	6.24
RELA-17-132162	02-61402	2017-04-18	PCB-143	6.24e-06	mg/kg	U	N	SO	REG	S	15:00			N		SD	2017-1408	EPA:1668C	1.9e-05	7.2	D	1.62875e+06	1.77425e+06	6.24
RELA-17-132162	02-61402	2017-04-18	PCB-43	7.92e-06	mg/kg	U	N	SO	REG	S	15:00			N		SD	2017-1408	EPA:1668C	1.9e-05	7.2	D	1.62875e+06	1.77425e+06	7.92
RELA-17-132162	02-61402	2017-04-18	PCB-48	6.24e-06	mg/kg	U	N	SO	REG	S	15:00			N		SD	2017-1408	EPA:1668C	1.9e-05	7.2	D	1.62875e+06	1.77425e+06	6.24
RELA-17-132162	02-61402	2017-04-18	PCB-78	6.24e-06	mg/kg	U	N	SO	REG	S	15:00			N		SD	2017-1408	EPA:1668C	1.9e-05	7.2	D	1.62875e+06	1.77425e+06	6.24
RELA-17-132162	02-61402	2017-04-18	PCB-81	6.24e-06	mg/kg	U	N	SO	REG	S	15:00			N		SD	2017-1408	EPA:1668C	1.9e-05	7.2	D	1.62875e+06	1.77425e+06	6.24
RELA-17-132162	02-61402	2017-04-18	PCB-57	6.24e-06	mg/kg	U	N	SO	REG	S	15:00			N		SD	2017-1408	EPA:1668C	1.9e-05	7.2	D	1.62875e+06	1.77425e+06	6.24
RELA-17-132162	02-61402	2017-04-18	PCB-107	1.27e-05	mg/kg	J	Y	SO	REG	S	15:00			N		SD	2017-1408	EPA:1668C	1.9e-05	7.2	D	1.62875e+06	1.77425e+06	6.24
RELA-17-132162	02-61402	2017-04-18	PCB-106	6.24e-06	mg/kg	U	N	SO	REG	S	15:00			N		SD	2017-1408	EPA:1668C	1.9e-05	7.2	D	1.62875e+06	1.77425e+06	6.24
RELA-17-132162	02-61402	2017-04-18	Hexachlorodibenzofuran[1,2,3,4,7,8-]	4.79e-07	mg/kg	U	N	SO	REG	S	15:00			N		SD	2017-1408	SW-846:8290A	4.8e-06	7.2	D	1.62875e+06	1.77425e+06	1.6
RELA-17-132162	02-61402	2017-04-18	Hexachlorodibenzofuran[1,2,3,7,8,9-]	4.79e-07	mg/kg	U	N	SO	REG	S	15:00			N		SD	2017-1408	SW-846:8290A	4.8e-06	7.2	D	1.62875e+06	1.77425e+06	1.6
RELA-17-132162	02-61402	2017-04-18	PCB-68	6.24e-06	mg/kg	U	N	SO	REG	S	15:00			N		SD	2017-1408	EPA:1668C	1.9e-05	7.2	D	1.62875e+06	1.77425e+06	6.24
RELA-17-132162	02-61402	2017-04-18	PCB-67	6.24e-06	mg/kg	U	N	SO	REG	S	15:00			N		SD	2017-1408	EPA:1668C	1.9e-05	7.2	D	1.62875e+06	1.77425e+06	6.24
RELA-17-132162	02-61402	2017-04-18	PCB-96	6.24e-06	mg/kg	U	N	SO	REG	S	15:00			N		SD	2017-1408	EPA:1668C	1.9e-05	7.2	D	1.62875e+06	1.77425e+06	6.24
RELA-17-132162	02-61402	2017-04-18	PCB-94	6.24e-06	mg/kg	U	N	SO	REG	S	15:00			N		SD	2017-1408	EPA:1668C	1.9e-05	7.2	D	1.62875e+06	1.77425e+06	6.24
RELA-17-132162	02-61402	2017-04-18	PCB-89	6.24e-06	mg/kg	U	N	SO	REG	S	15:00			N		SD	2017-1408	EPA:1668C	1.9e-05	7.2	D	1.62875e+06	1.77425e+06	6.24
RELA-17-132162	02-61402	2017-04-18	PCB-73	6.24e-06	mg/kg	U	N	SO	REG	S	15:00			N		SD	2017-1408	EPA:1668C	1.9e-05	7.2	D	1.62875e+06	1.77425e+06	6.24
RELA-17-132162	02-61402	2017-04-18	PCB-55	6.24e-06	mg/kg	U	N	SO	REG	S	15:00			N		SD	2017-1408	EPA:1668C	1.9e-05	7.2	D	1.62875e+06	1.77425e+06	6.24
RELA-17-132162	02-61402	2017-04-18	PCB-63	6.24e-06	mg/kg	U	N	SO	REG	S	15:00			N		SD	2017-1408	EPA:1668C	1.9e-05	7.2	D	1.62875e+06	1.77425e+06	6.24
RELA-17-132162	02-61402	2017-04-18	PCB-112	6.24e-06	mg/kg	U	N	SO	REG	S	15:00			N		SD	2017-1408	EPA:1668C	1.9e-05	7.2	D	1.62875e+06	1.77425e+06	6.24
RELA-17-132162	02-61402	2017-04-18	PCB-114	6.24e-06	mg/kg	U	N	SO	REG	S	15:00			N		SD	2017-1408	EPA:1668C	1.9e-05	7.2	D	1.62875e+06	1.77425e+06	6.24
RELA-17-132162	02-61402	2017-04-18	PCB-145	6.24e-06	mg/kg	U	N	SO	REG	S	15:00			N		SD	2017-1408	EPA:1668C	1.9e-05	7.2	D	1.62875e+06	1.77425e+06	6.24
RELA-17-132162	02-61402	2017-04-18	PCB-148	6.24e-06	mg/kg	U	N	SO	REG	S	15:00			N		SD	2017-1408	EPA:1668C	1.9e-05	7.2	D	1.62875e+06	1.77425e+06	6.24
RELA-17-132162	02-61402	2017-04-18	PCB-158	6.52e-05	mg/kg		Y	SO	REG	S	15:00			N		SD	2017-1408	EPA:1668C	1.9e-05	7.2	D	1.62875e+06	1.77425e+06	6.24
RELA-17-132162	02-61402	2017-04-18	PCB-161	6.24e-06	mg/kg	U	N	SO	REG	S	15:00			N		SD	2017-1408	EPA:1668C	1.9e-05	7.2	D	1.62875e+06	1.77425e+06	6.24
RELA-17-132162	02-61402	2017-04-18	PCB-164	4.38e-05	mg/kg		Y	SO	REG	S	15:00			N		SD	2017-1408	EPA:1668C	1.9e-05	7.2	D	1.62875e+06	1.77425e+06	6.24
RELA-17-132162	02-61402	2017-04-18	PCB-165	6.24e-06	mg/kg	U	N	SO	REG	S	15:00			N		SD	2017-1408	EPA:1668C	1.9e-05	7.2	D	1.62875e+06	1.77425e+06	6.24
RELA-17-132162	02-61402	2017-04-18	PCB-181	6.24e-06	mg/kg	U	N	SO	REG	S	15:00			N		SD	2017-1408	EPA:1668C	1.9e-05	7.2	D	1.62875e+06	1.77425e+06	6.24
RELA-17-132162	02-61402	2017-04-18	PCB-184	6.24e-06	mg/kg	U	N	SO	REG	S	15:00			N		SD	2017-1408	EPA:1668C	1.9e-05	7.2	D	1.62875e+06	1.77425e+06	6.24
RELA-17-132162	02-61402	2017-04-18	PCB-186	6.24e-06	mg/kg	U	N	SO	REG	S	15:00			N		SD	2017-1408	EPA:1668C	1.9e-05	7.2	D	1.62875e+06	1.77425e+06	6.24
RELA-17-132162	02-61402	2017-04-18	PCB-191	1.24e-05	mg/kg	J	Y	SO	REG	S	15:00			N		SD	2017-1408	EPA:1668C	1.9e-05	7.2	D	1.62875e+06	1.77425e+06	6.24
RELA-17-132162	02-61402	2017-04-18	PCB-192	6.24e-06	mg/kg	U	N	SO	REG	S	15:00			N		SD	2017-1408	EPA:1668C	1.9e-05	7.2	D	1.62875e+06	1.77425e+06	6.24
RELA-17-132162	02-61402	2017-04-18	PCB-204	6.24e-06	mg/kg	U	N	SO	REG	S	15:00			N		SD	2017-1408	EPA:1668C	1.9e-05	7.2	D	1.62875e+06	1.77425e+06	6.24
RELA-17-132162	02-61402	2017-04-18	PCB-205	9.46e-06	mg/kg	J	Y	SO	REG	S	15:00			N		SD	2017-1408	EPA:1668C	1.9e-05	7.2	D	1.62875e+06	1.77425e+06	6.24
RELA-17-132162	02-61402	2017-04-18	PCB-188	6.24e-06	mg/kg	U	N	SO	REG	S	15:00			N		SD	2017-1408	EPA:1668C	1.9e-05	7.2	D	1.62875e+06	1.77425e+06	6.24
RELA-17-132162	02-61402	2017-04-18	PCB-122	6.24e-06	mg/kg	U	N	SO	REG	S	15:00			N		SD	2017-1408	EPA:1668C	1.9e-05	7.2	D	1.62875e+06	1.77425e+06	6.24
RELA-17-132162	02-61402	2017-04-18	Silver	0.496	mg/kg	U	N	SO	REG	S	15:00			N		SD	2017-1406	SW-846:6010C	0.496	5.17	D	1.62875e+06	1.77425e+06	99.1
RELA-17-132162	02-61402	2017-04-18	Aluminum	4200	mg/kg		Y	SO	REG	S	15:00			N		SD	2017-1406	SW-846:6010C	19.8	5.17	D	1.62875e+06	1.77425e+06	6740
RELA-17-132162	02-61402	2017-04-18	Arsenic	1.86	mg/kg		Y	SO	REG	S	15:00			N		SD	2017-1406	SW-846:6020	0.98	5.17	D	1.62875e+06	1.77425e+06	331
RELA-17-132162	02-61402	2017-04-18	Barium	55.1	mg/kg		Y	SO	REG	S	15:00			N		SD	2017-1406	SW-846:6010C	0.496	5.17	D	1.62875e+06	1.77425e+06	99.1
RELA-17-132162	02-61402	2017-04-18	Beryllium	0.921	mg/kg	*	Y	SO	REG	S	15:00			N		SD	2017-1406	SW-846:6020	0.098	5.17	D	1.62875e+06	1.77425e+06	19.6
RELA-17-132162	02-61402	2017-04-18	Calcium	2460	mg/kg	N	Y	SO	REG	S	15:00			N		SD	2017-1406	SW-846:6010C	24.8	5.17	D	1.62875e+06	1.77425e+06	7930
RELA-17-132162	02-61402	2017-04-18	Cadmium	0.496	mg/kg	U	N	SO	REG	S	15:00			N		SD	2017-1406	SW-846:6010C	0.496	5.17	D	1.62875e+06	1.77425e+06	99.1
RELA-17-132162	02-61402	2017-04-18	Cobalt	1.25	mg/kg		Y	SO	REG	S	15:00			N		SD	2017-1406	SW-846:6010C	0.496	5.17	D	1.62875e+06	1.77425e+06	149
RELA-17-132162	02-61402	2017-04-18	Chromium	4.31	mg/kg		Y	SO	REG	S	15:00			N		SD	2017-1406	SW-846:6010C	0.496	5.17	D	1.62875e+06	1.77425e+06	149
RELA-17-132162	02-61402	2017-04-18	Copper	10.8	mg/kg		Y	SO	REG	S	15:00			N		SD	2017-1406	SW-846:6010C	0.991	5.17	D	1.62875e+06	1.77425e+06	297
RELA-17-132162	02-61402	2017-04-18	Total decaCB	4.76e-05	mg/kg		Y	SO	REG	S	15:00			N		SD	2017-1408	EPA:1668C		7.2	D	1.62875e+06	1.77425e+06
RELA-17-132162	02-61402	2017-04-18	Iron	8790	mg/kg		Y	SO	REG	S	15:00			N		SD	2017-1406	SW-846:6010C	24.8	5.17	D	1.62875e+06	1.77425e+06	7930
RELA-17-132162	02-61402	2017-04-18	Mercury	0.0227	mg/kg		Y	SO	REG	S	15:00			N		SD	2017-1406	SW-846:7471A	0.0125	5.17	D	1.62875e+06	1.77425e+06	4.2
RELA-17-132162	02-61402	2017-04-18	Potassium	876	mg/kg	N	Y	SO	REG	S	15:00			N		SD	2017-1406	SW-846:6010C	24.8	5.17	D	1.62875e+06	1.77425e+06	6340
RELA-17-132162	02-61402	2017-04-18	Magnesium	882	mg/kg	N	Y	SO	REG	S	15:00			N		SD	2017-1406	SW-846:6010C	29.7	5.17	D	1.62875e+06	1.77425e+06	8420
RELA-17-132162	02-61402	2017-04-18	Manganese	293	mg/kg		Y	SO	REG	S	15:00			N		SD	2017-1406	SW-846:6010C	0.991	5.17	D	1.62875e+06	1.77425e+06	198
RELA-17-132162	02-61402	2017-04-18	Sodium	93.3	mg/kg		Y	SO	REG	S	15:00			N		SD	2017-1406	SW-846:6010C	24.8	5.17	D	1.62875e+06	1.77425e+06	6940
RELA-17-132162	02-61402	2017-04-18	Nickel	4.85	mg/kg	*	Y	SO	REG	S	15:00			N		SD	2017-1406	SW-846:6020	0.392	5.17	D	1.62875e+06	1.77425e+06	98
RELA-17-132162	02-61402	2017-04-18	Lead	12.6	mg/kg		Y	SO	REG	S	15:00			N		SD	2017-1406	SW-846:6010C	0.991	5.17	D	1.62875e+06	1.77425e+06	327
RELA-17-132162	02-61402	2017-04-18	PCB-108/PCB-124	1.25e-05	mg/kg	U	N	SO	REG	S	15:00			N		SD	2017-1408	EPA:1668C	3.8e-05	7.2	D	1.62875e+06	1.77425e+06	12.5
RELA-17-132162	02-61402	2017-04-18	PCB-110/PCB-115	1.25e-05	mg/kg	U	N	SO	REG	S	15:00			N		SD	2017-1408	EPA:1668C	3.8e-05	7.2	D	1.62875e+06	1.77425e+06	12.5
RELA-17-132162	02-61402	2017-04-18	PCB-12/PCB-13	1.32e-05	mg/kg	U	N	SO	REG	S	15:00			N		SD	2017-1408	EPA:1668C	3.8e-05	7.2	D	1.62875e+06	1.77425e+06	13.2
RELA-17-132162	02-61402	2017-04-18	PCB-128/PCB-166	7.53e-05	mg/kg		Y	SO	REG	S	15:00			N		SD	2017-1408	EPA:1668C	3.8e-05	7.2	D	1.62875e+06	1.77425e+06	12.5
RELA-17-132162	02-61402	2017-04-18	PCB-129/PCB-138/PCB-163	0.000724	mg/kg		Y	SO	REG	S	15:00			N		SD	2017-1408	EPA:1668C	5.6e-05	7.2	D	1.62875e+06	1.77425e+06	18.7
RELA-17-132162	02-61402	2017-04-18	PCB-135/PCB-151	0.000199	mg/kg		Y	SO	REG	S	15:00			N		SD	2017-1408	EPA:1668C	3.8e-05	7.2	D	1.62875e+06	1.77425e+06	12.5
RELA-17-132162	02-61402	2017-04-18	PCB-139/PCB-140	1.25e-05	mg/kg	U	N	SO	REG	S	15:00			N		SD	2017-1408	EPA:1668C	3.8e-05	7.2	D	1.62875e+06	1.77425e+06	12.5
RELA-17-132162	02-61402	2017-04-18	PCB-147/PCB-149	0.000547	mg/kg		Y	SO	REG	S	15:00			N		SD	2017-1408	EPA:1668C	3.8e-05	7.2	D	1.62875e+06	1.77425e+06	12.5
RELA-17-132162	02-61402	2017-04-18	PCB-153/PCB-168	0.000595	mg/kg		Y	SO	REG	S	15:00			N		SD	2017-1408	EPA:1668C	3.8e-05	7.2	D	1.62875e+06	1.77425e+06	12.5
RELA-17-132162	02-61402	2017-04-18	PCB-156/PCB-157	7.29e-05	mg/kg		Y	SO	REG	S	15:00			N		SD	2017-1408	EPA:1668C	3.8e-05	7.2	D	1.62875e+06	1.77425e+06	12.5
RELA-17-132162	02-61402	2017-04-18	PCB-171/PCB-173	7.62e-05	mg/kg		Y	SO	REG	S	15:00			N		SD	2017-1408	EPA:1668C	3.8e-05	7.2	D	1.62875e+06	1.77425e+06	12.5
RELA-17-132162	02-61402	2017-04-18	PCB-18/PCB-30	1.25e-05	mg/kg	U	N	SO	REG	S	15:00			N		SD	2017-1408	EPA:1668C	3.8e-05	7.2	D	1.62875e+06	1.77425e+06	12.5
RELA-17-132162	02-61402	2017-04-18	PCB-180/PCB-193	0.000561	mg/kg		Y	SO	REG	S	15:00			N		SD	2017-1408	EPA:1668C	3.8e-05	7.2	D	1.62875e+06	1.77425e+06	12.5
RELA-17-132162	02-61402	2017-04-18	PCB-183/PCB-185	0.000172	mg/kg		Y	SO	REG	S	15:00			N		SD	2017-1408	EPA:1668C	3.8e-05	7.2	D	1.62875e+06	1.77425e+06	12.5
RELA-17-132162	02-61402	2017-04-18	PCB-197/PCB-200	2.26e-05	mg/kg	J	Y	SO	REG	S	15:00			N		SD	2017-1408	EPA:1668C	3.8e-05	7.2	D	1.62875e+06	1.77425e+06	12.5
RELA-17-132162	02-61402	2017-04-18	PCB-198/PCB-199	0.000162	mg/kg		Y	SO	REG	S	15:00			N		SD	2017-1408	EPA:1668C	3.8e-05	7.2	D	1.62875e+06	1.77425e+06	12.5
RELA-17-132162	02-61402	2017-04-18	PCB-20/PCB-28	1.25e-05	mg/kg	U	N	SO	REG	S	15:00			N		SD	2017-1408	EPA:1668C	3.8e-05	7.2	D	1.62875e+06	1.77425e+06	12.5
RELA-17-132162	02-61402	2017-04-18	PCB-21/PCB-33	1.25e-05	mg/kg	U	N	SO	REG	S	15:00			N		SD	2017-1408	EPA:1668C	3.8e-05	7.2	D	1.62875e+06	1.77425e+06	12.5
RELA-17-132162	02-61402	2017-04-18	PCB-26/PCB-29	1.25e-05	mg/kg	U	N	SO	REG	S	15:00			N		SD	2017-1408	EPA:1668C	3.8e-05	7.2	D	1.62875e+06	1.77425e+06	12.5
RELA-17-132162	02-61402	2017-04-18	PCB-40/PCB-71	1.25e-05	mg/kg	U	N	SO	REG	S	15:00			N		SD	2017-1408	EPA:1668C	3.8e-05	7.2	D	1.62875e+06	1.77425e+06	12.5
RELA-17-132162	02-61402	2017-04-18	PCB-44/PCB-47/PCB-65	3.54e-05	mg/kg	J	Y	SO	REG	S	15:00			N		SD	2017-1408	EPA:1668C	5.6e-05	7.2	D	1.62875e+06	1.77425e+06	18.7
RELA-17-132162	02-61402	2017-04-18	PCB-45/PCB-51	1.25e-05	mg/kg	U	N	SO	REG	S	15:00			N		SD	2017-1408	EPA:1668C	3.8e-05	7.2	D	1.62875e+06	1.77425e+06	12.5
RELA-17-132162	02-61402	2017-04-18	PCB-49/PCB-69	1.77e-05	mg/kg	J	Y	SO	REG	S	15:00			N		SD	2017-1408	EPA:1668C	3.8e-05	7.2	D	1.62875e+06	1.77425e+06	12.5
RELA-17-132162	02-61402	2017-04-18	PCB-50/PCB-53	1.25e-05	mg/kg	U	N	SO	REG	S	15:00			N		SD	2017-1408	EPA:1668C	3.8e-05	7.2	D	1.62875e+06	1.77425e+06	12.5
RELA-17-132162	02-61402	2017-04-18	PCB-59/PCB-62/PCB-75	1.87e-05	mg/kg	U	N	SO	REG	S	15:00			N		SD	2017-1408	EPA:1668C	5.6e-05	7.2	D	1.62875e+06	1.77425e+06	18.7
RELA-17-132162	02-61402	2017-04-18	PCB-61/PCB-70/PCB-74/PCB-76	7.44e-05	mg/kg	J	Y	SO	REG	S	15:00			N		SD	2017-1408	EPA:1668C	7.5e-05	7.2	D	1.62875e+06	1.77425e+06	24.9
RELA-17-132162	02-61402	2017-04-18	PCB-85/PCB-116/PCB-117	2.29e-05	mg/kg	J	Y	SO	REG	S	15:00			N		SD	2017-1408	EPA:1668C	5.6e-05	7.2	D	1.62875e+06	1.77425e+06	18.7
RELA-17-132162	02-61402	2017-04-18	PCB-86/87/97/109/119/125	0.000122	mg/kg		Y	SO	REG	S	15:00			N		SD	2017-1408	EPA:1668C	0.00011	7.2	D	1.62875e+06	1.77425e+06	37.5
RELA-17-132162	02-61402	2017-04-18	PCB-88/PCB-91	2.01e-05	mg/kg	J	Y	SO	REG	S	15:00			N		SD	2017-1408	EPA:1668C	3.8e-05	7.2	D	1.62875e+06	1.77425e+06	12.5
RELA-17-132162	02-61402	2017-04-18	PCB-90/PCB-101/PCB-113	0.000202	mg/kg		Y	SO	REG	S	15:00			N		SD	2017-1408	EPA:1668C	5.6e-05	7.2	D	1.62875e+06	1.77425e+06	18.7
RELA-17-132162	02-61402	2017-04-18	PCB-93/PCB-100	1.25e-05	mg/kg	U	N	SO	REG	S	15:00			N		SD	2017-1408	EPA:1668C	3.8e-05	7.2	D	1.62875e+06	1.77425e+06	12.5
RELA-17-132162	02-61402	2017-04-18	PCB-98/PCB-102	1.25e-05	mg/kg	U	N	SO	REG	S	15:00			N		SD	2017-1408	EPA:1668C	3.8e-05	7.2	D	1.62875e+06	1.77425e+06	12.5
RELA-17-132162	02-61402	2017-04-18	Antimony	0.991	mg/kg	U	N	SO	REG	S	15:00			N		SD	2017-1406	SW-846:6010C	0.991	5.17	D	1.62875e+06	1.77425e+06	327
RELA-17-132162	02-61402	2017-04-18	Selenium	1.15	mg/kg		Y	SO	REG	S	15:00			N		SD	2017-1406	SW-846:6020	0.98	5.17	D	1.62875e+06	1.77425e+06	353
RELA-17-132162	02-61402	2017-04-18	Temperature	5	deg C		Y	SO	REG	S	15:00			N		SD	2017-1408	EPA:170.0				1.62875e+06	1.77425e+06
RELA-17-132162	02-61402	2017-04-18	Temperature	2	deg C		Y	SO	REG	S	15:00			N		SD	2017-1406	EPA:170.0				1.62875e+06	1.77425e+06
RELA-17-132162	02-61402	2017-04-18	Thallium	0.176	mg/kg	J	Y	SO	REG	S	15:00			N		SD	2017-1406	SW-846:6020	0.392	5.17	D	1.62875e+06	1.77425e+06	137
RELA-17-132162	02-61402	2017-04-18	Vanadium	9.11	mg/kg		Y	SO	REG	S	15:00			N		SD	2017-1406	SW-846:6010C	0.496	5.17	D	1.62875e+06	1.77425e+06	99.1
RELA-17-132162	02-61402	2017-04-18	Zinc	53.2	mg/kg	N*	Y	SO	REG	S	15:00			N		SD	2017-1406	SW-846:6010C	0.991	5.17	D	1.62875e+06	1.77425e+06	396
RELA-17-132163	02-61403	2017-04-18	PCB-4	6.54e-06	mg/kg	U	N	SO	REG	S	14:30			N		SD	2017-1408	EPA:1668C	8.6e-05	6.6	D	1.62865e+06	1.77416e+06	6.54
RELA-17-132163	02-61403	2017-04-18	Total PCB	0.0155	mg/kg	J	Y	SO	REG	S	14:30			N		SD	2017-1408	EPA:1668C		6.6	D	1.62865e+06	1.77416e+06
RELA-17-132163	02-61403	2017-04-18	PCB-54	6.54e-06	mg/kg	U	N	SO	REG	S	14:30			N		SD	2017-1408	EPA:1668C	2e-05	6.6	D	1.62865e+06	1.77416e+06	6.54
RELA-17-132163	02-61403	2017-04-18	PCB-5	6.54e-06	mg/kg	U	N	SO	REG	S	14:30			N		SD	2017-1408	EPA:1668C	2e-05	6.6	D	1.62865e+06	1.77416e+06	6.54
RELA-17-132163	02-61403	2017-04-18	PCB-31	0.000114	mg/kg		Y	SO	REG	S	14:30			N		SD	2017-1408	EPA:1668C	2e-05	6.6	D	1.62865e+06	1.77416e+06	6.54
RELA-17-132163	02-61403	2017-04-18	Tetrachlorodibenzodioxin[2,3,7,8-]	1.13e-07	mg/kg	U	N	SO	REG	S	14:30			N		SD	2017-1408	SW-846:8290A	9.6e-07	6.6	D	1.62865e+06	1.77416e+06	0.322
RELA-17-132163	02-61403	2017-04-18	Hexachlorodibenzodioxin[1,2,3,7,8,9-]	7.43e-07	mg/kg	J	Y	SO	REG	S	14:30			N		SD	2017-1408	SW-846:8290A	4.8e-06	6.6	D	1.62865e+06	1.77416e+06	1.6
RELA-17-132163	02-61403	2017-04-18	PCB-11	6.65e-05	mg/kg	J	Y	SO	REG	S	14:30			N		SD	2017-1408	EPA:1668C	0.0002	6.6	D	1.62865e+06	1.77416e+06	19.5
RELA-17-132163	02-61403	2017-04-18	PCB-15	2.26e-05	mg/kg		Y	SO	REG	S	14:30			N		SD	2017-1408	EPA:1668C	2e-05	6.6	D	1.62865e+06	1.77416e+06	6.54
RELA-17-132163	02-61403	2017-04-18	PCB-209	3.61e-05	mg/kg		Y	SO	REG	S	14:30			N		SD	2017-1408	EPA:1668C	2e-05	6.6	D	1.62865e+06	1.77416e+06	6.54
RELA-17-132163	02-61403	2017-04-18	PCB-1	6.54e-06	mg/kg	U	N	SO	REG	S	14:30			N		SD	2017-1408	EPA:1668C	3.7e-05	6.6	D	1.62865e+06	1.77416e+06	6.54
RELA-17-132163	02-61403	2017-04-18	PCB-2	6.54e-06	mg/kg	U	N	SO	REG	S	14:30			N		SD	2017-1408	EPA:1668C	2e-05	6.6	D	1.62865e+06	1.77416e+06	6.54
RELA-17-132163	02-61403	2017-04-18	PCB-3	6.54e-06	mg/kg	U	N	SO	REG	S	14:30			N		SD	2017-1408	EPA:1668C	2e-05	6.6	D	1.62865e+06	1.77416e+06	6.54
RELA-17-132163	02-61403	2017-04-18	PCB-202	5.28e-05	mg/kg		Y	SO	REG	S	14:30			N		SD	2017-1408	EPA:1668C	2e-05	6.6	D	1.62865e+06	1.77416e+06	6.54
RELA-17-132163	02-61403	2017-04-18	Total triCB	0.000637	mg/kg	J	Y	SO	REG	S	14:30			N		SD	2017-1408	EPA:1668C		6.6	D	1.62865e+06	1.77416e+06
RELA-17-132163	02-61403	2017-04-18	Total pentaCB	0.00139	mg/kg	J	Y	SO	REG	S	14:30			N		SD	2017-1408	EPA:1668C		6.6	D	1.62865e+06	1.77416e+06
RELA-17-132163	02-61403	2017-04-18	Total diCB	0.000177	mg/kg	J	Y	SO	REG	S	14:30			N		SD	2017-1408	EPA:1668C		6.6	D	1.62865e+06	1.77416e+06
RELA-17-132163	02-61403	2017-04-18	PCB-6	1.83e-05	mg/kg	J	Y	SO	REG	S	14:30			N		SD	2017-1408	EPA:1668C	2e-05	6.6	D	1.62865e+06	1.77416e+06	6.54
RELA-17-132163	02-61403	2017-04-18	Total hexaCB	0.00606	mg/kg	J	Y	SO	REG	S	14:30			N		SD	2017-1408	EPA:1668C		6.6	D	1.62865e+06	1.77416e+06
RELA-17-132163	02-61403	2017-04-18	Total tetraCB	0.00134	mg/kg	J	Y	SO	REG	S	14:30			N		SD	2017-1408	EPA:1668C		6.6	D	1.62865e+06	1.77416e+06
RELA-17-132163	02-61403	2017-04-18	Total monoCB	0	mg/kg	U	N	SO	REG	S	14:30			N		SD	2017-1408	EPA:1668C		6.6	D	1.62865e+06	1.77416e+06
RELA-17-132163	02-61403	2017-04-18	Total heptaCB	0.00462	mg/kg		Y	SO	REG	S	14:30			N		SD	2017-1408	EPA:1668C		6.6	D	1.62865e+06	1.77416e+06
RELA-17-132163	02-61403	2017-04-18	Pentachlorodibenzofurans (Totals)	2.17e-06	mg/kg	J	Y	SO	REG	S	14:30			N		SD	2017-1408	SW-846:8290A		6.6	D	1.62865e+06	1.77416e+06
RELA-17-132163	02-61403	2017-04-18	PCB-118	0.000214	mg/kg		Y	SO	REG	S	14:30			N		SD	2017-1408	EPA:1668C	2e-05	6.6	D	1.62865e+06	1.77416e+06	6.54
RELA-17-132163	02-61403	2017-04-18	PCB-66	0.000118	mg/kg		Y	SO	REG	S	14:30			N		SD	2017-1408	EPA:1668C	2e-05	6.6	D	1.62865e+06	1.77416e+06	6.54
RELA-17-132163	02-61403	2017-04-18	PCB-77	3.29e-05	mg/kg		Y	SO	REG	S	14:30			N		SD	2017-1408	EPA:1668C	2e-05	6.6	D	1.62865e+06	1.77416e+06	6.54
RELA-17-132163	02-61403	2017-04-18	PCB-105	9.68e-05	mg/kg		Y	SO	REG	S	14:30			N		SD	2017-1408	EPA:1668C	2e-05	6.6	D	1.62865e+06	1.77416e+06	6.54
RELA-17-132163	02-61403	2017-04-18	Octachlorodibenzodioxin[1,2,3,4,6,7,8,9-]	0.000294	mg/kg		Y	SO	REG	S	14:30			N		SD	2017-1408	SW-846:8290A	9.6e-06	6.6	D	1.62865e+06	1.77416e+06	3.22
RELA-17-132163	02-61403	2017-04-18	PCB-169	6.54e-06	mg/kg	U	N	SO	REG	S	14:30			N		SD	2017-1408	EPA:1668C	2e-05	6.6	D	1.62865e+06	1.77416e+06	6.54
RELA-17-132163	02-61403	2017-04-18	PCB-60	2.66e-05	mg/kg		Y	SO	REG	S	14:30			N		SD	2017-1408	EPA:1668C	2e-05	6.6	D	1.62865e+06	1.77416e+06	6.54
RELA-17-132163	02-61403	2017-04-18	PCB-10	6.54e-06	mg/kg	U	N	SO	REG	S	14:30			N		SD	2017-1408	EPA:1668C	2e-05	6.6	D	1.62865e+06	1.77416e+06	6.54
RELA-17-132163	02-61403	2017-04-18	PCB-7	6.54e-06	mg/kg	U	N	SO	REG	S	14:30			N		SD	2017-1408	EPA:1668C	2e-05	6.6	D	1.62865e+06	1.77416e+06	6.54
RELA-17-132163	02-61403	2017-04-18	PCB-80	6.54e-06	mg/kg	U	N	SO	REG	S	14:30			N		SD	2017-1408	EPA:1668C	2e-05	6.6	D	1.62865e+06	1.77416e+06	6.54
RELA-17-132163	02-61403	2017-04-18	PCB-155	6.54e-06	mg/kg	U	N	SO	REG	S	14:30			N		SD	2017-1408	EPA:1668C	2e-05	6.6	D	1.62865e+06	1.77416e+06	6.54
RELA-17-132163	02-61403	2017-04-18	Hexachlorodibenzodioxins (Total)	7.17e-06	mg/kg	J	Y	SO	REG	S	14:30			N		SD	2017-1408	SW-846:8290A		6.6	D	1.62865e+06	1.77416e+06
RELA-17-132163	02-61403	2017-04-18	PCB-9	6.54e-06	mg/kg	U	N	SO	REG	S	14:30			N		SD	2017-1408	EPA:1668C	2e-05	6.6	D	1.62865e+06	1.77416e+06	6.54
RELA-17-132163	02-61403	2017-04-18	PCB-14	6.54e-06	mg/kg	U	N	SO	REG	S	14:30			N		SD	2017-1408	EPA:1668C	2e-05	6.6	D	1.62865e+06	1.77416e+06	6.54
RELA-17-132163	02-61403	2017-04-18	PCB-8	2.35e-05	mg/kg		Y	SO	REG	S	14:30			N		SD	2017-1408	EPA:1668C	2e-05	6.6	D	1.62865e+06	1.77416e+06	6.54
RELA-17-132163	02-61403	2017-04-18	PCB-170	0.000534	mg/kg		Y	SO	REG	S	14:30			N		SD	2017-1408	EPA:1668C	2e-05	6.6	D	1.62865e+06	1.77416e+06	6.54
RELA-17-132163	02-61403	2017-04-18	PCB-52	0.000253	mg/kg		Y	SO	REG	S	14:30			N		SD	2017-1408	EPA:1668C	2e-05	6.6	D	1.62865e+06	1.77416e+06	6.54
RELA-17-132163	02-61403	2017-04-18	PCB-133	1.83e-05	mg/kg	J	Y	SO	REG	S	14:30			N		SD	2017-1408	EPA:1668C	2e-05	6.6	D	1.62865e+06	1.77416e+06	6.54
RELA-17-132163	02-61403	2017-04-18	PCB-137	2.48e-05	mg/kg		Y	SO	REG	S	14:30			N		SD	2017-1408	EPA:1668C	2e-05	6.6	D	1.62865e+06	1.77416e+06	6.54
RELA-17-132163	02-61403	2017-04-18	PCB-194	0.000247	mg/kg		Y	SO	REG	S	14:30			N		SD	2017-1408	EPA:1668C	2e-05	6.6	D	1.62865e+06	1.77416e+06	6.54
RELA-17-132163	02-61403	2017-04-18	Heptachlorodibenzodioxin[1,2,3,4,6,7,8-]	3.34e-05	mg/kg		Y	SO	REG	S	14:30			N		SD	2017-1408	SW-846:8290A	4.8e-06	6.6	D	1.62865e+06	1.77416e+06	1.6
RELA-17-132163	02-61403	2017-04-18	Pentachlorodibenzodioxins (Total)	5.43e-06	mg/kg		Y	SO	REG	S	14:30			N		SD	2017-1408	SW-846:8290A		6.6	D	1.62865e+06	1.77416e+06
RELA-17-132163	02-61403	2017-04-18	PCB-42	4.34e-05	mg/kg		Y	SO	REG	S	14:30			N		SD	2017-1408	EPA:1668C	2e-05	6.6	D	1.62865e+06	1.77416e+06	6.54
RELA-17-132163	02-61403	2017-04-18	PCB-17	2.73e-05	mg/kg		Y	SO	REG	S	14:30			N		SD	2017-1408	EPA:1668C	2e-05	6.6	D	1.62865e+06	1.77416e+06	6.54
RELA-17-132163	02-61403	2017-04-18	PCB-34	6.54e-06	mg/kg	U	N	SO	REG	S	14:30			N		SD	2017-1408	EPA:1668C	2e-05	6.6	D	1.62865e+06	1.77416e+06	6.54
RELA-17-132163	02-61403	2017-04-18	PCB-35	4.55e-05	mg/kg		Y	SO	REG	S	14:30			N		SD	2017-1408	EPA:1668C	2e-05	6.6	D	1.62865e+06	1.77416e+06	6.54
RELA-17-132163	02-61403	2017-04-18	Heptachlorodibenzodioxins (Total)	6.14e-05	mg/kg		Y	SO	REG	S	14:30			N		SD	2017-1408	SW-846:8290A		6.6	D	1.62865e+06	1.77416e+06
RELA-17-132163	02-61403	2017-04-18	PCB-95	0.000232	mg/kg		Y	SO	REG	S	14:30			N		SD	2017-1408	EPA:1668C	2e-05	6.6	D	1.62865e+06	1.77416e+06	6.54
RELA-17-132163	02-61403	2017-04-18	PCB-99	0.000111	mg/kg		Y	SO	REG	S	14:30			N		SD	2017-1408	EPA:1668C	2e-05	6.6	D	1.62865e+06	1.77416e+06	6.54
RELA-17-132163	02-61403	2017-04-18	PCB-132	0.000333	mg/kg		Y	SO	REG	S	14:30			N		SD	2017-1408	EPA:1668C	2e-05	6.6	D	1.62865e+06	1.77416e+06	6.54
RELA-17-132163	02-61403	2017-04-18	PCB-136	0.00011	mg/kg		Y	SO	REG	S	14:30			N		SD	2017-1408	EPA:1668C	2e-05	6.6	D	1.62865e+06	1.77416e+06	6.54
RELA-17-132163	02-61403	2017-04-18	PCB-174	0.000575	mg/kg		Y	SO	REG	S	14:30			N		SD	2017-1408	EPA:1668C	2e-05	6.6	D	1.62865e+06	1.77416e+06	6.54
RELA-17-132163	02-61403	2017-04-18	PCB-19	7.78e-06	mg/kg	J	Y	SO	REG	S	14:30			N		SD	2017-1408	EPA:1668C	2e-05	6.6	D	1.62865e+06	1.77416e+06	6.54
RELA-17-132163	02-61403	2017-04-18	PCB-27	8.15e-06	mg/kg	J	Y	SO	REG	S	14:30			N		SD	2017-1408	EPA:1668C	2e-05	6.6	D	1.62865e+06	1.77416e+06	6.54
RELA-17-132163	02-61403	2017-04-18	PCB-32	1.46e-05	mg/kg	J	Y	SO	REG	S	14:30			N		SD	2017-1408	EPA:1668C	2e-05	6.6	D	1.62865e+06	1.77416e+06	6.54
RELA-17-132163	02-61403	2017-04-18	PCB-16	2.61e-05	mg/kg		Y	SO	REG	S	14:30			N		SD	2017-1408	EPA:1668C	2e-05	6.6	D	1.62865e+06	1.77416e+06	6.54
RELA-17-132163	02-61403	2017-04-18	PCB-22	3.09e-05	mg/kg		Y	SO	REG	S	14:30			N		SD	2017-1408	EPA:1668C	2e-05	6.6	D	1.62865e+06	1.77416e+06	6.54
RELA-17-132163	02-61403	2017-04-18	PCB-36	6.54e-06	mg/kg	U	N	SO	REG	S	14:30			N		SD	2017-1408	EPA:1668C	2e-05	6.6	D	1.62865e+06	1.77416e+06	6.54
RELA-17-132163	02-61403	2017-04-18	PCB-39	6.54e-06	mg/kg	U	N	SO	REG	S	14:30			N		SD	2017-1408	EPA:1668C	2e-05	6.6	D	1.62865e+06	1.77416e+06	6.54
RELA-17-132163	02-61403	2017-04-18	PCB-37	5.39e-05	mg/kg		Y	SO	REG	S	14:30			N		SD	2017-1408	EPA:1668C	2e-05	6.6	D	1.62865e+06	1.77416e+06	6.54
RELA-17-132163	02-61403	2017-04-18	Heptachlorodibenzofurans (Total)	2.36e-05	mg/kg	J	Y	SO	REG	S	14:30			N		SD	2017-1408	SW-846:8290A		6.6	D	1.62865e+06	1.77416e+06
RELA-17-132163	02-61403	2017-04-18	Octachlorodibenzofuran[1,2,3,4,6,7,8,9-]	2.21e-05	mg/kg		Y	SO	REG	S	14:30			N		SD	2017-1408	SW-846:8290A	9.6e-06	6.6	D	1.62865e+06	1.77416e+06	3.22
RELA-17-132163	02-61403	2017-04-18	Hexachlorodibenzodioxin[1,2,3,4,7,8-]	4.82e-07	mg/kg	U	N	SO	REG	S	14:30			N		SD	2017-1408	SW-846:8290A	4.8e-06	6.6	D	1.62865e+06	1.77416e+06	1.6
RELA-17-132163	02-61403	2017-04-18	PCB-189	2.37e-05	mg/kg		Y	SO	REG	S	14:30			N		SD	2017-1408	EPA:1668C	2e-05	6.6	D	1.62865e+06	1.77416e+06	6.54
RELA-17-132163	02-61403	2017-04-18	PCB-111	6.54e-06	mg/kg	U	N	SO	REG	S	14:30			N		SD	2017-1408	EPA:1668C	2e-05	6.6	D	1.62865e+06	1.77416e+06	6.54
RELA-17-132163	02-61403	2017-04-18	PCB-127	6.54e-06	mg/kg	U	N	SO	REG	S	14:30			N		SD	2017-1408	EPA:1668C	2e-05	6.6	D	1.62865e+06	1.77416e+06	6.54
RELA-17-132163	02-61403	2017-04-18	PCB-162	6.54e-06	mg/kg	U	N	SO	REG	S	14:30			N		SD	2017-1408	EPA:1668C	2e-05	6.6	D	1.62865e+06	1.77416e+06	6.54
RELA-17-132163	02-61403	2017-04-18	PCB-159	6.54e-06	mg/kg	U	N	SO	REG	S	14:30			N		SD	2017-1408	EPA:1668C	2e-05	6.6	D	1.62865e+06	1.77416e+06	6.54
RELA-17-132163	02-61403	2017-04-18	PCB-175	2.4e-05	mg/kg		Y	SO	REG	S	14:30			N		SD	2017-1408	EPA:1668C	2e-05	6.6	D	1.62865e+06	1.77416e+06	6.54
RELA-17-132163	02-61403	2017-04-18	PCB-201	3.17e-05	mg/kg		Y	SO	REG	S	14:30			N		SD	2017-1408	EPA:1668C	2e-05	6.6	D	1.62865e+06	1.77416e+06	6.54
RELA-17-132163	02-61403	2017-04-18	PCB-206	9.58e-05	mg/kg		Y	SO	REG	S	14:30			N		SD	2017-1408	EPA:1668C	2e-05	6.6	D	1.62865e+06	1.77416e+06	6.54
RELA-17-132163	02-61403	2017-04-18	Pentachlorodibenzodioxin[1,2,3,7,8-]	4.82e-07	mg/kg	U	N	SO	REG	S	14:30			N		SD	2017-1408	SW-846:8290A	4.8e-06	6.6	D	1.62865e+06	1.77416e+06	1.6
RELA-17-132163	02-61403	2017-04-18	PCB-142	6.54e-06	mg/kg	U	N	SO	REG	S	14:30			N		SD	2017-1408	EPA:1668C	2e-05	6.6	D	1.62865e+06	1.77416e+06	6.54
RELA-17-132163	02-61403	2017-04-18	PCB-160	6.54e-06	mg/kg	U	N	SO	REG	S	14:30			N		SD	2017-1408	EPA:1668C	2e-05	6.6	D	1.62865e+06	1.77416e+06	6.54
RELA-17-132163	02-61403	2017-04-18	PCB-190	0.000115	mg/kg		Y	SO	REG	S	14:30			N		SD	2017-1408	EPA:1668C	2e-05	6.6	D	1.62865e+06	1.77416e+06	6.54
RELA-17-132163	02-61403	2017-04-18	PCB-72	6.54e-06	mg/kg	U	N	SO	REG	S	14:30			N		SD	2017-1408	EPA:1668C	2e-05	6.6	D	1.62865e+06	1.77416e+06	6.54
RELA-17-132163	02-61403	2017-04-18	PCB-56	7.51e-05	mg/kg		Y	SO	REG	S	14:30			N		SD	2017-1408	EPA:1668C	2e-05	6.6	D	1.62865e+06	1.77416e+06	6.54
RELA-17-132163	02-61403	2017-04-18	PCB-46	9.7e-06	mg/kg	J	Y	SO	REG	S	14:30			N		SD	2017-1408	EPA:1668C	2e-05	6.6	D	1.62865e+06	1.77416e+06	6.54
RELA-17-132163	02-61403	2017-04-18	PCB-79	6.54e-06	mg/kg	U	N	SO	REG	S	14:30			N		SD	2017-1408	EPA:1668C	2e-05	6.6	D	1.62865e+06	1.77416e+06	6.54
RELA-17-132163	02-61403	2017-04-18	PCB-58	6.54e-06	mg/kg	U	N	SO	REG	S	14:30			N		SD	2017-1408	EPA:1668C	2e-05	6.6	D	1.62865e+06	1.77416e+06	6.54
RELA-17-132163	02-61403	2017-04-18	Tetrachlorodibenzodioxins (Total)	0	mg/kg	U	N	SO	REG	S	14:30			N		SD	2017-1408	SW-846:8290A		6.6	D	1.62865e+06	1.77416e+06
RELA-17-132163	02-61403	2017-04-18	PCB-196	0.000128	mg/kg		Y	SO	REG	S	14:30			N		SD	2017-1408	EPA:1668C	2e-05	6.6	D	1.62865e+06	1.77416e+06	6.54
RELA-17-132163	02-61403	2017-04-18	Tetrachlorodibenzofuran[2,3,7,8-]	2.02e-07	mg/kg	U	N	SO	REG	S	14:30			N		SD	2017-1408	SW-846:8290A	9.6e-07	6.6	D	1.62865e+06	1.77416e+06	0.322
RELA-17-132163	02-61403	2017-04-18	PCB-146	0.000203	mg/kg		Y	SO	REG	S	14:30			N		SD	2017-1408	EPA:1668C	2e-05	6.6	D	1.62865e+06	1.77416e+06	6.54
RELA-17-132163	02-61403	2017-04-18	PCB-64	4.93e-05	mg/kg		Y	SO	REG	S	14:30			N		SD	2017-1408	EPA:1668C	2e-05	6.6	D	1.62865e+06	1.77416e+06	6.54
RELA-17-132163	02-61403	2017-04-18	PCB-41	1.06e-05	mg/kg	J	Y	SO	REG	S	14:30			N		SD	2017-1408	EPA:1668C	2e-05	6.6	D	1.62865e+06	1.77416e+06	6.54
RELA-17-132163	02-61403	2017-04-18	PCB-84	5.43e-05	mg/kg		Y	SO	REG	S	14:30			N		SD	2017-1408	EPA:1668C	2e-05	6.6	D	1.62865e+06	1.77416e+06	6.54
RELA-17-132163	02-61403	2017-04-18	PCB-92	5.61e-05	mg/kg		Y	SO	REG	S	14:30			N		SD	2017-1408	EPA:1668C	2e-05	6.6	D	1.62865e+06	1.77416e+06	6.54
RELA-17-132163	02-61403	2017-04-18	PCB-82	2.74e-05	mg/kg		Y	SO	REG	S	14:30			N		SD	2017-1408	EPA:1668C	2e-05	6.6	D	1.62865e+06	1.77416e+06	6.54
RELA-17-132163	02-61403	2017-04-18	PCB-179	0.000208	mg/kg		Y	SO	REG	S	14:30			N		SD	2017-1408	EPA:1668C	2e-05	6.6	D	1.62865e+06	1.77416e+06	6.54
RELA-17-132163	02-61403	2017-04-18	PCB-176	5.94e-05	mg/kg		Y	SO	REG	S	14:30			N		SD	2017-1408	EPA:1668C	2e-05	6.6	D	1.62865e+06	1.77416e+06	6.54
RELA-17-132163	02-61403	2017-04-18	PCB-130	7.68e-05	mg/kg		Y	SO	REG	S	14:30			N		SD	2017-1408	EPA:1668C	2e-05	6.6	D	1.62865e+06	1.77416e+06	6.54
RELA-17-132163	02-61403	2017-04-18	PCB-178	0.000119	mg/kg		Y	SO	REG	S	14:30			N		SD	2017-1408	EPA:1668C	2e-05	6.6	D	1.62865e+06	1.77416e+06	6.54
RELA-17-132163	02-61403	2017-04-18	PCB-187	0.000711	mg/kg		Y	SO	REG	S	14:30			N		SD	2017-1408	EPA:1668C	2e-05	6.6	D	1.62865e+06	1.77416e+06	6.54
RELA-17-132163	02-61403	2017-04-18	PCB-177	0.000344	mg/kg		Y	SO	REG	S	14:30			N		SD	2017-1408	EPA:1668C	2e-05	6.6	D	1.62865e+06	1.77416e+06	6.54
RELA-17-132163	02-61403	2017-04-18	PCB-167	5.94e-05	mg/kg		Y	SO	REG	S	14:30			N		SD	2017-1408	EPA:1668C	2e-05	6.6	D	1.62865e+06	1.77416e+06	6.54
RELA-17-132163	02-61403	2017-04-18	PCB-172	0.000106	mg/kg		Y	SO	REG	S	14:30			N		SD	2017-1408	EPA:1668C	2e-05	6.6	D	1.62865e+06	1.77416e+06	6.54
RELA-17-132163	02-61403	2017-04-18	PCB-203	0.000184	mg/kg		Y	SO	REG	S	14:30			N		SD	2017-1408	EPA:1668C	2e-05	6.6	D	1.62865e+06	1.77416e+06	6.54
RELA-17-132163	02-61403	2017-04-18	PCB-208	2.66e-05	mg/kg		Y	SO	REG	S	14:30			N		SD	2017-1408	EPA:1668C	2e-05	6.6	D	1.62865e+06	1.77416e+06	6.54
RELA-17-132163	02-61403	2017-04-18	PCB-195	0.000106	mg/kg		Y	SO	REG	S	14:30			N		SD	2017-1408	EPA:1668C	2e-05	6.6	D	1.62865e+06	1.77416e+06	6.54
RELA-17-132163	02-61403	2017-04-18	PCB-207	1.21e-05	mg/kg	J	Y	SO	REG	S	14:30			N		SD	2017-1408	EPA:1668C	2e-05	6.6	D	1.62865e+06	1.77416e+06	6.54
RELA-17-132163	02-61403	2017-04-18	PCB-134	4.35e-05	mg/kg		Y	SO	REG	S	14:30			N		SD	2017-1408	EPA:1668C	2e-05	6.6	D	1.62865e+06	1.77416e+06	6.54
RELA-17-132163	02-61403	2017-04-18	PCB-141	0.000271	mg/kg		Y	SO	REG	S	14:30			N		SD	2017-1408	EPA:1668C	2e-05	6.6	D	1.62865e+06	1.77416e+06	6.54
RELA-17-132163	02-61403	2017-04-18	PCB-38	6.54e-06	mg/kg	U	N	SO	REG	S	14:30			N		SD	2017-1408	EPA:1668C	2e-05	6.6	D	1.62865e+06	1.77416e+06	6.54
RELA-17-132163	02-61403	2017-04-18	Total nonaCB	0.000134	mg/kg	J	Y	SO	REG	S	14:30			N		SD	2017-1408	EPA:1668C		6.6	D	1.62865e+06	1.77416e+06
RELA-17-132163	02-61403	2017-04-18	Heptachlorodibenzofuran[1,2,3,4,7,8,9-]	6.12e-07	mg/kg	JK	Y	SO	REG	S	14:30			N		SD	2017-1408	SW-846:8290A	4.8e-06	6.6	D	1.62865e+06	1.77416e+06	1.6
RELA-17-132163	02-61403	2017-04-18	Hexachlorodibenzofurans (Total)	7.62e-06	mg/kg	J	Y	SO	REG	S	14:30			N		SD	2017-1408	SW-846:8290A		6.6	D	1.62865e+06	1.77416e+06
RELA-17-132163	02-61403	2017-04-18	PCB-24	6.54e-06	mg/kg	U	N	SO	REG	S	14:30			N		SD	2017-1408	EPA:1668C	2e-05	6.6	D	1.62865e+06	1.77416e+06	6.54
RELA-17-132163	02-61403	2017-04-18	PCB-25	2.22e-05	mg/kg		Y	SO	REG	S	14:30			N		SD	2017-1408	EPA:1668C	2e-05	6.6	D	1.62865e+06	1.77416e+06	6.54
RELA-17-132163	02-61403	2017-04-18	PCB-23	6.54e-06	mg/kg	U	N	SO	REG	S	14:30			N		SD	2017-1408	EPA:1668C	2e-05	6.6	D	1.62865e+06	1.77416e+06	6.54
RELA-17-132163	02-61403	2017-04-18	Total octaCB	0.00113	mg/kg	J	Y	SO	REG	S	14:30			N		SD	2017-1408	EPA:1668C		6.6	D	1.62865e+06	1.77416e+06
RELA-17-132163	02-61403	2017-04-18	Tetrachlorodibenzofurans (Totals)	6.72e-07	mg/kg	J	Y	SO	REG	S	14:30			N		SD	2017-1408	SW-846:8290A		6.6	D	1.62865e+06	1.77416e+06
RELA-17-132163	02-61403	2017-04-18	PCB-104	6.54e-06	mg/kg	U	N	SO	REG	S	14:30			N		SD	2017-1408	EPA:1668C	2e-05	6.6	D	1.62865e+06	1.77416e+06	6.54
RELA-17-132163	02-61403	2017-04-18	PCB-121	6.54e-06	mg/kg	U	N	SO	REG	S	14:30			N		SD	2017-1408	EPA:1668C	2e-05	6.6	D	1.62865e+06	1.77416e+06	6.54
RELA-17-132163	02-61403	2017-04-18	Pentachlorodibenzofuran[2,3,4,7,8-]	4.82e-07	mg/kg	U	N	SO	REG	S	14:30			N		SD	2017-1408	SW-846:8290A	4.8e-06	6.6	D	1.62865e+06	1.77416e+06	1.6
RELA-17-132163	02-61403	2017-04-18	Pentachlorodibenzofuran[1,2,3,7,8-]	4.82e-07	mg/kg	U	N	SO	REG	S	14:30			N		SD	2017-1408	SW-846:8290A	4.8e-06	6.6	D	1.62865e+06	1.77416e+06	1.6
RELA-17-132163	02-61403	2017-04-18	Hexachlorodibenzofuran[1,2,3,6,7,8-]	4.82e-07	mg/kg	U	N	SO	REG	S	14:30			N		SD	2017-1408	SW-846:8290A	4.8e-06	6.6	D	1.62865e+06	1.77416e+06	1.6
RELA-17-132163	02-61403	2017-04-18	PCB-126	6.54e-06	mg/kg	U	N	SO	REG	S	14:30			N		SD	2017-1408	EPA:1668C	2e-05	6.6	D	1.62865e+06	1.77416e+06	6.54
RELA-17-132163	02-61403	2017-04-18	Hexachlorodibenzodioxin[1,2,3,6,7,8-]	9.71e-07	mg/kg	J	Y	SO	REG	S	14:30			N		SD	2017-1408	SW-846:8290A	4.8e-06	6.6	D	1.62865e+06	1.77416e+06	1.6
RELA-17-132163	02-61403	2017-04-18	PCB-83	1.43e-05	mg/kg	BJ	Y	SO	REG	S	14:30			N		SD	2017-1408	EPA:1668C	2e-05	6.6	D	1.62865e+06	1.77416e+06	6.54
RELA-17-132163	02-61403	2017-04-18	PCB-103	6.54e-06	mg/kg	U	N	SO	REG	S	14:30			N		SD	2017-1408	EPA:1668C	2e-05	6.6	D	1.62865e+06	1.77416e+06	6.54
RELA-17-132163	02-61403	2017-04-18	PCB-154	6.89e-06	mg/kg	J	Y	SO	REG	S	14:30			N		SD	2017-1408	EPA:1668C	2e-05	6.6	D	1.62865e+06	1.77416e+06	6.54
RELA-17-132163	02-61403	2017-04-18	PCB-182	6.54e-06	mg/kg	U	N	SO	REG	S	14:30			N		SD	2017-1408	EPA:1668C	2e-05	6.6	D	1.62865e+06	1.77416e+06	6.54
RELA-17-132163	02-61403	2017-04-18	Hexachlorodibenzofuran[2,3,4,6,7,8-]	4.93e-07	mg/kg	J	Y	SO	REG	S	14:30			N		SD	2017-1408	SW-846:8290A	4.8e-06	6.6	D	1.62865e+06	1.77416e+06	1.6
RELA-17-132163	02-61403	2017-04-18	PCB-131	8.78e-06	mg/kg	J	Y	SO	REG	S	14:30			N		SD	2017-1408	EPA:1668C	2e-05	6.6	D	1.62865e+06	1.77416e+06	6.54
RELA-17-132163	02-61403	2017-04-18	PCB-123	6.54e-06	mg/kg	U	N	SO	REG	S	14:30			N		SD	2017-1408	EPA:1668C	2e-05	6.6	D	1.62865e+06	1.77416e+06	6.54
RELA-17-132163	02-61403	2017-04-18	Heptachlorodibenzofuran[1,2,3,4,6,7,8-]	7.63e-06	mg/kg		Y	SO	REG	S	14:30			N		SD	2017-1408	SW-846:8290A	4.8e-06	6.6	D	1.62865e+06	1.77416e+06	1.6
RELA-17-132163	02-61403	2017-04-18	PCB-150	6.54e-06	mg/kg	U	N	SO	REG	S	14:30			N		SD	2017-1408	EPA:1668C	2e-05	6.6	D	1.62865e+06	1.77416e+06	6.54
RELA-17-132163	02-61403	2017-04-18	PCB-152	6.54e-06	mg/kg	U	N	SO	REG	S	14:30			N		SD	2017-1408	EPA:1668C	2e-05	6.6	D	1.62865e+06	1.77416e+06	6.54
RELA-17-132163	02-61403	2017-04-18	PCB-120	6.54e-06	mg/kg	U	N	SO	REG	S	14:30			N		SD	2017-1408	EPA:1668C	2e-05	6.6	D	1.62865e+06	1.77416e+06	6.54
RELA-17-132163	02-61403	2017-04-18	PCB-144	4.89e-05	mg/kg		Y	SO	REG	S	14:30			N		SD	2017-1408	EPA:1668C	2e-05	6.6	D	1.62865e+06	1.77416e+06	6.54
RELA-17-132163	02-61403	2017-04-18	PCB-143	6.54e-06	mg/kg	U	N	SO	REG	S	14:30			N		SD	2017-1408	EPA:1668C	2e-05	6.6	D	1.62865e+06	1.77416e+06	6.54
RELA-17-132163	02-61403	2017-04-18	PCB-43	9.63e-06	mg/kg	J	Y	SO	REG	S	14:30			N		SD	2017-1408	EPA:1668C	2e-05	6.6	D	1.62865e+06	1.77416e+06	8.31
RELA-17-132163	02-61403	2017-04-18	PCB-48	2.66e-05	mg/kg		Y	SO	REG	S	14:30			N		SD	2017-1408	EPA:1668C	2e-05	6.6	D	1.62865e+06	1.77416e+06	6.54
RELA-17-132163	02-61403	2017-04-18	PCB-78	6.54e-06	mg/kg	U	N	SO	REG	S	14:30			N		SD	2017-1408	EPA:1668C	2e-05	6.6	D	1.62865e+06	1.77416e+06	6.54
RELA-17-132163	02-61403	2017-04-18	PCB-81	6.54e-06	mg/kg	U	N	SO	REG	S	14:30			N		SD	2017-1408	EPA:1668C	2e-05	6.6	D	1.62865e+06	1.77416e+06	6.54
RELA-17-132163	02-61403	2017-04-18	PCB-57	6.54e-06	mg/kg	U	N	SO	REG	S	14:30			N		SD	2017-1408	EPA:1668C	2e-05	6.6	D	1.62865e+06	1.77416e+06	6.54
RELA-17-132163	02-61403	2017-04-18	PCB-107	2.07e-05	mg/kg		Y	SO	REG	S	14:30			N		SD	2017-1408	EPA:1668C	2e-05	6.6	D	1.62865e+06	1.77416e+06	6.54
RELA-17-132163	02-61403	2017-04-18	PCB-106	6.54e-06	mg/kg	U	N	SO	REG	S	14:30			N		SD	2017-1408	EPA:1668C	2e-05	6.6	D	1.62865e+06	1.77416e+06	6.54
RELA-17-132163	02-61403	2017-04-18	Hexachlorodibenzofuran[1,2,3,4,7,8-]	5.95e-07	mg/kg	J	Y	SO	REG	S	14:30			N		SD	2017-1408	SW-846:8290A	4.8e-06	6.6	D	1.62865e+06	1.77416e+06	1.6
RELA-17-132163	02-61403	2017-04-18	Hexachlorodibenzofuran[1,2,3,7,8,9-]	4.82e-07	mg/kg	U	N	SO	REG	S	14:30			N		SD	2017-1408	SW-846:8290A	4.8e-06	6.6	D	1.62865e+06	1.77416e+06	1.6
RELA-17-132163	02-61403	2017-04-18	PCB-68	6.54e-06	mg/kg	U	N	SO	REG	S	14:30			N		SD	2017-1408	EPA:1668C	2e-05	6.6	D	1.62865e+06	1.77416e+06	6.54
RELA-17-132163	02-61403	2017-04-18	PCB-67	8.99e-06	mg/kg	J	Y	SO	REG	S	14:30			N		SD	2017-1408	EPA:1668C	2e-05	6.6	D	1.62865e+06	1.77416e+06	6.54
RELA-17-132163	02-61403	2017-04-18	PCB-96	6.54e-06	mg/kg	U	N	SO	REG	S	14:30			N		SD	2017-1408	EPA:1668C	2e-05	6.6	D	1.62865e+06	1.77416e+06	6.54
RELA-17-132163	02-61403	2017-04-18	PCB-94	6.54e-06	mg/kg	U	N	SO	REG	S	14:30			N		SD	2017-1408	EPA:1668C	2e-05	6.6	D	1.62865e+06	1.77416e+06	6.54
RELA-17-132163	02-61403	2017-04-18	PCB-89	6.54e-06	mg/kg	U	N	SO	REG	S	14:30			N		SD	2017-1408	EPA:1668C	2e-05	6.6	D	1.62865e+06	1.77416e+06	6.54
RELA-17-132163	02-61403	2017-04-18	PCB-73	6.54e-06	mg/kg	U	N	SO	REG	S	14:30			N		SD	2017-1408	EPA:1668C	2e-05	6.6	D	1.62865e+06	1.77416e+06	6.54
RELA-17-132163	02-61403	2017-04-18	PCB-55	6.54e-06	mg/kg	U	N	SO	REG	S	14:30			N		SD	2017-1408	EPA:1668C	2e-05	6.6	D	1.62865e+06	1.77416e+06	6.54
RELA-17-132163	02-61403	2017-04-18	PCB-63	6.54e-06	mg/kg	U	N	SO	REG	S	14:30			N		SD	2017-1408	EPA:1668C	2e-05	6.6	D	1.62865e+06	1.77416e+06	6.54
RELA-17-132163	02-61403	2017-04-18	PCB-112	6.54e-06	mg/kg	U	N	SO	REG	S	14:30			N		SD	2017-1408	EPA:1668C	2e-05	6.6	D	1.62865e+06	1.77416e+06	6.54
RELA-17-132163	02-61403	2017-04-18	PCB-114	6.54e-06	mg/kg	U	N	SO	REG	S	14:30			N		SD	2017-1408	EPA:1668C	2e-05	6.6	D	1.62865e+06	1.77416e+06	6.54
RELA-17-132163	02-61403	2017-04-18	PCB-145	6.54e-06	mg/kg	U	N	SO	REG	S	14:30			N		SD	2017-1408	EPA:1668C	2e-05	6.6	D	1.62865e+06	1.77416e+06	6.54
RELA-17-132163	02-61403	2017-04-18	PCB-148	6.54e-06	mg/kg	U	N	SO	REG	S	14:30			N		SD	2017-1408	EPA:1668C	2e-05	6.6	D	1.62865e+06	1.77416e+06	6.54
RELA-17-132163	02-61403	2017-04-18	PCB-158	0.000116	mg/kg		Y	SO	REG	S	14:30			N		SD	2017-1408	EPA:1668C	2e-05	6.6	D	1.62865e+06	1.77416e+06	6.54
RELA-17-132163	02-61403	2017-04-18	PCB-161	6.54e-06	mg/kg	U	N	SO	REG	S	14:30			N		SD	2017-1408	EPA:1668C	2e-05	6.6	D	1.62865e+06	1.77416e+06	6.54
RELA-17-132163	02-61403	2017-04-18	PCB-164	0.000101	mg/kg		Y	SO	REG	S	14:30			N		SD	2017-1408	EPA:1668C	2e-05	6.6	D	1.62865e+06	1.77416e+06	6.54
RELA-17-132163	02-61403	2017-04-18	PCB-165	6.54e-06	mg/kg	U	N	SO	REG	S	14:30			N		SD	2017-1408	EPA:1668C	2e-05	6.6	D	1.62865e+06	1.77416e+06	6.54
RELA-17-132163	02-61403	2017-04-18	PCB-181	6.54e-06	mg/kg	U	N	SO	REG	S	14:30			N		SD	2017-1408	EPA:1668C	2e-05	6.6	D	1.62865e+06	1.77416e+06	6.54
RELA-17-132163	02-61403	2017-04-18	PCB-184	6.54e-06	mg/kg	U	N	SO	REG	S	14:30			N		SD	2017-1408	EPA:1668C	2e-05	6.6	D	1.62865e+06	1.77416e+06	6.54
RELA-17-132163	02-61403	2017-04-18	PCB-186	6.54e-06	mg/kg	U	N	SO	REG	S	14:30			N		SD	2017-1408	EPA:1668C	2e-05	6.6	D	1.62865e+06	1.77416e+06	6.54
RELA-17-132163	02-61403	2017-04-18	PCB-191	2.4e-05	mg/kg		Y	SO	REG	S	14:30			N		SD	2017-1408	EPA:1668C	2e-05	6.6	D	1.62865e+06	1.77416e+06	6.54
RELA-17-132163	02-61403	2017-04-18	PCB-192	6.54e-06	mg/kg	U	N	SO	REG	S	14:30			N		SD	2017-1408	EPA:1668C	2e-05	6.6	D	1.62865e+06	1.77416e+06	6.54
RELA-17-132163	02-61403	2017-04-18	PCB-204	6.54e-06	mg/kg	U	N	SO	REG	S	14:30			N		SD	2017-1408	EPA:1668C	2e-05	6.6	D	1.62865e+06	1.77416e+06	6.54
RELA-17-132163	02-61403	2017-04-18	PCB-205	1.77e-05	mg/kg	J	Y	SO	REG	S	14:30			N		SD	2017-1408	EPA:1668C	2e-05	6.6	D	1.62865e+06	1.77416e+06	6.54
RELA-17-132163	02-61403	2017-04-18	PCB-188	6.54e-06	mg/kg	U	N	SO	REG	S	14:30			N		SD	2017-1408	EPA:1668C	2e-05	6.6	D	1.62865e+06	1.77416e+06	6.54
RELA-17-132163	02-61403	2017-04-18	PCB-122	6.54e-06	mg/kg	U	N	SO	REG	S	14:30			N		SD	2017-1408	EPA:1668C	2e-05	6.6	D	1.62865e+06	1.77416e+06	6.54
RELA-17-132163	02-61403	2017-04-18	Silver	0.487	mg/kg	U	N	SO	REG	S	14:30			N		SD	2017-1406	SW-846:6010C	0.487	6.71	D	1.62865e+06	1.77416e+06	97.4
RELA-17-132163	02-61403	2017-04-18	Aluminum	2990	mg/kg		Y	SO	REG	S	14:30			N		SD	2017-1406	SW-846:6010C	19.5	6.71	D	1.62865e+06	1.77416e+06	6630
RELA-17-132163	02-61403	2017-04-18	Arsenic	1.1	mg/kg		Y	SO	REG	S	14:30			N		SD	2017-1406	SW-846:6020	1.05	6.71	D	1.62865e+06	1.77416e+06	357
RELA-17-132163	02-61403	2017-04-18	Barium	121	mg/kg		Y	SO	REG	S	14:30			N		SD	2017-1406	SW-846:6010C	0.487	6.71	D	1.62865e+06	1.77416e+06	97.4
RELA-17-132163	02-61403	2017-04-18	Beryllium	0.46	mg/kg	*	Y	SO	REG	S	14:30			N		SD	2017-1406	SW-846:6020	0.105	6.71	D	1.62865e+06	1.77416e+06	21.1
RELA-17-132163	02-61403	2017-04-18	Calcium	3560	mg/kg	N	Y	SO	REG	S	14:30			N		SD	2017-1406	SW-846:6010C	24.4	6.71	D	1.62865e+06	1.77416e+06	7800
RELA-17-132161	02-61401	2017-04-18	Cadmium	0.522	mg/kg	U	N	SO	REG	S	14:50			N		SD	2017-1406	SW-846:6010C	0.522	9.23	D	1.62865e+06	1.77426e+06	104
RELA-17-132163	02-61403	2017-04-18	Cobalt	1.2	mg/kg		Y	SO	REG	S	14:30			N		SD	2017-1406	SW-846:6010C	0.487	6.71	D	1.62865e+06	1.77416e+06	146
RELA-17-132163	02-61403	2017-04-18	Chromium	4.64	mg/kg		Y	SO	REG	S	14:30			N		SD	2017-1406	SW-846:6010C	0.487	6.71	D	1.62865e+06	1.77416e+06	146
RELA-17-132163	02-61403	2017-04-18	Copper	10.7	mg/kg		Y	SO	REG	S	14:30			N		SD	2017-1406	SW-846:6010C	0.974	6.71	D	1.62865e+06	1.77416e+06	292
RELA-17-132163	02-61403	2017-04-18	Total decaCB	3.61e-05	mg/kg		Y	SO	REG	S	14:30			N		SD	2017-1408	EPA:1668C		6.6	D	1.62865e+06	1.77416e+06
RELA-17-132163	02-61403	2017-04-18	Iron	7230	mg/kg		Y	SO	REG	S	14:30			N		SD	2017-1406	SW-846:6010C	24.4	6.71	D	1.62865e+06	1.77416e+06	7800
RELA-17-132163	02-61403	2017-04-18	Mercury	0.346	mg/kg		Y	SO	REG	S	14:30			N		SD	2017-1406	SW-846:7471A	0.0114	6.71	D	1.62865e+06	1.77416e+06	3.82
RELA-17-132163	02-61403	2017-04-18	Potassium	802	mg/kg	N	Y	SO	REG	S	14:30			N		SD	2017-1406	SW-846:6010C	24.4	6.71	D	1.62865e+06	1.77416e+06	6240
RELA-17-132163	02-61403	2017-04-18	Magnesium	848	mg/kg	N	Y	SO	REG	S	14:30			N		SD	2017-1406	SW-846:6010C	29.2	6.71	D	1.62865e+06	1.77416e+06	8280
RELA-17-132163	02-61403	2017-04-18	Manganese	228	mg/kg		Y	SO	REG	S	14:30			N		SD	2017-1406	SW-846:6010C	0.974	6.71	D	1.62865e+06	1.77416e+06	195
RELA-17-132163	02-61403	2017-04-18	Sodium	100	mg/kg		Y	SO	REG	S	14:30			N		SD	2017-1406	SW-846:6010C	24.4	6.71	D	1.62865e+06	1.77416e+06	6820
RELA-17-132163	02-61403	2017-04-18	Nickel	3.28	mg/kg	*	Y	SO	REG	S	14:30			N		SD	2017-1406	SW-846:6020	0.422	6.71	D	1.62865e+06	1.77416e+06	105
RELA-17-132163	02-61403	2017-04-18	Lead	11.6	mg/kg		Y	SO	REG	S	14:30			N		SD	2017-1406	SW-846:6010C	0.974	6.71	D	1.62865e+06	1.77416e+06	322
RELA-17-132163	02-61403	2017-04-18	PCB-108/PCB-124	1.31e-05	mg/kg	U	N	SO	REG	S	14:30			N		SD	2017-1408	EPA:1668C	3.9e-05	6.6	D	1.62865e+06	1.77416e+06	13.1
RELA-17-132163	02-61403	2017-04-18	PCB-110/PCB-115	1.31e-05	mg/kg	U	N	SO	REG	S	14:30			N		SD	2017-1408	EPA:1668C	3.9e-05	6.6	D	1.62865e+06	1.77416e+06	13.1
RELA-17-132163	02-61403	2017-04-18	PCB-12/PCB-13	4.6e-05	mg/kg		Y	SO	REG	S	14:30			N		SD	2017-1408	EPA:1668C	3.9e-05	6.6	D	1.62865e+06	1.77416e+06	13.9
RELA-17-132163	02-61403	2017-04-18	PCB-128/PCB-166	0.000194	mg/kg		Y	SO	REG	S	14:30			N		SD	2017-1408	EPA:1668C	3.9e-05	6.6	D	1.62865e+06	1.77416e+06	13.1
RELA-17-132163	02-61403	2017-04-18	PCB-129/PCB-138/PCB-163	0.00152	mg/kg		Y	SO	REG	S	14:30			N		SD	2017-1408	EPA:1668C	5.9e-05	6.6	D	1.62865e+06	1.77416e+06	19.6
RELA-17-132163	02-61403	2017-04-18	PCB-135/PCB-151	0.000437	mg/kg		Y	SO	REG	S	14:30			N		SD	2017-1408	EPA:1668C	3.9e-05	6.6	D	1.62865e+06	1.77416e+06	13.1
RELA-17-132163	02-61403	2017-04-18	PCB-139/PCB-140	1.31e-05	mg/kg	U	N	SO	REG	S	14:30			N		SD	2017-1408	EPA:1668C	3.9e-05	6.6	D	1.62865e+06	1.77416e+06	13.1
RELA-17-132163	02-61403	2017-04-18	PCB-147/PCB-149	0.00109	mg/kg		Y	SO	REG	S	14:30			N		SD	2017-1408	EPA:1668C	3.9e-05	6.6	D	1.62865e+06	1.77416e+06	13.1
RELA-17-132163	02-61403	2017-04-18	PCB-153/PCB-168	0.00127	mg/kg		Y	SO	REG	S	14:30			N		SD	2017-1408	EPA:1668C	3.9e-05	6.6	D	1.62865e+06	1.77416e+06	13.1
RELA-17-132163	02-61403	2017-04-18	PCB-156/PCB-157	0.000118	mg/kg		Y	SO	REG	S	14:30			N		SD	2017-1408	EPA:1668C	3.9e-05	6.6	D	1.62865e+06	1.77416e+06	13.1
RELA-17-132163	02-61403	2017-04-18	PCB-171/PCB-173	0.000165	mg/kg		Y	SO	REG	S	14:30			N		SD	2017-1408	EPA:1668C	3.9e-05	6.6	D	1.62865e+06	1.77416e+06	13.1
RELA-17-132163	02-61403	2017-04-18	PCB-18/PCB-30	7.03e-05	mg/kg		Y	SO	REG	S	14:30			N		SD	2017-1408	EPA:1668C	3.9e-05	6.6	D	1.62865e+06	1.77416e+06	13.1
RELA-17-132163	02-61403	2017-04-18	PCB-180/PCB-193	0.00125	mg/kg		Y	SO	REG	S	14:30			N		SD	2017-1408	EPA:1668C	3.9e-05	6.6	D	1.62865e+06	1.77416e+06	13.1
RELA-17-132163	02-61403	2017-04-18	PCB-183/PCB-185	0.000367	mg/kg		Y	SO	REG	S	14:30			N		SD	2017-1408	EPA:1668C	3.9e-05	6.6	D	1.62865e+06	1.77416e+06	13.1
RELA-17-132163	02-61403	2017-04-18	PCB-197/PCB-200	4.34e-05	mg/kg		Y	SO	REG	S	14:30			N		SD	2017-1408	EPA:1668C	3.9e-05	6.6	D	1.62865e+06	1.77416e+06	13.1
RELA-17-132163	02-61403	2017-04-18	PCB-198/PCB-199	0.000316	mg/kg		Y	SO	REG	S	14:30			N		SD	2017-1408	EPA:1668C	3.9e-05	6.6	D	1.62865e+06	1.77416e+06	13.1
RELA-17-132163	02-61403	2017-04-18	PCB-20/PCB-28	8.97e-05	mg/kg		Y	SO	REG	S	14:30			N		SD	2017-1408	EPA:1668C	3.9e-05	6.6	D	1.62865e+06	1.77416e+06	13.1
RELA-17-132163	02-61403	2017-04-18	PCB-21/PCB-33	5.27e-05	mg/kg		Y	SO	REG	S	14:30			N		SD	2017-1408	EPA:1668C	3.9e-05	6.6	D	1.62865e+06	1.77416e+06	13.1
RELA-17-132163	02-61403	2017-04-18	PCB-26/PCB-29	8.17e-05	mg/kg		Y	SO	REG	S	14:30			N		SD	2017-1408	EPA:1668C	3.9e-05	6.6	D	1.62865e+06	1.77416e+06	13.1
RELA-17-132163	02-61403	2017-04-18	PCB-40/PCB-71	6.34e-05	mg/kg		Y	SO	REG	S	14:30			N		SD	2017-1408	EPA:1668C	3.9e-05	6.6	D	1.62865e+06	1.77416e+06	13.1
RELA-17-132163	02-61403	2017-04-18	PCB-44/PCB-47/PCB-65	0.000181	mg/kg		Y	SO	REG	S	14:30			N		SD	2017-1408	EPA:1668C	5.9e-05	6.6	D	1.62865e+06	1.77416e+06	19.6
RELA-17-132163	02-61403	2017-04-18	PCB-45/PCB-51	2.41e-05	mg/kg	J	Y	SO	REG	S	14:30			N		SD	2017-1408	EPA:1668C	3.9e-05	6.6	D	1.62865e+06	1.77416e+06	13.1
RELA-17-132163	02-61403	2017-04-18	PCB-49/PCB-69	0.000108	mg/kg		Y	SO	REG	S	14:30			N		SD	2017-1408	EPA:1668C	3.9e-05	6.6	D	1.62865e+06	1.77416e+06	13.1
RELA-17-132163	02-61403	2017-04-18	PCB-50/PCB-53	2.53e-05	mg/kg	J	Y	SO	REG	S	14:30			N		SD	2017-1408	EPA:1668C	3.9e-05	6.6	D	1.62865e+06	1.77416e+06	13.1
RELA-17-132163	02-61403	2017-04-18	PCB-59/PCB-62/PCB-75	1.96e-05	mg/kg	U	N	SO	REG	S	14:30			N		SD	2017-1408	EPA:1668C	5.9e-05	6.6	D	1.62865e+06	1.77416e+06	19.6
RELA-17-132163	02-61403	2017-04-18	PCB-61/PCB-70/PCB-74/PCB-76	0.000275	mg/kg		Y	SO	REG	S	14:30			N		SD	2017-1408	EPA:1668C	7.9e-05	6.6	D	1.62865e+06	1.77416e+06	26.1
RELA-17-132163	02-61403	2017-04-18	PCB-85/PCB-116/PCB-117	4.56e-05	mg/kg	J	Y	SO	REG	S	14:30			N		SD	2017-1408	EPA:1668C	5.9e-05	6.6	D	1.62865e+06	1.77416e+06	19.6
RELA-17-132163	02-61403	2017-04-18	PCB-86/87/97/109/119/125	0.00017	mg/kg		Y	SO	REG	S	14:30			N		SD	2017-1408	EPA:1668C	0.00012	6.6	D	1.62865e+06	1.77416e+06	39.3
RELA-17-132163	02-61403	2017-04-18	PCB-88/PCB-91	3.45e-05	mg/kg	J	Y	SO	REG	S	14:30			N		SD	2017-1408	EPA:1668C	3.9e-05	6.6	D	1.62865e+06	1.77416e+06	13.1
RELA-17-132163	02-61403	2017-04-18	PCB-90/PCB-101/PCB-113	0.000324	mg/kg		Y	SO	REG	S	14:30			N		SD	2017-1408	EPA:1668C	5.9e-05	6.6	D	1.62865e+06	1.77416e+06	19.6
RELA-17-132163	02-61403	2017-04-18	PCB-93/PCB-100	1.31e-05	mg/kg	U	N	SO	REG	S	14:30			N		SD	2017-1408	EPA:1668C	3.9e-05	6.6	D	1.62865e+06	1.77416e+06	13.1
RELA-17-132163	02-61403	2017-04-18	PCB-98/PCB-102	1.31e-05	mg/kg	U	N	SO	REG	S	14:30			N		SD	2017-1408	EPA:1668C	3.9e-05	6.6	D	1.62865e+06	1.77416e+06	13.1
RELA-17-132161	02-61401	2017-04-18	Antimony	1.04	mg/kg	U	N	SO	REG	S	14:50			N		SD	2017-1406	SW-846:6010C	1.04	9.23	D	1.62865e+06	1.77426e+06	344
RELA-17-132163	02-61403	2017-04-18	Selenium	0.6	mg/kg	J	Y	SO	REG	S	14:30			N		SD	2017-1406	SW-846:6020	1.05	6.71	D	1.62865e+06	1.77416e+06	380
RELA-17-132163	02-61403	2017-04-18	Temperature	6.5	deg C		Y	SO	REG	S	14:30			N		SD	2017-1408	EPA:170.0				1.62865e+06	1.77416e+06
RELA-17-132163	02-61403	2017-04-18	Temperature	2	deg C		Y	SO	REG	S	14:30			N		SD	2017-1406	EPA:170.0				1.62865e+06	1.77416e+06
RELA-17-132163	02-61403	2017-04-18	Thallium	0.422	mg/kg	U	N	SO	REG	S	14:30			N		SD	2017-1406	SW-846:6020	0.422	6.71	D	1.62865e+06	1.77416e+06	148
RELA-17-132163	02-61403	2017-04-18	Vanadium	8.92	mg/kg		Y	SO	REG	S	14:30			N		SD	2017-1406	SW-846:6010C	0.487	6.71	D	1.62865e+06	1.77416e+06	97.4
RELA-17-132163	02-61403	2017-04-18	Zinc	46.1	mg/kg	N*	Y	SO	REG	S	14:30			N		SD	2017-1406	SW-846:6010C	0.974	6.71	D	1.62865e+06	1.77416e+06	390
RELA-17-132164	02-61404	2017-04-18	PCB-4	6.66e-06	mg/kg	U	N	SO	REG	S	15:15			N		SD	2017-1408	EPA:1668C	8.7e-05	15	D	1.62875e+06	1.77415e+06	6.66
RELA-17-132164	02-61404	2017-04-18	Total PCB	0.022	mg/kg	J	Y	SO	REG	S	15:15			N		SD	2017-1408	EPA:1668C		15	D	1.62875e+06	1.77415e+06
RELA-17-132164	02-61404	2017-04-18	PCB-54	6.66e-06	mg/kg	U	N	SO	REG	S	15:15			N		SD	2017-1408	EPA:1668C	2e-05	15	D	1.62875e+06	1.77415e+06	6.66
RELA-17-132164	02-61404	2017-04-18	PCB-5	6.66e-06	mg/kg	U	N	SO	REG	S	15:15			N		SD	2017-1408	EPA:1668C	2e-05	15	D	1.62875e+06	1.77415e+06	6.66
RELA-17-132164	02-61404	2017-04-18	PCB-31	1e-05	mg/kg	J	Y	SO	REG	S	15:15			N		SD	2017-1408	EPA:1668C	2e-05	15	D	1.62875e+06	1.77415e+06	6.66
RELA-17-132164	02-61404	2017-04-18	Tetrachlorodibenzodioxin[2,3,7,8-]	9.6e-08	mg/kg	U	N	SO	REG	S	15:15			N		SD	2017-1408	SW-846:8290A	9.6e-07	15	D	1.62875e+06	1.77415e+06	0.321
RELA-17-132164	02-61404	2017-04-18	Hexachlorodibenzodioxin[1,2,3,7,8,9-]	4.8e-07	mg/kg	U	N	SO	REG	S	15:15			N		SD	2017-1408	SW-846:8290A	4.8e-06	15	D	1.62875e+06	1.77415e+06	1.6
RELA-17-132164	02-61404	2017-04-18	PCB-11	4.06e-05	mg/kg	J	Y	SO	REG	S	15:15			N		SD	2017-1408	EPA:1668C	0.0002	15	D	1.62875e+06	1.77415e+06	19.8
RELA-17-132164	02-61404	2017-04-18	PCB-15	6.66e-06	mg/kg	U	N	SO	REG	S	15:15			N		SD	2017-1408	EPA:1668C	2e-05	15	D	1.62875e+06	1.77415e+06	6.66
RELA-17-132164	02-61404	2017-04-18	PCB-209	2.9e-05	mg/kg		Y	SO	REG	S	15:15			N		SD	2017-1408	EPA:1668C	2e-05	15	D	1.62875e+06	1.77415e+06	6.66
RELA-17-132164	02-61404	2017-04-18	PCB-1	6.66e-06	mg/kg	U	N	SO	REG	S	15:15			N		SD	2017-1408	EPA:1668C	3.7e-05	15	D	1.62875e+06	1.77415e+06	6.66
RELA-17-132164	02-61404	2017-04-18	PCB-2	6.66e-06	mg/kg	U	N	SO	REG	S	15:15			N		SD	2017-1408	EPA:1668C	2e-05	15	D	1.62875e+06	1.77415e+06	6.66
RELA-17-132164	02-61404	2017-04-18	PCB-3	6.66e-06	mg/kg	U	N	SO	REG	S	15:15			N		SD	2017-1408	EPA:1668C	2e-05	15	D	1.62875e+06	1.77415e+06	6.66
RELA-17-132164	02-61404	2017-04-18	PCB-202	6.9e-05	mg/kg		Y	SO	REG	S	15:15			N		SD	2017-1408	EPA:1668C	2e-05	15	D	1.62875e+06	1.77415e+06	6.66
RELA-17-132164	02-61404	2017-04-18	Total triCB	1e-05	mg/kg	J	Y	SO	REG	S	15:15			N		SD	2017-1408	EPA:1668C		15	D	1.62875e+06	1.77415e+06
RELA-17-132164	02-61404	2017-04-18	Total pentaCB	0.00298	mg/kg	J	Y	SO	REG	S	15:15			N		SD	2017-1408	EPA:1668C		15	D	1.62875e+06	1.77415e+06
RELA-17-132164	02-61404	2017-04-18	Total diCB	4.06e-05	mg/kg	J	Y	SO	REG	S	15:15			N		SD	2017-1408	EPA:1668C		15	D	1.62875e+06	1.77415e+06
RELA-17-132164	02-61404	2017-04-18	PCB-6	6.66e-06	mg/kg	U	N	SO	REG	S	15:15			N		SD	2017-1408	EPA:1668C	2e-05	15	D	1.62875e+06	1.77415e+06	6.66
RELA-17-132164	02-61404	2017-04-18	Total hexaCB	0.0113	mg/kg	J	Y	SO	REG	S	15:15			N		SD	2017-1408	EPA:1668C		15	D	1.62875e+06	1.77415e+06
RELA-17-132164	02-61404	2017-04-18	Total tetraCB	0.00029	mg/kg	J	Y	SO	REG	S	15:15			N		SD	2017-1408	EPA:1668C		15	D	1.62875e+06	1.77415e+06
RELA-17-132164	02-61404	2017-04-18	Total monoCB	0	mg/kg	U	N	SO	REG	S	15:15			N		SD	2017-1408	EPA:1668C		15	D	1.62875e+06	1.77415e+06
RELA-17-132164	02-61404	2017-04-18	Total heptaCB	0.00596	mg/kg		Y	SO	REG	S	15:15			N		SD	2017-1408	EPA:1668C		15	D	1.62875e+06	1.77415e+06
RELA-17-132164	02-61404	2017-04-18	Pentachlorodibenzofurans (Totals)	2.67e-06	mg/kg	J	Y	SO	REG	S	15:15			N		SD	2017-1408	SW-846:8290A		15	D	1.62875e+06	1.77415e+06
RELA-17-132164	02-61404	2017-04-18	PCB-118	0.000498	mg/kg		Y	SO	REG	S	15:15			N		SD	2017-1408	EPA:1668C	2e-05	15	D	1.62875e+06	1.77415e+06	6.66
RELA-17-132164	02-61404	2017-04-18	PCB-66	2.23e-05	mg/kg		Y	SO	REG	S	15:15			N		SD	2017-1408	EPA:1668C	2e-05	15	D	1.62875e+06	1.77415e+06	6.66
RELA-17-132164	02-61404	2017-04-18	PCB-77	1.38e-05	mg/kg	J	Y	SO	REG	S	15:15			N		SD	2017-1408	EPA:1668C	2e-05	15	D	1.62875e+06	1.77415e+06	6.66
RELA-17-132164	02-61404	2017-04-18	PCB-105	0.000209	mg/kg		Y	SO	REG	S	15:15			N		SD	2017-1408	EPA:1668C	2e-05	15	D	1.62875e+06	1.77415e+06	6.66
RELA-17-132164	02-61404	2017-04-18	Octachlorodibenzodioxin[1,2,3,4,6,7,8,9-]	0.000117	mg/kg		Y	SO	REG	S	15:15			N		SD	2017-1408	SW-846:8290A	9.6e-06	15	D	1.62875e+06	1.77415e+06	3.21
RELA-17-132164	02-61404	2017-04-18	PCB-169	6.66e-06	mg/kg	U	N	SO	REG	S	15:15			N		SD	2017-1408	EPA:1668C	2e-05	15	D	1.62875e+06	1.77415e+06	6.66
RELA-17-132164	02-61404	2017-04-18	PCB-60	6.66e-06	mg/kg	U	N	SO	REG	S	15:15			N		SD	2017-1408	EPA:1668C	2e-05	15	D	1.62875e+06	1.77415e+06	6.66
RELA-17-132164	02-61404	2017-04-18	PCB-10	6.66e-06	mg/kg	U	N	SO	REG	S	15:15			N		SD	2017-1408	EPA:1668C	2e-05	15	D	1.62875e+06	1.77415e+06	6.66
RELA-17-132164	02-61404	2017-04-18	PCB-7	6.66e-06	mg/kg	U	N	SO	REG	S	15:15			N		SD	2017-1408	EPA:1668C	2e-05	15	D	1.62875e+06	1.77415e+06	6.66
RELA-17-132164	02-61404	2017-04-18	PCB-80	6.66e-06	mg/kg	U	N	SO	REG	S	15:15			N		SD	2017-1408	EPA:1668C	2e-05	15	D	1.62875e+06	1.77415e+06	6.66
RELA-17-132164	02-61404	2017-04-18	PCB-155	6.66e-06	mg/kg	U	N	SO	REG	S	15:15			N		SD	2017-1408	EPA:1668C	2e-05	15	D	1.62875e+06	1.77415e+06	6.66
RELA-17-132164	02-61404	2017-04-18	Hexachlorodibenzodioxins (Total)	3.63e-06	mg/kg	J	Y	SO	REG	S	15:15			N		SD	2017-1408	SW-846:8290A		15	D	1.62875e+06	1.77415e+06
RELA-17-132164	02-61404	2017-04-18	PCB-9	6.66e-06	mg/kg	U	N	SO	REG	S	15:15			N		SD	2017-1408	EPA:1668C	2e-05	15	D	1.62875e+06	1.77415e+06	6.66
RELA-17-132164	02-61404	2017-04-18	PCB-14	6.66e-06	mg/kg	U	N	SO	REG	S	15:15			N		SD	2017-1408	EPA:1668C	2e-05	15	D	1.62875e+06	1.77415e+06	6.66
RELA-17-132164	02-61404	2017-04-18	PCB-8	6.66e-06	mg/kg	U	N	SO	REG	S	15:15			N		SD	2017-1408	EPA:1668C	2e-05	15	D	1.62875e+06	1.77415e+06	6.66
RELA-17-132164	02-61404	2017-04-18	PCB-170	0.000652	mg/kg		Y	SO	REG	S	15:15			N		SD	2017-1408	EPA:1668C	2e-05	15	D	1.62875e+06	1.77415e+06	6.66
RELA-17-132164	02-61404	2017-04-18	PCB-52	9.04e-05	mg/kg		Y	SO	REG	S	15:15			N		SD	2017-1408	EPA:1668C	2e-05	15	D	1.62875e+06	1.77415e+06	6.66
RELA-17-132164	02-61404	2017-04-18	PCB-133	3.63e-05	mg/kg		Y	SO	REG	S	15:15			N		SD	2017-1408	EPA:1668C	2e-05	15	D	1.62875e+06	1.77415e+06	6.66
RELA-17-132164	02-61404	2017-04-18	PCB-137	8.01e-05	mg/kg		Y	SO	REG	S	15:15			N		SD	2017-1408	EPA:1668C	2e-05	15	D	1.62875e+06	1.77415e+06	6.66
RELA-17-132164	02-61404	2017-04-18	PCB-194	0.000258	mg/kg		Y	SO	REG	S	15:15			N		SD	2017-1408	EPA:1668C	2e-05	15	D	1.62875e+06	1.77415e+06	6.66
RELA-17-132164	02-61404	2017-04-18	Heptachlorodibenzodioxin[1,2,3,4,6,7,8-]	1.37e-05	mg/kg		Y	SO	REG	S	15:15			N		SD	2017-1408	SW-846:8290A	4.8e-06	15	D	1.62875e+06	1.77415e+06	1.6
RELA-17-132164	02-61404	2017-04-18	Pentachlorodibenzodioxins (Total)	0	mg/kg	U	N	SO	REG	S	15:15			N		SD	2017-1408	SW-846:8290A		15	D	1.62875e+06	1.77415e+06
RELA-17-132164	02-61404	2017-04-18	PCB-42	6.66e-06	mg/kg	U	N	SO	REG	S	15:15			N		SD	2017-1408	EPA:1668C	2e-05	15	D	1.62875e+06	1.77415e+06	6.66
RELA-17-132164	02-61404	2017-04-18	PCB-17	6.66e-06	mg/kg	U	N	SO	REG	S	15:15			N		SD	2017-1408	EPA:1668C	2e-05	15	D	1.62875e+06	1.77415e+06	6.66
RELA-17-132164	02-61404	2017-04-18	PCB-34	6.66e-06	mg/kg	U	N	SO	REG	S	15:15			N		SD	2017-1408	EPA:1668C	2e-05	15	D	1.62875e+06	1.77415e+06	6.66
RELA-17-132164	02-61404	2017-04-18	PCB-35	6.66e-06	mg/kg	U	N	SO	REG	S	15:15			N		SD	2017-1408	EPA:1668C	2e-05	15	D	1.62875e+06	1.77415e+06	6.66
RELA-17-132164	02-61404	2017-04-18	Heptachlorodibenzodioxins (Total)	2.62e-05	mg/kg		Y	SO	REG	S	15:15			N		SD	2017-1408	SW-846:8290A		15	D	1.62875e+06	1.77415e+06
RELA-17-132164	02-61404	2017-04-18	PCB-95	0.000483	mg/kg		Y	SO	REG	S	15:15			N		SD	2017-1408	EPA:1668C	2e-05	15	D	1.62875e+06	1.77415e+06	6.66
RELA-17-132164	02-61404	2017-04-18	PCB-99	0.000269	mg/kg		Y	SO	REG	S	15:15			N		SD	2017-1408	EPA:1668C	2e-05	15	D	1.62875e+06	1.77415e+06	6.66
RELA-17-132164	02-61404	2017-04-18	PCB-132	0.000709	mg/kg		Y	SO	REG	S	15:15			N		SD	2017-1408	EPA:1668C	2e-05	15	D	1.62875e+06	1.77415e+06	6.66
RELA-17-132164	02-61404	2017-04-18	PCB-136	0.000216	mg/kg		Y	SO	REG	S	15:15			N		SD	2017-1408	EPA:1668C	2e-05	15	D	1.62875e+06	1.77415e+06	6.66
RELA-17-132164	02-61404	2017-04-18	PCB-174	0.000763	mg/kg		Y	SO	REG	S	15:15			N		SD	2017-1408	EPA:1668C	2e-05	15	D	1.62875e+06	1.77415e+06	6.66
RELA-17-132164	02-61404	2017-04-18	PCB-19	6.66e-06	mg/kg	U	N	SO	REG	S	15:15			N		SD	2017-1408	EPA:1668C	2e-05	15	D	1.62875e+06	1.77415e+06	6.66
RELA-17-132164	02-61404	2017-04-18	PCB-27	6.66e-06	mg/kg	U	N	SO	REG	S	15:15			N		SD	2017-1408	EPA:1668C	2e-05	15	D	1.62875e+06	1.77415e+06	6.66
RELA-17-132164	02-61404	2017-04-18	PCB-32	6.66e-06	mg/kg	U	N	SO	REG	S	15:15			N		SD	2017-1408	EPA:1668C	2e-05	15	D	1.62875e+06	1.77415e+06	6.66
RELA-17-132164	02-61404	2017-04-18	PCB-16	6.66e-06	mg/kg	U	N	SO	REG	S	15:15			N		SD	2017-1408	EPA:1668C	2e-05	15	D	1.62875e+06	1.77415e+06	6.66
RELA-17-132164	02-61404	2017-04-18	PCB-22	6.66e-06	mg/kg	U	N	SO	REG	S	15:15			N		SD	2017-1408	EPA:1668C	2e-05	15	D	1.62875e+06	1.77415e+06	6.66
RELA-17-132164	02-61404	2017-04-18	PCB-36	6.66e-06	mg/kg	U	N	SO	REG	S	15:15			N		SD	2017-1408	EPA:1668C	2e-05	15	D	1.62875e+06	1.77415e+06	6.66
RELA-17-132164	02-61404	2017-04-18	PCB-39	6.66e-06	mg/kg	U	N	SO	REG	S	15:15			N		SD	2017-1408	EPA:1668C	2e-05	15	D	1.62875e+06	1.77415e+06	6.66
RELA-17-132164	02-61404	2017-04-18	PCB-37	6.66e-06	mg/kg	U	N	SO	REG	S	15:15			N		SD	2017-1408	EPA:1668C	2e-05	15	D	1.62875e+06	1.77415e+06	6.66
RELA-17-132164	02-61404	2017-04-18	Heptachlorodibenzofurans (Total)	9.85e-06	mg/kg	J	Y	SO	REG	S	15:15			N		SD	2017-1408	SW-846:8290A		15	D	1.62875e+06	1.77415e+06
RELA-17-132164	02-61404	2017-04-18	Octachlorodibenzofuran[1,2,3,4,6,7,8,9-]	5.51e-06	mg/kg	J	Y	SO	REG	S	15:15			N		SD	2017-1408	SW-846:8290A	9.6e-06	15	D	1.62875e+06	1.77415e+06	3.21
RELA-17-132164	02-61404	2017-04-18	Hexachlorodibenzodioxin[1,2,3,4,7,8-]	4.8e-07	mg/kg	U	N	SO	REG	S	15:15			N		SD	2017-1408	SW-846:8290A	4.8e-06	15	D	1.62875e+06	1.77415e+06	1.6
RELA-17-132164	02-61404	2017-04-18	PCB-189	3.42e-05	mg/kg		Y	SO	REG	S	15:15			N		SD	2017-1408	EPA:1668C	2e-05	15	D	1.62875e+06	1.77415e+06	6.66
RELA-17-132164	02-61404	2017-04-18	PCB-111	6.66e-06	mg/kg	U	N	SO	REG	S	15:15			N		SD	2017-1408	EPA:1668C	2e-05	15	D	1.62875e+06	1.77415e+06	6.66
RELA-17-132164	02-61404	2017-04-18	PCB-127	6.66e-06	mg/kg	U	N	SO	REG	S	15:15			N		SD	2017-1408	EPA:1668C	2e-05	15	D	1.62875e+06	1.77415e+06	6.66
RELA-17-132164	02-61404	2017-04-18	PCB-162	6.66e-06	mg/kg	U	N	SO	REG	S	15:15			N		SD	2017-1408	EPA:1668C	2e-05	15	D	1.62875e+06	1.77415e+06	6.66
RELA-17-132164	02-61404	2017-04-18	PCB-159	6.66e-06	mg/kg	U	N	SO	REG	S	15:15			N		SD	2017-1408	EPA:1668C	2e-05	15	D	1.62875e+06	1.77415e+06	6.66
RELA-17-132164	02-61404	2017-04-18	PCB-175	3.05e-05	mg/kg		Y	SO	REG	S	15:15			N		SD	2017-1408	EPA:1668C	2e-05	15	D	1.62875e+06	1.77415e+06	6.66
RELA-17-132164	02-61404	2017-04-18	PCB-201	3.54e-05	mg/kg		Y	SO	REG	S	15:15			N		SD	2017-1408	EPA:1668C	2e-05	15	D	1.62875e+06	1.77415e+06	6.66
RELA-17-132164	02-61404	2017-04-18	PCB-206	9.42e-05	mg/kg		Y	SO	REG	S	15:15			N		SD	2017-1408	EPA:1668C	2e-05	15	D	1.62875e+06	1.77415e+06	6.66
RELA-17-132164	02-61404	2017-04-18	Pentachlorodibenzodioxin[1,2,3,7,8-]	4.8e-07	mg/kg	U	N	SO	REG	S	15:15			N		SD	2017-1408	SW-846:8290A	4.8e-06	15	D	1.62875e+06	1.77415e+06	1.6
RELA-17-132164	02-61404	2017-04-18	PCB-142	6.66e-06	mg/kg	U	N	SO	REG	S	15:15			N		SD	2017-1408	EPA:1668C	2e-05	15	D	1.62875e+06	1.77415e+06	6.66
RELA-17-132164	02-61404	2017-04-18	PCB-160	6.66e-06	mg/kg	U	N	SO	REG	S	15:15			N		SD	2017-1408	EPA:1668C	2e-05	15	D	1.62875e+06	1.77415e+06	6.66
RELA-17-132164	02-61404	2017-04-18	PCB-190	0.00015	mg/kg		Y	SO	REG	S	15:15			N		SD	2017-1408	EPA:1668C	2e-05	15	D	1.62875e+06	1.77415e+06	6.66
RELA-17-132164	02-61404	2017-04-18	PCB-72	6.66e-06	mg/kg	U	N	SO	REG	S	15:15			N		SD	2017-1408	EPA:1668C	2e-05	15	D	1.62875e+06	1.77415e+06	6.66
RELA-17-132164	02-61404	2017-04-18	PCB-56	1.22e-05	mg/kg	J	Y	SO	REG	S	15:15			N		SD	2017-1408	EPA:1668C	2e-05	15	D	1.62875e+06	1.77415e+06	6.66
RELA-17-132164	02-61404	2017-04-18	PCB-46	6.66e-06	mg/kg	U	N	SO	REG	S	15:15			N		SD	2017-1408	EPA:1668C	2e-05	15	D	1.62875e+06	1.77415e+06	6.66
RELA-17-132164	02-61404	2017-04-18	PCB-79	6.66e-06	mg/kg	U	N	SO	REG	S	15:15			N		SD	2017-1408	EPA:1668C	2e-05	15	D	1.62875e+06	1.77415e+06	6.66
RELA-17-132164	02-61404	2017-04-18	PCB-58	6.66e-06	mg/kg	U	N	SO	REG	S	15:15			N		SD	2017-1408	EPA:1668C	2e-05	15	D	1.62875e+06	1.77415e+06	6.66
RELA-17-132164	02-61404	2017-04-18	Tetrachlorodibenzodioxins (Total)	0	mg/kg	U	N	SO	REG	S	15:15			N		SD	2017-1408	SW-846:8290A		15	D	1.62875e+06	1.77415e+06
RELA-17-132164	02-61404	2017-04-18	PCB-196	0.000138	mg/kg		Y	SO	REG	S	15:15			N		SD	2017-1408	EPA:1668C	2e-05	15	D	1.62875e+06	1.77415e+06	6.66
RELA-17-132164	02-61404	2017-04-18	Tetrachlorodibenzofuran[2,3,7,8-]	4.21e-07	mg/kg	J	Y	SO	REG	S	15:15			N		SD	2017-1408	SW-846:8290A	9.6e-07	15	D	1.62875e+06	1.77415e+06	0.321
RELA-17-132164	02-61404	2017-04-18	PCB-146	0.000363	mg/kg		Y	SO	REG	S	15:15			N		SD	2017-1408	EPA:1668C	2e-05	15	D	1.62875e+06	1.77415e+06	6.66
RELA-17-132164	02-61404	2017-04-18	PCB-64	1.2e-05	mg/kg	J	Y	SO	REG	S	15:15			N		SD	2017-1408	EPA:1668C	2e-05	15	D	1.62875e+06	1.77415e+06	6.66
RELA-17-132164	02-61404	2017-04-18	PCB-41	6.66e-06	mg/kg	U	N	SO	REG	S	15:15			N		SD	2017-1408	EPA:1668C	2e-05	15	D	1.62875e+06	1.77415e+06	6.66
RELA-17-132164	02-61404	2017-04-18	PCB-84	9.16e-05	mg/kg		Y	SO	REG	S	15:15			N		SD	2017-1408	EPA:1668C	2e-05	15	D	1.62875e+06	1.77415e+06	6.66
RELA-17-132164	02-61404	2017-04-18	PCB-92	0.000134	mg/kg		Y	SO	REG	S	15:15			N		SD	2017-1408	EPA:1668C	2e-05	15	D	1.62875e+06	1.77415e+06	6.66
RELA-17-132164	02-61404	2017-04-18	PCB-82	4.23e-05	mg/kg		Y	SO	REG	S	15:15			N		SD	2017-1408	EPA:1668C	2e-05	15	D	1.62875e+06	1.77415e+06	6.66
RELA-17-132164	02-61404	2017-04-18	PCB-179	0.000312	mg/kg		Y	SO	REG	S	15:15			N		SD	2017-1408	EPA:1668C	2e-05	15	D	1.62875e+06	1.77415e+06	6.66
RELA-17-132164	02-61404	2017-04-18	PCB-176	8.15e-05	mg/kg		Y	SO	REG	S	15:15			N		SD	2017-1408	EPA:1668C	2e-05	15	D	1.62875e+06	1.77415e+06	6.66
RELA-17-132164	02-61404	2017-04-18	PCB-130	0.000172	mg/kg		Y	SO	REG	S	15:15			N		SD	2017-1408	EPA:1668C	2e-05	15	D	1.62875e+06	1.77415e+06	6.66
RELA-17-132164	02-61404	2017-04-18	PCB-178	0.000171	mg/kg		Y	SO	REG	S	15:15			N		SD	2017-1408	EPA:1668C	2e-05	15	D	1.62875e+06	1.77415e+06	6.66
RELA-17-132164	02-61404	2017-04-18	PCB-187	0.000981	mg/kg		Y	SO	REG	S	15:15			N		SD	2017-1408	EPA:1668C	2e-05	15	D	1.62875e+06	1.77415e+06	6.66
RELA-17-132164	02-61404	2017-04-18	PCB-177	0.000465	mg/kg		Y	SO	REG	S	15:15			N		SD	2017-1408	EPA:1668C	2e-05	15	D	1.62875e+06	1.77415e+06	6.66
RELA-17-132164	02-61404	2017-04-18	PCB-167	0.000116	mg/kg		Y	SO	REG	S	15:15			N		SD	2017-1408	EPA:1668C	2e-05	15	D	1.62875e+06	1.77415e+06	6.66
RELA-17-132164	02-61404	2017-04-18	PCB-172	0.000134	mg/kg		Y	SO	REG	S	15:15			N		SD	2017-1408	EPA:1668C	2e-05	15	D	1.62875e+06	1.77415e+06	6.66
RELA-17-132164	02-61404	2017-04-18	PCB-203	0.000214	mg/kg		Y	SO	REG	S	15:15			N		SD	2017-1408	EPA:1668C	2e-05	15	D	1.62875e+06	1.77415e+06	6.66
RELA-17-132164	02-61404	2017-04-18	PCB-208	2.62e-05	mg/kg		Y	SO	REG	S	15:15			N		SD	2017-1408	EPA:1668C	2e-05	15	D	1.62875e+06	1.77415e+06	6.66
RELA-17-132164	02-61404	2017-04-18	PCB-195	0.000124	mg/kg		Y	SO	REG	S	15:15			N		SD	2017-1408	EPA:1668C	2e-05	15	D	1.62875e+06	1.77415e+06	6.66
RELA-17-132164	02-61404	2017-04-18	PCB-207	1.08e-05	mg/kg	J	Y	SO	REG	S	15:15			N		SD	2017-1408	EPA:1668C	2e-05	15	D	1.62875e+06	1.77415e+06	6.66
RELA-17-132164	02-61404	2017-04-18	PCB-134	6.09e-05	mg/kg		Y	SO	REG	S	15:15			N		SD	2017-1408	EPA:1668C	2e-05	15	D	1.62875e+06	1.77415e+06	6.66
RELA-17-132164	02-61404	2017-04-18	PCB-141	0.000434	mg/kg		Y	SO	REG	S	15:15			N		SD	2017-1408	EPA:1668C	2e-05	15	D	1.62875e+06	1.77415e+06	6.66
RELA-17-132164	02-61404	2017-04-18	PCB-38	6.66e-06	mg/kg	U	N	SO	REG	S	15:15			N		SD	2017-1408	EPA:1668C	2e-05	15	D	1.62875e+06	1.77415e+06	6.66
RELA-17-132164	02-61404	2017-04-18	Total nonaCB	0.000131	mg/kg	J	Y	SO	REG	S	15:15			N		SD	2017-1408	EPA:1668C		15	D	1.62875e+06	1.77415e+06
RELA-17-132164	02-61404	2017-04-18	Heptachlorodibenzofuran[1,2,3,4,7,8,9-]	4.8e-07	mg/kg	U	N	SO	REG	S	15:15			N		SD	2017-1408	SW-846:8290A	4.8e-06	15	D	1.62875e+06	1.77415e+06	1.6
RELA-17-132164	02-61404	2017-04-18	Hexachlorodibenzofurans (Total)	3.94e-06	mg/kg	J	Y	SO	REG	S	15:15			N		SD	2017-1408	SW-846:8290A		15	D	1.62875e+06	1.77415e+06
RELA-17-132164	02-61404	2017-04-18	PCB-24	6.66e-06	mg/kg	U	N	SO	REG	S	15:15			N		SD	2017-1408	EPA:1668C	2e-05	15	D	1.62875e+06	1.77415e+06	6.66
RELA-17-132164	02-61404	2017-04-18	PCB-25	6.66e-06	mg/kg	U	N	SO	REG	S	15:15			N		SD	2017-1408	EPA:1668C	2e-05	15	D	1.62875e+06	1.77415e+06	6.66
RELA-17-132164	02-61404	2017-04-18	PCB-23	6.66e-06	mg/kg	U	N	SO	REG	S	15:15			N		SD	2017-1408	EPA:1668C	2e-05	15	D	1.62875e+06	1.77415e+06	6.66
RELA-17-132164	02-61404	2017-04-18	Total octaCB	0.00128	mg/kg	J	Y	SO	REG	S	15:15			N		SD	2017-1408	EPA:1668C		15	D	1.62875e+06	1.77415e+06
RELA-17-132164	02-61404	2017-04-18	Tetrachlorodibenzofurans (Totals)	7.82e-07	mg/kg	J	Y	SO	REG	S	15:15			N		SD	2017-1408	SW-846:8290A		15	D	1.62875e+06	1.77415e+06
RELA-17-132164	02-61404	2017-04-18	PCB-104	6.66e-06	mg/kg	U	N	SO	REG	S	15:15			N		SD	2017-1408	EPA:1668C	2e-05	15	D	1.62875e+06	1.77415e+06	6.66
RELA-17-132164	02-61404	2017-04-18	PCB-121	6.66e-06	mg/kg	U	N	SO	REG	S	15:15			N		SD	2017-1408	EPA:1668C	2e-05	15	D	1.62875e+06	1.77415e+06	6.66
RELA-17-132164	02-61404	2017-04-18	Pentachlorodibenzofuran[2,3,4,7,8-]	4.8e-07	mg/kg	U	N	SO	REG	S	15:15			N		SD	2017-1408	SW-846:8290A	4.8e-06	15	D	1.62875e+06	1.77415e+06	1.6
RELA-17-132164	02-61404	2017-04-18	Pentachlorodibenzofuran[1,2,3,7,8-]	4.8e-07	mg/kg	U	N	SO	REG	S	15:15			N		SD	2017-1408	SW-846:8290A	4.8e-06	15	D	1.62875e+06	1.77415e+06	1.6
RELA-17-132164	02-61404	2017-04-18	Hexachlorodibenzofuran[1,2,3,6,7,8-]	4.8e-07	mg/kg	U	N	SO	REG	S	15:15			N		SD	2017-1408	SW-846:8290A	4.8e-06	15	D	1.62875e+06	1.77415e+06	1.6
RELA-17-132164	02-61404	2017-04-18	PCB-126	1.31e-05	mg/kg	J	Y	SO	REG	S	15:15			N		SD	2017-1408	EPA:1668C	2e-05	15	D	1.62875e+06	1.77415e+06	6.66
RELA-17-132164	02-61404	2017-04-18	Hexachlorodibenzodioxin[1,2,3,6,7,8-]	4.97e-07	mg/kg	J	Y	SO	REG	S	15:15			N		SD	2017-1408	SW-846:8290A	4.8e-06	15	D	1.62875e+06	1.77415e+06	1.6
RELA-17-132164	02-61404	2017-04-18	PCB-83	2.01e-05	mg/kg	B	Y	SO	REG	S	15:15			N		SD	2017-1408	EPA:1668C	2e-05	15	D	1.62875e+06	1.77415e+06	6.66
RELA-17-132164	02-61404	2017-04-18	PCB-103	6.66e-06	mg/kg	U	N	SO	REG	S	15:15			N		SD	2017-1408	EPA:1668C	2e-05	15	D	1.62875e+06	1.77415e+06	6.66
RELA-17-132164	02-61404	2017-04-18	PCB-154	1.56e-05	mg/kg	J	Y	SO	REG	S	15:15			N		SD	2017-1408	EPA:1668C	2e-05	15	D	1.62875e+06	1.77415e+06	6.66
RELA-17-132164	02-61404	2017-04-18	PCB-182	6.66e-06	mg/kg	U	N	SO	REG	S	15:15			N		SD	2017-1408	EPA:1668C	2e-05	15	D	1.62875e+06	1.77415e+06	6.66
RELA-17-132164	02-61404	2017-04-18	Hexachlorodibenzofuran[2,3,4,6,7,8-]	4.8e-07	mg/kg	U	N	SO	REG	S	15:15			N		SD	2017-1408	SW-846:8290A	4.8e-06	15	D	1.62875e+06	1.77415e+06	1.6
RELA-17-132164	02-61404	2017-04-18	PCB-131	2.11e-05	mg/kg		Y	SO	REG	S	15:15			N		SD	2017-1408	EPA:1668C	2e-05	15	D	1.62875e+06	1.77415e+06	6.66
RELA-17-132164	02-61404	2017-04-18	PCB-123	8.5e-06	mg/kg	J	Y	SO	REG	S	15:15			N		SD	2017-1408	EPA:1668C	2e-05	15	D	1.62875e+06	1.77415e+06	6.66
RELA-17-132164	02-61404	2017-04-18	Heptachlorodibenzofuran[1,2,3,4,6,7,8-]	4.17e-06	mg/kg	J	Y	SO	REG	S	15:15			N		SD	2017-1408	SW-846:8290A	4.8e-06	15	D	1.62875e+06	1.77415e+06	1.6
RELA-17-132164	02-61404	2017-04-18	PCB-150	6.66e-06	mg/kg	U	N	SO	REG	S	15:15			N		SD	2017-1408	EPA:1668C	2e-05	15	D	1.62875e+06	1.77415e+06	6.66
RELA-17-132164	02-61404	2017-04-18	PCB-152	6.66e-06	mg/kg	U	N	SO	REG	S	15:15			N		SD	2017-1408	EPA:1668C	2e-05	15	D	1.62875e+06	1.77415e+06	6.66
RELA-17-132164	02-61404	2017-04-18	PCB-120	6.66e-06	mg/kg	U	N	SO	REG	S	15:15			N		SD	2017-1408	EPA:1668C	2e-05	15	D	1.62875e+06	1.77415e+06	6.66
RELA-17-132164	02-61404	2017-04-18	PCB-144	8.5e-05	mg/kg		Y	SO	REG	S	15:15			N		SD	2017-1408	EPA:1668C	2e-05	15	D	1.62875e+06	1.77415e+06	6.66
RELA-17-132164	02-61404	2017-04-18	PCB-143	6.66e-06	mg/kg	U	N	SO	REG	S	15:15			N		SD	2017-1408	EPA:1668C	2e-05	15	D	1.62875e+06	1.77415e+06	6.66
RELA-17-132164	02-61404	2017-04-18	PCB-43	8.46e-06	mg/kg	U	N	SO	REG	S	15:15			N		SD	2017-1408	EPA:1668C	2e-05	15	D	1.62875e+06	1.77415e+06	8.46
RELA-17-132164	02-61404	2017-04-18	PCB-48	6.66e-06	mg/kg	U	N	SO	REG	S	15:15			N		SD	2017-1408	EPA:1668C	2e-05	15	D	1.62875e+06	1.77415e+06	6.66
RELA-17-132164	02-61404	2017-04-18	PCB-78	6.66e-06	mg/kg	U	N	SO	REG	S	15:15			N		SD	2017-1408	EPA:1668C	2e-05	15	D	1.62875e+06	1.77415e+06	6.66
RELA-17-132164	02-61404	2017-04-18	PCB-81	6.66e-06	mg/kg	U	N	SO	REG	S	15:15			N		SD	2017-1408	EPA:1668C	2e-05	15	D	1.62875e+06	1.77415e+06	6.66
RELA-17-132164	02-61404	2017-04-18	PCB-57	6.66e-06	mg/kg	U	N	SO	REG	S	15:15			N		SD	2017-1408	EPA:1668C	2e-05	15	D	1.62875e+06	1.77415e+06	6.66
RELA-17-132164	02-61404	2017-04-18	PCB-107	5.02e-05	mg/kg		Y	SO	REG	S	15:15			N		SD	2017-1408	EPA:1668C	2e-05	15	D	1.62875e+06	1.77415e+06	6.66
RELA-17-132164	02-61404	2017-04-18	PCB-106	6.66e-06	mg/kg	U	N	SO	REG	S	15:15			N		SD	2017-1408	EPA:1668C	2e-05	15	D	1.62875e+06	1.77415e+06	6.66
RELA-17-132164	02-61404	2017-04-18	Hexachlorodibenzofuran[1,2,3,4,7,8-]	4.8e-07	mg/kg	U	N	SO	REG	S	15:15			N		SD	2017-1408	SW-846:8290A	4.8e-06	15	D	1.62875e+06	1.77415e+06	1.6
RELA-17-132164	02-61404	2017-04-18	Hexachlorodibenzofuran[1,2,3,7,8,9-]	4.8e-07	mg/kg	U	N	SO	REG	S	15:15			N		SD	2017-1408	SW-846:8290A	4.8e-06	15	D	1.62875e+06	1.77415e+06	1.6
RELA-17-132164	02-61404	2017-04-18	PCB-68	6.66e-06	mg/kg	U	N	SO	REG	S	15:15			N		SD	2017-1408	EPA:1668C	2e-05	15	D	1.62875e+06	1.77415e+06	6.66
RELA-17-132164	02-61404	2017-04-18	PCB-67	6.66e-06	mg/kg	U	N	SO	REG	S	15:15			N		SD	2017-1408	EPA:1668C	2e-05	15	D	1.62875e+06	1.77415e+06	6.66
RELA-17-132164	02-61404	2017-04-18	PCB-96	6.66e-06	mg/kg	U	N	SO	REG	S	15:15			N		SD	2017-1408	EPA:1668C	2e-05	15	D	1.62875e+06	1.77415e+06	6.66
RELA-17-132164	02-61404	2017-04-18	PCB-94	6.66e-06	mg/kg	U	N	SO	REG	S	15:15			N		SD	2017-1408	EPA:1668C	2e-05	15	D	1.62875e+06	1.77415e+06	6.66
RELA-17-132164	02-61404	2017-04-18	PCB-89	6.66e-06	mg/kg	U	N	SO	REG	S	15:15			N		SD	2017-1408	EPA:1668C	2e-05	15	D	1.62875e+06	1.77415e+06	6.66
RELA-17-132164	02-61404	2017-04-18	PCB-73	6.66e-06	mg/kg	U	N	SO	REG	S	15:15			N		SD	2017-1408	EPA:1668C	2e-05	15	D	1.62875e+06	1.77415e+06	6.66
RELA-17-132164	02-61404	2017-04-18	PCB-55	6.66e-06	mg/kg	U	N	SO	REG	S	15:15			N		SD	2017-1408	EPA:1668C	2e-05	15	D	1.62875e+06	1.77415e+06	6.66
RELA-17-132164	02-61404	2017-04-18	PCB-63	6.66e-06	mg/kg	U	N	SO	REG	S	15:15			N		SD	2017-1408	EPA:1668C	2e-05	15	D	1.62875e+06	1.77415e+06	6.66
RELA-17-132164	02-61404	2017-04-18	PCB-112	6.66e-06	mg/kg	U	N	SO	REG	S	15:15			N		SD	2017-1408	EPA:1668C	2e-05	15	D	1.62875e+06	1.77415e+06	6.66
RELA-17-132164	02-61404	2017-04-18	PCB-114	6.66e-06	mg/kg	U	N	SO	REG	S	15:15			N		SD	2017-1408	EPA:1668C	2e-05	15	D	1.62875e+06	1.77415e+06	6.66
RELA-17-132164	02-61404	2017-04-18	PCB-145	6.66e-06	mg/kg	U	N	SO	REG	S	15:15			N		SD	2017-1408	EPA:1668C	2e-05	15	D	1.62875e+06	1.77415e+06	6.66
RELA-17-132164	02-61404	2017-04-18	PCB-148	6.66e-06	mg/kg	U	N	SO	REG	S	15:15			N		SD	2017-1408	EPA:1668C	2e-05	15	D	1.62875e+06	1.77415e+06	6.66
RELA-17-132164	02-61404	2017-04-18	PCB-158	0.000201	mg/kg		Y	SO	REG	S	15:15			N		SD	2017-1408	EPA:1668C	2e-05	15	D	1.62875e+06	1.77415e+06	6.66
RELA-17-132164	02-61404	2017-04-18	PCB-161	6.66e-06	mg/kg	U	N	SO	REG	S	15:15			N		SD	2017-1408	EPA:1668C	2e-05	15	D	1.62875e+06	1.77415e+06	6.66
RELA-17-132164	02-61404	2017-04-18	PCB-164	0.000181	mg/kg		Y	SO	REG	S	15:15			N		SD	2017-1408	EPA:1668C	2e-05	15	D	1.62875e+06	1.77415e+06	6.66
RELA-17-132164	02-61404	2017-04-18	PCB-165	6.66e-06	mg/kg	U	N	SO	REG	S	15:15			N		SD	2017-1408	EPA:1668C	2e-05	15	D	1.62875e+06	1.77415e+06	6.66
RELA-17-132164	02-61404	2017-04-18	PCB-181	6.66e-06	mg/kg	U	N	SO	REG	S	15:15			N		SD	2017-1408	EPA:1668C	2e-05	15	D	1.62875e+06	1.77415e+06	6.66
RELA-17-132164	02-61404	2017-04-18	PCB-184	6.66e-06	mg/kg	U	N	SO	REG	S	15:15			N		SD	2017-1408	EPA:1668C	2e-05	15	D	1.62875e+06	1.77415e+06	6.66
RELA-17-132164	02-61404	2017-04-18	PCB-186	6.66e-06	mg/kg	U	N	SO	REG	S	15:15			N		SD	2017-1408	EPA:1668C	2e-05	15	D	1.62875e+06	1.77415e+06	6.66
RELA-17-132164	02-61404	2017-04-18	PCB-191	2.83e-05	mg/kg		Y	SO	REG	S	15:15			N		SD	2017-1408	EPA:1668C	2e-05	15	D	1.62875e+06	1.77415e+06	6.66
RELA-17-132164	02-61404	2017-04-18	PCB-192	6.66e-06	mg/kg	U	N	SO	REG	S	15:15			N		SD	2017-1408	EPA:1668C	2e-05	15	D	1.62875e+06	1.77415e+06	6.66
RELA-17-132164	02-61404	2017-04-18	PCB-204	6.66e-06	mg/kg	U	N	SO	REG	S	15:15			N		SD	2017-1408	EPA:1668C	2e-05	15	D	1.62875e+06	1.77415e+06	6.66
RELA-17-132164	02-61404	2017-04-18	PCB-205	1.89e-05	mg/kg	J	Y	SO	REG	S	15:15			N		SD	2017-1408	EPA:1668C	2e-05	15	D	1.62875e+06	1.77415e+06	6.66
RELA-17-132164	02-61404	2017-04-18	PCB-188	6.66e-06	mg/kg	U	N	SO	REG	S	15:15			N		SD	2017-1408	EPA:1668C	2e-05	15	D	1.62875e+06	1.77415e+06	6.66
RELA-17-132164	02-61404	2017-04-18	PCB-122	6.71e-06	mg/kg	J	Y	SO	REG	S	15:15			N		SD	2017-1408	EPA:1668C	2e-05	15	D	1.62875e+06	1.77415e+06	6.66
RELA-17-132164	02-61404	2017-04-18	Silver	0.574	mg/kg	U	N	SO	REG	S	15:15			N		SD	2017-1406	SW-846:6010C	0.574	14	D	1.62875e+06	1.77415e+06	115
RELA-17-132164	02-61404	2017-04-18	Aluminum	4090	mg/kg		Y	SO	REG	S	15:15			N		SD	2017-1406	SW-846:6010C	22.9	14	D	1.62875e+06	1.77415e+06	7800
RELA-17-132164	02-61404	2017-04-18	Arsenic	1.16	mg/kg		Y	SO	REG	S	15:15			N		SD	2017-1406	SW-846:6020	1.15	14	D	1.62875e+06	1.77415e+06	389
RELA-17-132164	02-61404	2017-04-18	Barium	59.1	mg/kg		Y	SO	REG	S	15:15			N		SD	2017-1406	SW-846:6010C	0.574	14	D	1.62875e+06	1.77415e+06	115
RELA-17-132164	02-61404	2017-04-18	Beryllium	0.484	mg/kg	*	Y	SO	REG	S	15:15			N		SD	2017-1406	SW-846:6020	0.115	14	D	1.62875e+06	1.77415e+06	23
RELA-17-132164	02-61404	2017-04-18	Calcium	3010	mg/kg	N	Y	SO	REG	S	15:15			N		SD	2017-1406	SW-846:6010C	28.7	14	D	1.62875e+06	1.77415e+06	9180
RELA-17-132165	02-61405	2017-04-18	Cadmium	0.534	mg/kg	U	N	SO	REG	S	14:20			N		SD	2017-1406	SW-846:6010C	0.534	11.1	D	1.62865e+06	1.77406e+06	107
RELA-17-132164	02-61404	2017-04-18	Cobalt	1.49	mg/kg		Y	SO	REG	S	15:15			N		SD	2017-1406	SW-846:6010C	0.574	14	D	1.62875e+06	1.77415e+06	172
RELA-17-132164	02-61404	2017-04-18	Chromium	4.55	mg/kg		Y	SO	REG	S	15:15			N		SD	2017-1406	SW-846:6010C	0.574	14	D	1.62875e+06	1.77415e+06	172
RELA-17-132164	02-61404	2017-04-18	Copper	4.87	mg/kg		Y	SO	REG	S	15:15			N		SD	2017-1406	SW-846:6010C	1.15	14	D	1.62875e+06	1.77415e+06	344
RELA-17-132164	02-61404	2017-04-18	Total decaCB	2.9e-05	mg/kg		Y	SO	REG	S	15:15			N		SD	2017-1408	EPA:1668C		15	D	1.62875e+06	1.77415e+06
RELA-17-132164	02-61404	2017-04-18	Iron	8330	mg/kg		Y	SO	REG	S	15:15			N		SD	2017-1406	SW-846:6010C	28.7	14	D	1.62875e+06	1.77415e+06	9180
RELA-17-132164	02-61404	2017-04-18	Mercury	0.0294	mg/kg		Y	SO	REG	S	15:15			N		SD	2017-1406	SW-846:7471A	0.0134	14	D	1.62875e+06	1.77415e+06	4.5
RELA-17-132164	02-61404	2017-04-18	Potassium	1660	mg/kg	N	Y	SO	REG	S	15:15			N		SD	2017-1406	SW-846:6010C	28.7	14	D	1.62875e+06	1.77415e+06	7340
RELA-17-132164	02-61404	2017-04-18	Magnesium	1180	mg/kg	N	Y	SO	REG	S	15:15			N		SD	2017-1406	SW-846:6010C	34.4	14	D	1.62875e+06	1.77415e+06	9750
RELA-17-132164	02-61404	2017-04-18	Manganese	262	mg/kg		Y	SO	REG	S	15:15			N		SD	2017-1406	SW-846:6010C	1.15	14	D	1.62875e+06	1.77415e+06	229
RELA-17-132164	02-61404	2017-04-18	Sodium	106	mg/kg		Y	SO	REG	S	15:15			N		SD	2017-1406	SW-846:6010C	28.7	14	D	1.62875e+06	1.77415e+06	8030
RELA-17-132164	02-61404	2017-04-18	Nickel	3.11	mg/kg	*	Y	SO	REG	S	15:15			N		SD	2017-1406	SW-846:6020	0.461	14	D	1.62875e+06	1.77415e+06	115
RELA-17-132164	02-61404	2017-04-18	Lead	11.9	mg/kg		Y	SO	REG	S	15:15			N		SD	2017-1406	SW-846:6010C	1.15	14	D	1.62875e+06	1.77415e+06	379
RELA-17-132164	02-61404	2017-04-18	PCB-108/PCB-124	3.35e-05	mg/kg	J	Y	SO	REG	S	15:15			N		SD	2017-1408	EPA:1668C	4e-05	15	D	1.62875e+06	1.77415e+06	13.3
RELA-17-132164	02-61404	2017-04-18	PCB-110/PCB-115	1.33e-05	mg/kg	U	N	SO	REG	S	15:15			N		SD	2017-1408	EPA:1668C	4e-05	15	D	1.62875e+06	1.77415e+06	13.3
RELA-17-132164	02-61404	2017-04-18	PCB-12/PCB-13	1.41e-05	mg/kg	U	N	SO	REG	S	15:15			N		SD	2017-1408	EPA:1668C	4e-05	15	D	1.62875e+06	1.77415e+06	14.1
RELA-17-132164	02-61404	2017-04-18	PCB-128/PCB-166	0.000455	mg/kg		Y	SO	REG	S	15:15			N		SD	2017-1408	EPA:1668C	4e-05	15	D	1.62875e+06	1.77415e+06	13.3
RELA-17-132164	02-61404	2017-04-18	PCB-129/PCB-138/PCB-163	0.00287	mg/kg		Y	SO	REG	S	15:15			N		SD	2017-1408	EPA:1668C	6e-05	15	D	1.62875e+06	1.77415e+06	20
RELA-17-132164	02-61404	2017-04-18	PCB-135/PCB-151	0.000846	mg/kg		Y	SO	REG	S	15:15			N		SD	2017-1408	EPA:1668C	4e-05	15	D	1.62875e+06	1.77415e+06	13.3
RELA-17-132164	02-61404	2017-04-18	PCB-139/PCB-140	3.33e-05	mg/kg	J	Y	SO	REG	S	15:15			N		SD	2017-1408	EPA:1668C	4e-05	15	D	1.62875e+06	1.77415e+06	13.3
RELA-17-132164	02-61404	2017-04-18	PCB-147/PCB-149	0.00204	mg/kg		Y	SO	REG	S	15:15			N		SD	2017-1408	EPA:1668C	4e-05	15	D	1.62875e+06	1.77415e+06	13.3
RELA-17-132164	02-61404	2017-04-18	PCB-153/PCB-168	0.00216	mg/kg		Y	SO	REG	S	15:15			N		SD	2017-1408	EPA:1668C	4e-05	15	D	1.62875e+06	1.77415e+06	13.3
RELA-17-132164	02-61404	2017-04-18	PCB-156/PCB-157	0.000225	mg/kg		Y	SO	REG	S	15:15			N		SD	2017-1408	EPA:1668C	4e-05	15	D	1.62875e+06	1.77415e+06	13.3
RELA-17-132164	02-61404	2017-04-18	PCB-171/PCB-173	0.000209	mg/kg		Y	SO	REG	S	15:15			N		SD	2017-1408	EPA:1668C	4e-05	15	D	1.62875e+06	1.77415e+06	13.3
RELA-17-132164	02-61404	2017-04-18	PCB-18/PCB-30	1.33e-05	mg/kg	U	N	SO	REG	S	15:15			N		SD	2017-1408	EPA:1668C	4e-05	15	D	1.62875e+06	1.77415e+06	13.3
RELA-17-132164	02-61404	2017-04-18	PCB-180/PCB-193	0.00147	mg/kg		Y	SO	REG	S	15:15			N		SD	2017-1408	EPA:1668C	4e-05	15	D	1.62875e+06	1.77415e+06	13.3
RELA-17-132164	02-61404	2017-04-18	PCB-183/PCB-185	0.000472	mg/kg		Y	SO	REG	S	15:15			N		SD	2017-1408	EPA:1668C	4e-05	15	D	1.62875e+06	1.77415e+06	13.3
RELA-17-132164	02-61404	2017-04-18	PCB-197/PCB-200	5.57e-05	mg/kg		Y	SO	REG	S	15:15			N		SD	2017-1408	EPA:1668C	4e-05	15	D	1.62875e+06	1.77415e+06	13.3
RELA-17-132164	02-61404	2017-04-18	PCB-198/PCB-199	0.000364	mg/kg		Y	SO	REG	S	15:15			N		SD	2017-1408	EPA:1668C	4e-05	15	D	1.62875e+06	1.77415e+06	13.3
RELA-17-132164	02-61404	2017-04-18	PCB-20/PCB-28	1.33e-05	mg/kg	U	N	SO	REG	S	15:15			N		SD	2017-1408	EPA:1668C	4e-05	15	D	1.62875e+06	1.77415e+06	13.3
RELA-17-132164	02-61404	2017-04-18	PCB-21/PCB-33	1.33e-05	mg/kg	U	N	SO	REG	S	15:15			N		SD	2017-1408	EPA:1668C	4e-05	15	D	1.62875e+06	1.77415e+06	13.3
RELA-17-132164	02-61404	2017-04-18	PCB-26/PCB-29	1.33e-05	mg/kg	U	N	SO	REG	S	15:15			N		SD	2017-1408	EPA:1668C	4e-05	15	D	1.62875e+06	1.77415e+06	13.3
RELA-17-132164	02-61404	2017-04-18	PCB-40/PCB-71	1.33e-05	mg/kg	U	N	SO	REG	S	15:15			N		SD	2017-1408	EPA:1668C	4e-05	15	D	1.62875e+06	1.77415e+06	13.3
RELA-17-132164	02-61404	2017-04-18	PCB-44/PCB-47/PCB-65	3.45e-05	mg/kg	J	Y	SO	REG	S	15:15			N		SD	2017-1408	EPA:1668C	6e-05	15	D	1.62875e+06	1.77415e+06	20
RELA-17-132164	02-61404	2017-04-18	PCB-45/PCB-51	1.33e-05	mg/kg	U	N	SO	REG	S	15:15			N		SD	2017-1408	EPA:1668C	4e-05	15	D	1.62875e+06	1.77415e+06	13.3
RELA-17-132164	02-61404	2017-04-18	PCB-49/PCB-69	2.27e-05	mg/kg	J	Y	SO	REG	S	15:15			N		SD	2017-1408	EPA:1668C	4e-05	15	D	1.62875e+06	1.77415e+06	13.3
RELA-17-132164	02-61404	2017-04-18	PCB-50/PCB-53	1.33e-05	mg/kg	U	N	SO	REG	S	15:15			N		SD	2017-1408	EPA:1668C	4e-05	15	D	1.62875e+06	1.77415e+06	13.3
RELA-17-132164	02-61404	2017-04-18	PCB-59/PCB-62/PCB-75	2e-05	mg/kg	U	N	SO	REG	S	15:15			N		SD	2017-1408	EPA:1668C	6e-05	15	D	1.62875e+06	1.77415e+06	20
RELA-17-132164	02-61404	2017-04-18	PCB-61/PCB-70/PCB-74/PCB-76	8.24e-05	mg/kg		Y	SO	REG	S	15:15			N		SD	2017-1408	EPA:1668C	8e-05	15	D	1.62875e+06	1.77415e+06	26.6
RELA-17-132164	02-61404	2017-04-18	PCB-85/PCB-116/PCB-117	0.000118	mg/kg		Y	SO	REG	S	15:15			N		SD	2017-1408	EPA:1668C	6e-05	15	D	1.62875e+06	1.77415e+06	20
RELA-17-132164	02-61404	2017-04-18	PCB-86/87/97/109/119/125	0.000329	mg/kg		Y	SO	REG	S	15:15			N		SD	2017-1408	EPA:1668C	0.00012	15	D	1.62875e+06	1.77415e+06	40
RELA-17-132164	02-61404	2017-04-18	PCB-88/PCB-91	7.97e-05	mg/kg		Y	SO	REG	S	15:15			N		SD	2017-1408	EPA:1668C	4e-05	15	D	1.62875e+06	1.77415e+06	13.3
RELA-17-132164	02-61404	2017-04-18	PCB-90/PCB-101/PCB-113	0.000617	mg/kg		Y	SO	REG	S	15:15			N		SD	2017-1408	EPA:1668C	6e-05	15	D	1.62875e+06	1.77415e+06	20
RELA-17-132164	02-61404	2017-04-18	PCB-93/PCB-100	1.33e-05	mg/kg	U	N	SO	REG	S	15:15			N		SD	2017-1408	EPA:1668C	4e-05	15	D	1.62875e+06	1.77415e+06	13.3
RELA-17-132164	02-61404	2017-04-18	PCB-98/PCB-102	1.33e-05	mg/kg	U	N	SO	REG	S	15:15			N		SD	2017-1408	EPA:1668C	4e-05	15	D	1.62875e+06	1.77415e+06	13.3
RELA-17-132165	02-61405	2017-04-18	Antimony	1.07	mg/kg	U	N	SO	REG	S	14:20			N		SD	2017-1406	SW-846:6010C	1.07	11.1	D	1.62865e+06	1.77406e+06	353
RELA-17-132164	02-61404	2017-04-18	Selenium	0.628	mg/kg	J	Y	SO	REG	S	15:15			N		SD	2017-1406	SW-846:6020	1.15	14	D	1.62875e+06	1.77415e+06	415
RELA-17-132164	02-61404	2017-04-18	Temperature	5	deg C		Y	SO	REG	S	15:15			N		SD	2017-1408	EPA:170.0				1.62875e+06	1.77415e+06
RELA-17-132164	02-61404	2017-04-18	Temperature	2	deg C		Y	SO	REG	S	15:15			N		SD	2017-1406	EPA:170.0				1.62875e+06	1.77415e+06
RELA-17-132164	02-61404	2017-04-18	Thallium	0.461	mg/kg	U	N	SO	REG	S	15:15			N		SD	2017-1406	SW-846:6020	0.461	14	D	1.62875e+06	1.77415e+06	161
RELA-17-132164	02-61404	2017-04-18	Vanadium	9.34	mg/kg		Y	SO	REG	S	15:15			N		SD	2017-1406	SW-846:6010C	0.574	14	D	1.62875e+06	1.77415e+06	115
RELA-17-132164	02-61404	2017-04-18	Zinc	39	mg/kg	N*	Y	SO	REG	S	15:15			N		SD	2017-1406	SW-846:6010C	1.15	14	D	1.62875e+06	1.77415e+06	459
RELA-17-132165	02-61405	2017-04-18	PCB-4	6.15e-06	mg/kg	U	N	SO	REG	S	14:20			N		SD	2017-1408	EPA:1668C	8.1e-05	13	D	1.62865e+06	1.77406e+06	6.15
RELA-17-132165	02-61405	2017-04-18	Total PCB	0.00455	mg/kg	J	Y	SO	REG	S	14:20			N		SD	2017-1408	EPA:1668C		13	D	1.62865e+06	1.77406e+06
RELA-17-132165	02-61405	2017-04-18	PCB-54	6.15e-06	mg/kg	U	N	SO	REG	S	14:20			N		SD	2017-1408	EPA:1668C	1.9e-05	13	D	1.62865e+06	1.77406e+06	6.15
RELA-17-132165	02-61405	2017-04-18	PCB-5	6.15e-06	mg/kg	U	N	SO	REG	S	14:20			N		SD	2017-1408	EPA:1668C	1.9e-05	13	D	1.62865e+06	1.77406e+06	6.15
RELA-17-132165	02-61405	2017-04-18	PCB-31	1.33e-05	mg/kg	J	Y	SO	REG	S	14:20			N		SD	2017-1408	EPA:1668C	1.9e-05	13	D	1.62865e+06	1.77406e+06	6.15
RELA-17-132165	02-61405	2017-04-18	Tetrachlorodibenzodioxin[2,3,7,8-]	9.22e-08	mg/kg	U	N	SO	REG	S	14:20			N		SD	2017-1408	SW-846:8290A	9.2e-07	13	D	1.62865e+06	1.77406e+06	0.308
RELA-17-132165	02-61405	2017-04-18	Hexachlorodibenzodioxin[1,2,3,7,8,9-]	6.21e-07	mg/kg	J	Y	SO	REG	S	14:20			N		SD	2017-1408	SW-846:8290A	4.6e-06	13	D	1.62865e+06	1.77406e+06	1.54
RELA-17-132165	02-61405	2017-04-18	PCB-11	3.83e-05	mg/kg	J	Y	SO	REG	S	14:20			N		SD	2017-1408	EPA:1668C	0.00019	13	D	1.62865e+06	1.77406e+06	18.3
RELA-17-132165	02-61405	2017-04-18	PCB-15	6.15e-06	mg/kg	U	N	SO	REG	S	14:20			N		SD	2017-1408	EPA:1668C	1.9e-05	13	D	1.62865e+06	1.77406e+06	6.15
RELA-17-132165	02-61405	2017-04-18	PCB-209	7.6e-06	mg/kg	J	Y	SO	REG	S	14:20			N		SD	2017-1408	EPA:1668C	1.9e-05	13	D	1.62865e+06	1.77406e+06	6.15
RELA-17-132165	02-61405	2017-04-18	PCB-1	6.15e-06	mg/kg	U	N	SO	REG	S	14:20			N		SD	2017-1408	EPA:1668C	3.4e-05	13	D	1.62865e+06	1.77406e+06	6.15
RELA-17-132165	02-61405	2017-04-18	PCB-2	6.15e-06	mg/kg	U	N	SO	REG	S	14:20			N		SD	2017-1408	EPA:1668C	1.9e-05	13	D	1.62865e+06	1.77406e+06	6.15
RELA-17-132165	02-61405	2017-04-18	PCB-3	6.15e-06	mg/kg	U	N	SO	REG	S	14:20			N		SD	2017-1408	EPA:1668C	1.9e-05	13	D	1.62865e+06	1.77406e+06	6.15
RELA-17-132165	02-61405	2017-04-18	PCB-202	1.81e-05	mg/kg	J	Y	SO	REG	S	14:20			N		SD	2017-1408	EPA:1668C	1.9e-05	13	D	1.62865e+06	1.77406e+06	6.15
RELA-17-132165	02-61405	2017-04-18	Total triCB	2.85e-05	mg/kg	J	Y	SO	REG	S	14:20			N		SD	2017-1408	EPA:1668C		13	D	1.62865e+06	1.77406e+06
RELA-17-132165	02-61405	2017-04-18	Total pentaCB	0.000547	mg/kg	J	Y	SO	REG	S	14:20			N		SD	2017-1408	EPA:1668C		13	D	1.62865e+06	1.77406e+06
RELA-17-132165	02-61405	2017-04-18	Total diCB	3.83e-05	mg/kg	J	Y	SO	REG	S	14:20			N		SD	2017-1408	EPA:1668C		13	D	1.62865e+06	1.77406e+06
RELA-17-132165	02-61405	2017-04-18	PCB-6	6.15e-06	mg/kg	U	N	SO	REG	S	14:20			N		SD	2017-1408	EPA:1668C	1.9e-05	13	D	1.62865e+06	1.77406e+06	6.15
RELA-17-132165	02-61405	2017-04-18	Total hexaCB	0.00211	mg/kg	J	Y	SO	REG	S	14:20			N		SD	2017-1408	EPA:1668C		13	D	1.62865e+06	1.77406e+06
RELA-17-132165	02-61405	2017-04-18	Total tetraCB	7.26e-05	mg/kg	J	Y	SO	REG	S	14:20			N		SD	2017-1408	EPA:1668C		13	D	1.62865e+06	1.77406e+06
RELA-17-132165	02-61405	2017-04-18	Total monoCB	0	mg/kg	U	N	SO	REG	S	14:20			N		SD	2017-1408	EPA:1668C		13	D	1.62865e+06	1.77406e+06
RELA-17-132165	02-61405	2017-04-18	Total heptaCB	0.0014	mg/kg	J	Y	SO	REG	S	14:20			N		SD	2017-1408	EPA:1668C		13	D	1.62865e+06	1.77406e+06
RELA-17-132165	02-61405	2017-04-18	Pentachlorodibenzofurans (Totals)	1.81e-06	mg/kg	J	Y	SO	REG	S	14:20			N		SD	2017-1408	SW-846:8290A		13	D	1.62865e+06	1.77406e+06
RELA-17-132165	02-61405	2017-04-18	PCB-118	6.23e-05	mg/kg		Y	SO	REG	S	14:20			N		SD	2017-1408	EPA:1668C	1.9e-05	13	D	1.62865e+06	1.77406e+06	6.15
RELA-17-132165	02-61405	2017-04-18	PCB-66	7.42e-06	mg/kg	J	Y	SO	REG	S	14:20			N		SD	2017-1408	EPA:1668C	1.9e-05	13	D	1.62865e+06	1.77406e+06	6.15
RELA-17-132165	02-61405	2017-04-18	PCB-77	6.15e-06	mg/kg	U	N	SO	REG	S	14:20			N		SD	2017-1408	EPA:1668C	1.9e-05	13	D	1.62865e+06	1.77406e+06	6.15
RELA-17-132165	02-61405	2017-04-18	PCB-105	2.51e-05	mg/kg		Y	SO	REG	S	14:20			N		SD	2017-1408	EPA:1668C	1.9e-05	13	D	1.62865e+06	1.77406e+06	6.15
RELA-17-132165	02-61405	2017-04-18	Octachlorodibenzodioxin[1,2,3,4,6,7,8,9-]	0.000178	mg/kg		Y	SO	REG	S	14:20			N		SD	2017-1408	SW-846:8290A	9.2e-06	13	D	1.62865e+06	1.77406e+06	3.08
RELA-17-132165	02-61405	2017-04-18	PCB-169	6.15e-06	mg/kg	U	N	SO	REG	S	14:20			N		SD	2017-1408	EPA:1668C	1.9e-05	13	D	1.62865e+06	1.77406e+06	6.15
RELA-17-132165	02-61405	2017-04-18	PCB-60	6.15e-06	mg/kg	U	N	SO	REG	S	14:20			N		SD	2017-1408	EPA:1668C	1.9e-05	13	D	1.62865e+06	1.77406e+06	6.15
RELA-17-132165	02-61405	2017-04-18	PCB-10	6.15e-06	mg/kg	U	N	SO	REG	S	14:20			N		SD	2017-1408	EPA:1668C	1.9e-05	13	D	1.62865e+06	1.77406e+06	6.15
RELA-17-132165	02-61405	2017-04-18	PCB-7	6.15e-06	mg/kg	U	N	SO	REG	S	14:20			N		SD	2017-1408	EPA:1668C	1.9e-05	13	D	1.62865e+06	1.77406e+06	6.15
RELA-17-132165	02-61405	2017-04-18	PCB-80	6.15e-06	mg/kg	U	N	SO	REG	S	14:20			N		SD	2017-1408	EPA:1668C	1.9e-05	13	D	1.62865e+06	1.77406e+06	6.15
RELA-17-132165	02-61405	2017-04-18	PCB-155	6.15e-06	mg/kg	U	N	SO	REG	S	14:20			N		SD	2017-1408	EPA:1668C	1.9e-05	13	D	1.62865e+06	1.77406e+06	6.15
RELA-17-132165	02-61405	2017-04-18	Hexachlorodibenzodioxins (Total)	4.42e-06	mg/kg	J	Y	SO	REG	S	14:20			N		SD	2017-1408	SW-846:8290A		13	D	1.62865e+06	1.77406e+06
RELA-17-132165	02-61405	2017-04-18	PCB-9	6.15e-06	mg/kg	U	N	SO	REG	S	14:20			N		SD	2017-1408	EPA:1668C	1.9e-05	13	D	1.62865e+06	1.77406e+06	6.15
RELA-17-132165	02-61405	2017-04-18	PCB-14	6.15e-06	mg/kg	U	N	SO	REG	S	14:20			N		SD	2017-1408	EPA:1668C	1.9e-05	13	D	1.62865e+06	1.77406e+06	6.15
RELA-17-132165	02-61405	2017-04-18	PCB-8	6.15e-06	mg/kg	U	N	SO	REG	S	14:20			N		SD	2017-1408	EPA:1668C	1.9e-05	13	D	1.62865e+06	1.77406e+06	6.15
RELA-17-132165	02-61405	2017-04-18	PCB-170	0.000134	mg/kg		Y	SO	REG	S	14:20			N		SD	2017-1408	EPA:1668C	1.9e-05	13	D	1.62865e+06	1.77406e+06	6.15
RELA-17-132165	02-61405	2017-04-18	PCB-52	3.99e-05	mg/kg		Y	SO	REG	S	14:20			N		SD	2017-1408	EPA:1668C	1.9e-05	13	D	1.62865e+06	1.77406e+06	6.15
RELA-17-132165	02-61405	2017-04-18	PCB-133	6.15e-06	mg/kg	U	N	SO	REG	S	14:20			N		SD	2017-1408	EPA:1668C	1.9e-05	13	D	1.62865e+06	1.77406e+06	6.15
RELA-17-132165	02-61405	2017-04-18	PCB-137	7.89e-06	mg/kg	J	Y	SO	REG	S	14:20			N		SD	2017-1408	EPA:1668C	1.9e-05	13	D	1.62865e+06	1.77406e+06	6.15
RELA-17-132165	02-61405	2017-04-18	PCB-194	6.55e-05	mg/kg		Y	SO	REG	S	14:20			N		SD	2017-1408	EPA:1668C	1.9e-05	13	D	1.62865e+06	1.77406e+06	6.15
RELA-17-132165	02-61405	2017-04-18	Heptachlorodibenzodioxin[1,2,3,4,6,7,8-]	2.14e-05	mg/kg		Y	SO	REG	S	14:20			N		SD	2017-1408	SW-846:8290A	4.6e-06	13	D	1.62865e+06	1.77406e+06	1.54
RELA-17-132165	02-61405	2017-04-18	Pentachlorodibenzodioxins (Total)	0	mg/kg	U	N	SO	REG	S	14:20			N		SD	2017-1408	SW-846:8290A		13	D	1.62865e+06	1.77406e+06
RELA-17-132165	02-61405	2017-04-18	PCB-42	6.15e-06	mg/kg	U	N	SO	REG	S	14:20			N		SD	2017-1408	EPA:1668C	1.9e-05	13	D	1.62865e+06	1.77406e+06	6.15
RELA-17-132165	02-61405	2017-04-18	PCB-17	6.15e-06	mg/kg	U	N	SO	REG	S	14:20			N		SD	2017-1408	EPA:1668C	1.9e-05	13	D	1.62865e+06	1.77406e+06	6.15
RELA-17-132165	02-61405	2017-04-18	PCB-34	6.15e-06	mg/kg	U	N	SO	REG	S	14:20			N		SD	2017-1408	EPA:1668C	1.9e-05	13	D	1.62865e+06	1.77406e+06	6.15
RELA-17-132165	02-61405	2017-04-18	PCB-35	6.15e-06	mg/kg	U	N	SO	REG	S	14:20			N		SD	2017-1408	EPA:1668C	1.9e-05	13	D	1.62865e+06	1.77406e+06	6.15
RELA-17-132165	02-61405	2017-04-18	Heptachlorodibenzodioxins (Total)	4.17e-05	mg/kg		Y	SO	REG	S	14:20			N		SD	2017-1408	SW-846:8290A		13	D	1.62865e+06	1.77406e+06
RELA-17-132165	02-61405	2017-04-18	PCB-95	0.000159	mg/kg		Y	SO	REG	S	14:20			N		SD	2017-1408	EPA:1668C	1.9e-05	13	D	1.62865e+06	1.77406e+06	6.15
RELA-17-132165	02-61405	2017-04-18	PCB-99	2.97e-05	mg/kg		Y	SO	REG	S	14:20			N		SD	2017-1408	EPA:1668C	1.9e-05	13	D	1.62865e+06	1.77406e+06	6.15
RELA-17-132165	02-61405	2017-04-18	PCB-132	0.000114	mg/kg		Y	SO	REG	S	14:20			N		SD	2017-1408	EPA:1668C	1.9e-05	13	D	1.62865e+06	1.77406e+06	6.15
RELA-17-132165	02-61405	2017-04-18	PCB-136	7.53e-05	mg/kg		Y	SO	REG	S	14:20			N		SD	2017-1408	EPA:1668C	1.9e-05	13	D	1.62865e+06	1.77406e+06	6.15
RELA-17-132165	02-61405	2017-04-18	PCB-174	0.00018	mg/kg		Y	SO	REG	S	14:20			N		SD	2017-1408	EPA:1668C	1.9e-05	13	D	1.62865e+06	1.77406e+06	6.15
RELA-17-132165	02-61405	2017-04-18	PCB-19	6.15e-06	mg/kg	U	N	SO	REG	S	14:20			N		SD	2017-1408	EPA:1668C	1.9e-05	13	D	1.62865e+06	1.77406e+06	6.15
RELA-17-132165	02-61405	2017-04-18	PCB-27	6.15e-06	mg/kg	U	N	SO	REG	S	14:20			N		SD	2017-1408	EPA:1668C	1.9e-05	13	D	1.62865e+06	1.77406e+06	6.15
RELA-17-132165	02-61405	2017-04-18	PCB-32	6.15e-06	mg/kg	U	N	SO	REG	S	14:20			N		SD	2017-1408	EPA:1668C	1.9e-05	13	D	1.62865e+06	1.77406e+06	6.15
RELA-17-132165	02-61405	2017-04-18	PCB-16	6.15e-06	mg/kg	U	N	SO	REG	S	14:20			N		SD	2017-1408	EPA:1668C	1.9e-05	13	D	1.62865e+06	1.77406e+06	6.15
RELA-17-132165	02-61405	2017-04-18	PCB-22	6.15e-06	mg/kg	U	N	SO	REG	S	14:20			N		SD	2017-1408	EPA:1668C	1.9e-05	13	D	1.62865e+06	1.77406e+06	6.15
RELA-17-132165	02-61405	2017-04-18	PCB-36	6.15e-06	mg/kg	U	N	SO	REG	S	14:20			N		SD	2017-1408	EPA:1668C	1.9e-05	13	D	1.62865e+06	1.77406e+06	6.15
RELA-17-132165	02-61405	2017-04-18	PCB-39	6.15e-06	mg/kg	U	N	SO	REG	S	14:20			N		SD	2017-1408	EPA:1668C	1.9e-05	13	D	1.62865e+06	1.77406e+06	6.15
RELA-17-132165	02-61405	2017-04-18	PCB-37	6.15e-06	mg/kg	U	N	SO	REG	S	14:20			N		SD	2017-1408	EPA:1668C	1.9e-05	13	D	1.62865e+06	1.77406e+06	6.15
RELA-17-132165	02-61405	2017-04-18	Heptachlorodibenzofurans (Total)	3e-05	mg/kg	J	Y	SO	REG	S	14:20			N		SD	2017-1408	SW-846:8290A		13	D	1.62865e+06	1.77406e+06
RELA-17-132165	02-61405	2017-04-18	Octachlorodibenzofuran[1,2,3,4,6,7,8,9-]	2.7e-05	mg/kg		Y	SO	REG	S	14:20			N		SD	2017-1408	SW-846:8290A	9.2e-06	13	D	1.62865e+06	1.77406e+06	3.08
RELA-17-132165	02-61405	2017-04-18	Hexachlorodibenzodioxin[1,2,3,4,7,8-]	4.61e-07	mg/kg	U	N	SO	REG	S	14:20			N		SD	2017-1408	SW-846:8290A	4.6e-06	13	D	1.62865e+06	1.77406e+06	1.54
RELA-17-132165	02-61405	2017-04-18	PCB-189	7.54e-06	mg/kg	J	Y	SO	REG	S	14:20			N		SD	2017-1408	EPA:1668C	1.9e-05	13	D	1.62865e+06	1.77406e+06	6.15
RELA-17-132165	02-61405	2017-04-18	PCB-111	6.15e-06	mg/kg	U	N	SO	REG	S	14:20			N		SD	2017-1408	EPA:1668C	1.9e-05	13	D	1.62865e+06	1.77406e+06	6.15
RELA-17-132165	02-61405	2017-04-18	PCB-127	6.15e-06	mg/kg	U	N	SO	REG	S	14:20			N		SD	2017-1408	EPA:1668C	1.9e-05	13	D	1.62865e+06	1.77406e+06	6.15
RELA-17-132165	02-61405	2017-04-18	PCB-162	6.15e-06	mg/kg	U	N	SO	REG	S	14:20			N		SD	2017-1408	EPA:1668C	1.9e-05	13	D	1.62865e+06	1.77406e+06	6.15
RELA-17-132165	02-61405	2017-04-18	PCB-159	6.15e-06	mg/kg	U	N	SO	REG	S	14:20			N		SD	2017-1408	EPA:1668C	1.9e-05	13	D	1.62865e+06	1.77406e+06	6.15
RELA-17-132165	02-61405	2017-04-18	PCB-175	6.89e-06	mg/kg	J	Y	SO	REG	S	14:20			N		SD	2017-1408	EPA:1668C	1.9e-05	13	D	1.62865e+06	1.77406e+06	6.15
RELA-17-132165	02-61405	2017-04-18	PCB-201	1.04e-05	mg/kg	J	Y	SO	REG	S	14:20			N		SD	2017-1408	EPA:1668C	1.9e-05	13	D	1.62865e+06	1.77406e+06	6.15
RELA-17-132165	02-61405	2017-04-18	PCB-206	2.45e-05	mg/kg		Y	SO	REG	S	14:20			N		SD	2017-1408	EPA:1668C	1.9e-05	13	D	1.62865e+06	1.77406e+06	6.15
RELA-17-132165	02-61405	2017-04-18	Pentachlorodibenzodioxin[1,2,3,7,8-]	4.61e-07	mg/kg	U	N	SO	REG	S	14:20			N		SD	2017-1408	SW-846:8290A	4.6e-06	13	D	1.62865e+06	1.77406e+06	1.54
RELA-17-132165	02-61405	2017-04-18	PCB-142	6.15e-06	mg/kg	U	N	SO	REG	S	14:20			N		SD	2017-1408	EPA:1668C	1.9e-05	13	D	1.62865e+06	1.77406e+06	6.15
RELA-17-132165	02-61405	2017-04-18	PCB-160	6.15e-06	mg/kg	U	N	SO	REG	S	14:20			N		SD	2017-1408	EPA:1668C	1.9e-05	13	D	1.62865e+06	1.77406e+06	6.15
RELA-17-132165	02-61405	2017-04-18	PCB-190	3.15e-05	mg/kg		Y	SO	REG	S	14:20			N		SD	2017-1408	EPA:1668C	1.9e-05	13	D	1.62865e+06	1.77406e+06	6.15
RELA-17-132165	02-61405	2017-04-18	PCB-72	6.15e-06	mg/kg	U	N	SO	REG	S	14:20			N		SD	2017-1408	EPA:1668C	1.9e-05	13	D	1.62865e+06	1.77406e+06	6.15
RELA-17-132165	02-61405	2017-04-18	PCB-56	6.15e-06	mg/kg	U	N	SO	REG	S	14:20			N		SD	2017-1408	EPA:1668C	1.9e-05	13	D	1.62865e+06	1.77406e+06	6.15
RELA-17-132165	02-61405	2017-04-18	PCB-46	6.15e-06	mg/kg	U	N	SO	REG	S	14:20			N		SD	2017-1408	EPA:1668C	1.9e-05	13	D	1.62865e+06	1.77406e+06	6.15
RELA-17-132165	02-61405	2017-04-18	PCB-79	6.15e-06	mg/kg	U	N	SO	REG	S	14:20			N		SD	2017-1408	EPA:1668C	1.9e-05	13	D	1.62865e+06	1.77406e+06	6.15
RELA-17-132165	02-61405	2017-04-18	PCB-58	6.15e-06	mg/kg	U	N	SO	REG	S	14:20			N		SD	2017-1408	EPA:1668C	1.9e-05	13	D	1.62865e+06	1.77406e+06	6.15
RELA-17-132165	02-61405	2017-04-18	Tetrachlorodibenzodioxins (Total)	3.32e-07	mg/kg	J	Y	SO	REG	S	14:20			N		SD	2017-1408	SW-846:8290A		13	D	1.62865e+06	1.77406e+06
RELA-17-132165	02-61405	2017-04-18	PCB-196	3.59e-05	mg/kg		Y	SO	REG	S	14:20			N		SD	2017-1408	EPA:1668C	1.9e-05	13	D	1.62865e+06	1.77406e+06	6.15
RELA-17-132165	02-61405	2017-04-18	Tetrachlorodibenzofuran[2,3,7,8-]	2.05e-07	mg/kg	U	N	SO	REG	S	14:20			N		SD	2017-1408	SW-846:8290A	9.2e-07	13	D	1.62865e+06	1.77406e+06	0.308
RELA-17-132165	02-61405	2017-04-18	PCB-146	6.38e-05	mg/kg		Y	SO	REG	S	14:20			N		SD	2017-1408	EPA:1668C	1.9e-05	13	D	1.62865e+06	1.77406e+06	6.15
RELA-17-132165	02-61405	2017-04-18	PCB-64	6.15e-06	mg/kg	U	N	SO	REG	S	14:20			N		SD	2017-1408	EPA:1668C	1.9e-05	13	D	1.62865e+06	1.77406e+06	6.15
RELA-17-132165	02-61405	2017-04-18	PCB-41	6.15e-06	mg/kg	U	N	SO	REG	S	14:20			N		SD	2017-1408	EPA:1668C	1.9e-05	13	D	1.62865e+06	1.77406e+06	6.15
RELA-17-132165	02-61405	2017-04-18	PCB-84	1.39e-05	mg/kg	J	Y	SO	REG	S	14:20			N		SD	2017-1408	EPA:1668C	1.9e-05	13	D	1.62865e+06	1.77406e+06	6.15
RELA-17-132165	02-61405	2017-04-18	PCB-92	2.5e-05	mg/kg		Y	SO	REG	S	14:20			N		SD	2017-1408	EPA:1668C	1.9e-05	13	D	1.62865e+06	1.77406e+06	6.15
RELA-17-132165	02-61405	2017-04-18	PCB-82	6.15e-06	mg/kg	U	N	SO	REG	S	14:20			N		SD	2017-1408	EPA:1668C	1.9e-05	13	D	1.62865e+06	1.77406e+06	6.15
RELA-17-132165	02-61405	2017-04-18	PCB-179	8.88e-05	mg/kg		Y	SO	REG	S	14:20			N		SD	2017-1408	EPA:1668C	1.9e-05	13	D	1.62865e+06	1.77406e+06	6.15
RELA-17-132165	02-61405	2017-04-18	PCB-176	2.55e-05	mg/kg		Y	SO	REG	S	14:20			N		SD	2017-1408	EPA:1668C	1.9e-05	13	D	1.62865e+06	1.77406e+06	6.15
RELA-17-132165	02-61405	2017-04-18	PCB-130	2.03e-05	mg/kg		Y	SO	REG	S	14:20			N		SD	2017-1408	EPA:1668C	1.9e-05	13	D	1.62865e+06	1.77406e+06	6.15
RELA-17-132165	02-61405	2017-04-18	PCB-178	4.51e-05	mg/kg		Y	SO	REG	S	14:20			N		SD	2017-1408	EPA:1668C	1.9e-05	13	D	1.62865e+06	1.77406e+06	6.15
RELA-17-132165	02-61405	2017-04-18	PCB-187	0.00024	mg/kg		Y	SO	REG	S	14:20			N		SD	2017-1408	EPA:1668C	1.9e-05	13	D	1.62865e+06	1.77406e+06	6.15
RELA-17-132165	02-61405	2017-04-18	PCB-177	0.000103	mg/kg		Y	SO	REG	S	14:20			N		SD	2017-1408	EPA:1668C	1.9e-05	13	D	1.62865e+06	1.77406e+06	6.15
RELA-17-132165	02-61405	2017-04-18	PCB-167	1.7e-05	mg/kg	J	Y	SO	REG	S	14:20			N		SD	2017-1408	EPA:1668C	1.9e-05	13	D	1.62865e+06	1.77406e+06	6.15
RELA-17-132165	02-61405	2017-04-18	PCB-172	3.21e-05	mg/kg		Y	SO	REG	S	14:20			N		SD	2017-1408	EPA:1668C	1.9e-05	13	D	1.62865e+06	1.77406e+06	6.15
RELA-17-132165	02-61405	2017-04-18	PCB-203	5.36e-05	mg/kg		Y	SO	REG	S	14:20			N		SD	2017-1408	EPA:1668C	1.9e-05	13	D	1.62865e+06	1.77406e+06	6.15
RELA-17-132165	02-61405	2017-04-18	PCB-208	6.15e-06	mg/kg	U	N	SO	REG	S	14:20			N		SD	2017-1408	EPA:1668C	1.9e-05	13	D	1.62865e+06	1.77406e+06	6.15
RELA-17-132165	02-61405	2017-04-18	PCB-195	3.11e-05	mg/kg		Y	SO	REG	S	14:20			N		SD	2017-1408	EPA:1668C	1.9e-05	13	D	1.62865e+06	1.77406e+06	6.15
RELA-17-132165	02-61405	2017-04-18	PCB-207	6.15e-06	mg/kg	U	N	SO	REG	S	14:20			N		SD	2017-1408	EPA:1668C	1.9e-05	13	D	1.62865e+06	1.77406e+06	6.15
RELA-17-132165	02-61405	2017-04-18	PCB-134	1.31e-05	mg/kg	J	Y	SO	REG	S	14:20			N		SD	2017-1408	EPA:1668C	1.9e-05	13	D	1.62865e+06	1.77406e+06	6.15
RELA-17-132165	02-61405	2017-04-18	PCB-141	9.38e-05	mg/kg		Y	SO	REG	S	14:20			N		SD	2017-1408	EPA:1668C	1.9e-05	13	D	1.62865e+06	1.77406e+06	6.15
RELA-17-132165	02-61405	2017-04-18	PCB-38	6.15e-06	mg/kg	U	N	SO	REG	S	14:20			N		SD	2017-1408	EPA:1668C	1.9e-05	13	D	1.62865e+06	1.77406e+06	6.15
RELA-17-132165	02-61405	2017-04-18	Total nonaCB	2.45e-05	mg/kg		Y	SO	REG	S	14:20			N		SD	2017-1408	EPA:1668C		13	D	1.62865e+06	1.77406e+06
RELA-17-132165	02-61405	2017-04-18	Heptachlorodibenzofuran[1,2,3,4,7,8,9-]	7.61e-07	mg/kg	JK	Y	SO	REG	S	14:20			N		SD	2017-1408	SW-846:8290A	4.6e-06	13	D	1.62865e+06	1.77406e+06	1.54
RELA-17-132165	02-61405	2017-04-18	Hexachlorodibenzofurans (Total)	9.65e-06	mg/kg	J	Y	SO	REG	S	14:20			N		SD	2017-1408	SW-846:8290A		13	D	1.62865e+06	1.77406e+06
RELA-17-132165	02-61405	2017-04-18	PCB-24	6.15e-06	mg/kg	U	N	SO	REG	S	14:20			N		SD	2017-1408	EPA:1668C	1.9e-05	13	D	1.62865e+06	1.77406e+06	6.15
RELA-17-132165	02-61405	2017-04-18	PCB-25	6.15e-06	mg/kg	U	N	SO	REG	S	14:20			N		SD	2017-1408	EPA:1668C	1.9e-05	13	D	1.62865e+06	1.77406e+06	6.15
RELA-17-132165	02-61405	2017-04-18	PCB-23	6.15e-06	mg/kg	U	N	SO	REG	S	14:20			N		SD	2017-1408	EPA:1668C	1.9e-05	13	D	1.62865e+06	1.77406e+06	6.15
RELA-17-132165	02-61405	2017-04-18	Total octaCB	0.000323	mg/kg	J	Y	SO	REG	S	14:20			N		SD	2017-1408	EPA:1668C		13	D	1.62865e+06	1.77406e+06
RELA-17-132165	02-61405	2017-04-18	Tetrachlorodibenzofurans (Totals)	5.7e-07	mg/kg	J	Y	SO	REG	S	14:20			N		SD	2017-1408	SW-846:8290A		13	D	1.62865e+06	1.77406e+06
RELA-17-132165	02-61405	2017-04-18	PCB-104	6.15e-06	mg/kg	U	N	SO	REG	S	14:20			N		SD	2017-1408	EPA:1668C	1.9e-05	13	D	1.62865e+06	1.77406e+06	6.15
RELA-17-132165	02-61405	2017-04-18	PCB-121	6.15e-06	mg/kg	U	N	SO	REG	S	14:20			N		SD	2017-1408	EPA:1668C	1.9e-05	13	D	1.62865e+06	1.77406e+06	6.15
RELA-17-132165	02-61405	2017-04-18	Pentachlorodibenzofuran[2,3,4,7,8-]	4.61e-07	mg/kg	U	N	SO	REG	S	14:20			N		SD	2017-1408	SW-846:8290A	4.6e-06	13	D	1.62865e+06	1.77406e+06	1.54
RELA-17-132165	02-61405	2017-04-18	Pentachlorodibenzofuran[1,2,3,7,8-]	4.61e-07	mg/kg	U	N	SO	REG	S	14:20			N		SD	2017-1408	SW-846:8290A	4.6e-06	13	D	1.62865e+06	1.77406e+06	1.54
RELA-17-132165	02-61405	2017-04-18	Hexachlorodibenzofuran[1,2,3,6,7,8-]	4.61e-07	mg/kg	U	N	SO	REG	S	14:20			N		SD	2017-1408	SW-846:8290A	4.6e-06	13	D	1.62865e+06	1.77406e+06	1.54
RELA-17-132165	02-61405	2017-04-18	PCB-126	6.15e-06	mg/kg	U	N	SO	REG	S	14:20			N		SD	2017-1408	EPA:1668C	1.9e-05	13	D	1.62865e+06	1.77406e+06	6.15
RELA-17-132165	02-61405	2017-04-18	Hexachlorodibenzodioxin[1,2,3,6,7,8-]	7.49e-07	mg/kg	JK	Y	SO	REG	S	14:20			N		SD	2017-1408	SW-846:8290A	4.6e-06	13	D	1.62865e+06	1.77406e+06	1.54
RELA-17-132165	02-61405	2017-04-18	PCB-83	6.15e-06	mg/kg	U	N	SO	REG	S	14:20			N		SD	2017-1408	EPA:1668C	1.9e-05	13	D	1.62865e+06	1.77406e+06	6.15
RELA-17-132165	02-61405	2017-04-18	PCB-103	6.15e-06	mg/kg	U	N	SO	REG	S	14:20			N		SD	2017-1408	EPA:1668C	1.9e-05	13	D	1.62865e+06	1.77406e+06	6.15
RELA-17-132165	02-61405	2017-04-18	PCB-154	6.15e-06	mg/kg	U	N	SO	REG	S	14:20			N		SD	2017-1408	EPA:1668C	1.9e-05	13	D	1.62865e+06	1.77406e+06	6.15
RELA-17-132165	02-61405	2017-04-18	PCB-182	6.15e-06	mg/kg	U	N	SO	REG	S	14:20			N		SD	2017-1408	EPA:1668C	1.9e-05	13	D	1.62865e+06	1.77406e+06	6.15
RELA-17-132165	02-61405	2017-04-18	Hexachlorodibenzofuran[2,3,4,6,7,8-]	5.18e-07	mg/kg	JK	Y	SO	REG	S	14:20			N		SD	2017-1408	SW-846:8290A	4.6e-06	13	D	1.62865e+06	1.77406e+06	1.54
RELA-17-132165	02-61405	2017-04-18	PCB-131	6.15e-06	mg/kg	U	N	SO	REG	S	14:20			N		SD	2017-1408	EPA:1668C	1.9e-05	13	D	1.62865e+06	1.77406e+06	6.15
RELA-17-132165	02-61405	2017-04-18	PCB-123	6.15e-06	mg/kg	U	N	SO	REG	S	14:20			N		SD	2017-1408	EPA:1668C	1.9e-05	13	D	1.62865e+06	1.77406e+06	6.15
RELA-17-132165	02-61405	2017-04-18	Heptachlorodibenzofuran[1,2,3,4,6,7,8-]	1.01e-05	mg/kg		Y	SO	REG	S	14:20			N		SD	2017-1408	SW-846:8290A	4.6e-06	13	D	1.62865e+06	1.77406e+06	1.54
RELA-17-132165	02-61405	2017-04-18	PCB-150	6.15e-06	mg/kg	U	N	SO	REG	S	14:20			N		SD	2017-1408	EPA:1668C	1.9e-05	13	D	1.62865e+06	1.77406e+06	6.15
RELA-17-132165	02-61405	2017-04-18	PCB-152	6.15e-06	mg/kg	U	N	SO	REG	S	14:20			N		SD	2017-1408	EPA:1668C	1.9e-05	13	D	1.62865e+06	1.77406e+06	6.15
RELA-17-132165	02-61405	2017-04-18	PCB-120	6.15e-06	mg/kg	U	N	SO	REG	S	14:20			N		SD	2017-1408	EPA:1668C	1.9e-05	13	D	1.62865e+06	1.77406e+06	6.15
RELA-17-132165	02-61405	2017-04-18	PCB-144	2.81e-05	mg/kg		Y	SO	REG	S	14:20			N		SD	2017-1408	EPA:1668C	1.9e-05	13	D	1.62865e+06	1.77406e+06	6.15
RELA-17-132165	02-61405	2017-04-18	PCB-143	6.15e-06	mg/kg	U	N	SO	REG	S	14:20			N		SD	2017-1408	EPA:1668C	1.9e-05	13	D	1.62865e+06	1.77406e+06	6.15
RELA-17-132165	02-61405	2017-04-18	PCB-43	7.81e-06	mg/kg	U	N	SO	REG	S	14:20			N		SD	2017-1408	EPA:1668C	1.9e-05	13	D	1.62865e+06	1.77406e+06	7.81
RELA-17-132165	02-61405	2017-04-18	PCB-48	6.15e-06	mg/kg	U	N	SO	REG	S	14:20			N		SD	2017-1408	EPA:1668C	1.9e-05	13	D	1.62865e+06	1.77406e+06	6.15
RELA-17-132165	02-61405	2017-04-18	PCB-78	6.15e-06	mg/kg	U	N	SO	REG	S	14:20			N		SD	2017-1408	EPA:1668C	1.9e-05	13	D	1.62865e+06	1.77406e+06	6.15
RELA-17-132165	02-61405	2017-04-18	PCB-81	6.15e-06	mg/kg	U	N	SO	REG	S	14:20			N		SD	2017-1408	EPA:1668C	1.9e-05	13	D	1.62865e+06	1.77406e+06	6.15
RELA-17-132165	02-61405	2017-04-18	PCB-57	6.15e-06	mg/kg	U	N	SO	REG	S	14:20			N		SD	2017-1408	EPA:1668C	1.9e-05	13	D	1.62865e+06	1.77406e+06	6.15
RELA-17-132165	02-61405	2017-04-18	PCB-107	6.15e-06	mg/kg	U	N	SO	REG	S	14:20			N		SD	2017-1408	EPA:1668C	1.9e-05	13	D	1.62865e+06	1.77406e+06	6.15
RELA-17-132165	02-61405	2017-04-18	PCB-106	6.15e-06	mg/kg	U	N	SO	REG	S	14:20			N		SD	2017-1408	EPA:1668C	1.9e-05	13	D	1.62865e+06	1.77406e+06	6.15
RELA-17-132165	02-61405	2017-04-18	Hexachlorodibenzofuran[1,2,3,4,7,8-]	1.27e-06	mg/kg	J	Y	SO	REG	S	14:20			N		SD	2017-1408	SW-846:8290A	4.6e-06	13	D	1.62865e+06	1.77406e+06	1.54
RELA-17-132165	02-61405	2017-04-18	Hexachlorodibenzofuran[1,2,3,7,8,9-]	4.61e-07	mg/kg	U	N	SO	REG	S	14:20			N		SD	2017-1408	SW-846:8290A	4.6e-06	13	D	1.62865e+06	1.77406e+06	1.54
RELA-17-132165	02-61405	2017-04-18	PCB-68	6.15e-06	mg/kg	U	N	SO	REG	S	14:20			N		SD	2017-1408	EPA:1668C	1.9e-05	13	D	1.62865e+06	1.77406e+06	6.15
RELA-17-132165	02-61405	2017-04-18	PCB-67	6.15e-06	mg/kg	U	N	SO	REG	S	14:20			N		SD	2017-1408	EPA:1668C	1.9e-05	13	D	1.62865e+06	1.77406e+06	6.15
RELA-17-132165	02-61405	2017-04-18	PCB-96	6.15e-06	mg/kg	U	N	SO	REG	S	14:20			N		SD	2017-1408	EPA:1668C	1.9e-05	13	D	1.62865e+06	1.77406e+06	6.15
RELA-17-132165	02-61405	2017-04-18	PCB-94	6.15e-06	mg/kg	U	N	SO	REG	S	14:20			N		SD	2017-1408	EPA:1668C	1.9e-05	13	D	1.62865e+06	1.77406e+06	6.15
RELA-17-132165	02-61405	2017-04-18	PCB-89	6.15e-06	mg/kg	U	N	SO	REG	S	14:20			N		SD	2017-1408	EPA:1668C	1.9e-05	13	D	1.62865e+06	1.77406e+06	6.15
RELA-17-132165	02-61405	2017-04-18	PCB-73	6.15e-06	mg/kg	U	N	SO	REG	S	14:20			N		SD	2017-1408	EPA:1668C	1.9e-05	13	D	1.62865e+06	1.77406e+06	6.15
RELA-17-132165	02-61405	2017-04-18	PCB-55	6.15e-06	mg/kg	U	N	SO	REG	S	14:20			N		SD	2017-1408	EPA:1668C	1.9e-05	13	D	1.62865e+06	1.77406e+06	6.15
RELA-17-132165	02-61405	2017-04-18	PCB-63	6.15e-06	mg/kg	U	N	SO	REG	S	14:20			N		SD	2017-1408	EPA:1668C	1.9e-05	13	D	1.62865e+06	1.77406e+06	6.15
RELA-17-132165	02-61405	2017-04-18	PCB-112	6.15e-06	mg/kg	U	N	SO	REG	S	14:20			N		SD	2017-1408	EPA:1668C	1.9e-05	13	D	1.62865e+06	1.77406e+06	6.15
RELA-17-132165	02-61405	2017-04-18	PCB-114	6.15e-06	mg/kg	U	N	SO	REG	S	14:20			N		SD	2017-1408	EPA:1668C	1.9e-05	13	D	1.62865e+06	1.77406e+06	6.15
RELA-17-132165	02-61405	2017-04-18	PCB-145	6.15e-06	mg/kg	U	N	SO	REG	S	14:20			N		SD	2017-1408	EPA:1668C	1.9e-05	13	D	1.62865e+06	1.77406e+06	6.15
RELA-17-132165	02-61405	2017-04-18	PCB-148	6.15e-06	mg/kg	U	N	SO	REG	S	14:20			N		SD	2017-1408	EPA:1668C	1.9e-05	13	D	1.62865e+06	1.77406e+06	6.15
RELA-17-132165	02-61405	2017-04-18	PCB-158	3.31e-05	mg/kg		Y	SO	REG	S	14:20			N		SD	2017-1408	EPA:1668C	1.9e-05	13	D	1.62865e+06	1.77406e+06	6.15
RELA-17-132165	02-61405	2017-04-18	PCB-161	6.15e-06	mg/kg	U	N	SO	REG	S	14:20			N		SD	2017-1408	EPA:1668C	1.9e-05	13	D	1.62865e+06	1.77406e+06	6.15
RELA-17-132165	02-61405	2017-04-18	PCB-164	2.48e-05	mg/kg		Y	SO	REG	S	14:20			N		SD	2017-1408	EPA:1668C	1.9e-05	13	D	1.62865e+06	1.77406e+06	6.15
RELA-17-132165	02-61405	2017-04-18	PCB-165	6.15e-06	mg/kg	U	N	SO	REG	S	14:20			N		SD	2017-1408	EPA:1668C	1.9e-05	13	D	1.62865e+06	1.77406e+06	6.15
RELA-17-132165	02-61405	2017-04-18	PCB-181	6.15e-06	mg/kg	U	N	SO	REG	S	14:20			N		SD	2017-1408	EPA:1668C	1.9e-05	13	D	1.62865e+06	1.77406e+06	6.15
RELA-17-132165	02-61405	2017-04-18	PCB-184	6.15e-06	mg/kg	U	N	SO	REG	S	14:20			N		SD	2017-1408	EPA:1668C	1.9e-05	13	D	1.62865e+06	1.77406e+06	6.15
RELA-17-132165	02-61405	2017-04-18	PCB-186	6.15e-06	mg/kg	U	N	SO	REG	S	14:20			N		SD	2017-1408	EPA:1668C	1.9e-05	13	D	1.62865e+06	1.77406e+06	6.15
RELA-17-132165	02-61405	2017-04-18	PCB-191	6.48e-06	mg/kg	J	Y	SO	REG	S	14:20			N		SD	2017-1408	EPA:1668C	1.9e-05	13	D	1.62865e+06	1.77406e+06	6.15
RELA-17-132165	02-61405	2017-04-18	PCB-192	6.15e-06	mg/kg	U	N	SO	REG	S	14:20			N		SD	2017-1408	EPA:1668C	1.9e-05	13	D	1.62865e+06	1.77406e+06	6.15
RELA-17-132165	02-61405	2017-04-18	PCB-204	6.15e-06	mg/kg	U	N	SO	REG	S	14:20			N		SD	2017-1408	EPA:1668C	1.9e-05	13	D	1.62865e+06	1.77406e+06	6.15
RELA-17-132165	02-61405	2017-04-18	PCB-205	6.15e-06	mg/kg	U	N	SO	REG	S	14:20			N		SD	2017-1408	EPA:1668C	1.9e-05	13	D	1.62865e+06	1.77406e+06	6.15
RELA-17-132165	02-61405	2017-04-18	PCB-188	6.15e-06	mg/kg	U	N	SO	REG	S	14:20			N		SD	2017-1408	EPA:1668C	1.9e-05	13	D	1.62865e+06	1.77406e+06	6.15
RELA-17-132165	02-61405	2017-04-18	PCB-122	6.15e-06	mg/kg	U	N	SO	REG	S	14:20			N		SD	2017-1408	EPA:1668C	1.9e-05	13	D	1.62865e+06	1.77406e+06	6.15
RELA-17-132165	02-61405	2017-04-18	Silver	0.534	mg/kg	U	N	SO	REG	S	14:20			N		SD	2017-1406	SW-846:6010C	0.534	11.1	D	1.62865e+06	1.77406e+06	107
RELA-17-132165	02-61405	2017-04-18	Aluminum	3790	mg/kg		Y	SO	REG	S	14:20			N		SD	2017-1406	SW-846:6010C	21.4	11.1	D	1.62865e+06	1.77406e+06	7270
RELA-17-132165	02-61405	2017-04-18	Arsenic	0.901	mg/kg	J	Y	SO	REG	S	14:20			N		SD	2017-1406	SW-846:6020	1.06	11.1	D	1.62865e+06	1.77406e+06	357
RELA-17-132165	02-61405	2017-04-18	Barium	48.5	mg/kg		Y	SO	REG	S	14:20			N		SD	2017-1406	SW-846:6010C	0.534	11.1	D	1.62865e+06	1.77406e+06	107
RELA-17-132165	02-61405	2017-04-18	Beryllium	0.504	mg/kg	*	Y	SO	REG	S	14:20			N		SD	2017-1406	SW-846:6020	0.106	11.1	D	1.62865e+06	1.77406e+06	21.1
RELA-17-132165	02-61405	2017-04-18	Calcium	2040	mg/kg	N	Y	SO	REG	S	14:20			N		SD	2017-1406	SW-846:6010C	26.7	11.1	D	1.62865e+06	1.77406e+06	8550
RELA-17-132164	02-61404	2017-04-18	Cadmium	0.574	mg/kg	U	N	SO	REG	S	15:15			N		SD	2017-1406	SW-846:6010C	0.574	14	D	1.62875e+06	1.77415e+06	115
RELA-17-132165	02-61405	2017-04-18	Cobalt	1.06	mg/kg		Y	SO	REG	S	14:20			N		SD	2017-1406	SW-846:6010C	0.534	11.1	D	1.62865e+06	1.77406e+06	160
RELA-17-132165	02-61405	2017-04-18	Chromium	3.45	mg/kg		Y	SO	REG	S	14:20			N		SD	2017-1406	SW-846:6010C	0.534	11.1	D	1.62865e+06	1.77406e+06	160
RELA-17-132165	02-61405	2017-04-18	Copper	4.3	mg/kg		Y	SO	REG	S	14:20			N		SD	2017-1406	SW-846:6010C	1.07	11.1	D	1.62865e+06	1.77406e+06	321
RELA-17-132165	02-61405	2017-04-18	Total decaCB	7.6e-06	mg/kg	J	Y	SO	REG	S	14:20			N		SD	2017-1408	EPA:1668C		13	D	1.62865e+06	1.77406e+06
RELA-17-132165	02-61405	2017-04-18	Iron	6490	mg/kg		Y	SO	REG	S	14:20			N		SD	2017-1406	SW-846:6010C	26.7	11.1	D	1.62865e+06	1.77406e+06	8550
RELA-17-132165	02-61405	2017-04-18	Mercury	0.0204	mg/kg		Y	SO	REG	S	14:20			N		SD	2017-1406	SW-846:7471A	0.0127	11.1	D	1.62865e+06	1.77406e+06	4.26
RELA-17-132165	02-61405	2017-04-18	Potassium	779	mg/kg	N	Y	SO	REG	S	14:20			N		SD	2017-1406	SW-846:6010C	26.7	11.1	D	1.62865e+06	1.77406e+06	6840
RELA-17-132165	02-61405	2017-04-18	Magnesium	672	mg/kg	N	Y	SO	REG	S	14:20			N		SD	2017-1406	SW-846:6010C	32.1	11.1	D	1.62865e+06	1.77406e+06	9090
RELA-17-132165	02-61405	2017-04-18	Manganese	302	mg/kg		Y	SO	REG	S	14:20			N		SD	2017-1406	SW-846:6010C	1.07	11.1	D	1.62865e+06	1.77406e+06	214
RELA-17-132165	02-61405	2017-04-18	Sodium	69.1	mg/kg		Y	SO	REG	S	14:20			N		SD	2017-1406	SW-846:6010C	26.7	11.1	D	1.62865e+06	1.77406e+06	7480
RELA-17-132165	02-61405	2017-04-18	Nickel	2.51	mg/kg	*	Y	SO	REG	S	14:20			N		SD	2017-1406	SW-846:6020	0.423	11.1	D	1.62865e+06	1.77406e+06	106
RELA-17-132165	02-61405	2017-04-18	Lead	11.2	mg/kg		Y	SO	REG	S	14:20			N		SD	2017-1406	SW-846:6010C	1.07	11.1	D	1.62865e+06	1.77406e+06	353
RELA-17-132165	02-61405	2017-04-18	PCB-108/PCB-124	1.23e-05	mg/kg	U	N	SO	REG	S	14:20			N		SD	2017-1408	EPA:1668C	3.7e-05	13	D	1.62865e+06	1.77406e+06	12.3
RELA-17-132165	02-61405	2017-04-18	PCB-110/PCB-115	1.23e-05	mg/kg	U	N	SO	REG	S	14:20			N		SD	2017-1408	EPA:1668C	3.7e-05	13	D	1.62865e+06	1.77406e+06	12.3
RELA-17-132165	02-61405	2017-04-18	PCB-12/PCB-13	1.3e-05	mg/kg	U	N	SO	REG	S	14:20			N		SD	2017-1408	EPA:1668C	3.7e-05	13	D	1.62865e+06	1.77406e+06	13
RELA-17-132165	02-61405	2017-04-18	PCB-128/PCB-166	4.02e-05	mg/kg		Y	SO	REG	S	14:20			N		SD	2017-1408	EPA:1668C	3.7e-05	13	D	1.62865e+06	1.77406e+06	12.3
RELA-17-132165	02-61405	2017-04-18	PCB-129/PCB-138/PCB-163	0.000423	mg/kg		Y	SO	REG	S	14:20			N		SD	2017-1408	EPA:1668C	5.5e-05	13	D	1.62865e+06	1.77406e+06	18.5
RELA-17-132165	02-61405	2017-04-18	PCB-135/PCB-151	0.000222	mg/kg		Y	SO	REG	S	14:20			N		SD	2017-1408	EPA:1668C	3.7e-05	13	D	1.62865e+06	1.77406e+06	12.3
RELA-17-132165	02-61405	2017-04-18	PCB-139/PCB-140	1.23e-05	mg/kg	U	N	SO	REG	S	14:20			N		SD	2017-1408	EPA:1668C	3.7e-05	13	D	1.62865e+06	1.77406e+06	12.3
RELA-17-132165	02-61405	2017-04-18	PCB-147/PCB-149	0.000453	mg/kg		Y	SO	REG	S	14:20			N		SD	2017-1408	EPA:1668C	3.7e-05	13	D	1.62865e+06	1.77406e+06	12.3
RELA-17-132165	02-61405	2017-04-18	PCB-153/PCB-168	0.000444	mg/kg		Y	SO	REG	S	14:20			N		SD	2017-1408	EPA:1668C	3.7e-05	13	D	1.62865e+06	1.77406e+06	12.3
RELA-17-132165	02-61405	2017-04-18	PCB-156/PCB-157	3.47e-05	mg/kg	J	Y	SO	REG	S	14:20			N		SD	2017-1408	EPA:1668C	3.7e-05	13	D	1.62865e+06	1.77406e+06	12.3
RELA-17-132165	02-61405	2017-04-18	PCB-171/PCB-173	4.58e-05	mg/kg		Y	SO	REG	S	14:20			N		SD	2017-1408	EPA:1668C	3.7e-05	13	D	1.62865e+06	1.77406e+06	12.3
RELA-17-132165	02-61405	2017-04-18	PCB-18/PCB-30	1.23e-05	mg/kg	U	N	SO	REG	S	14:20			N		SD	2017-1408	EPA:1668C	3.7e-05	13	D	1.62865e+06	1.77406e+06	12.3
RELA-17-132165	02-61405	2017-04-18	PCB-180/PCB-193	0.000337	mg/kg		Y	SO	REG	S	14:20			N		SD	2017-1408	EPA:1668C	3.7e-05	13	D	1.62865e+06	1.77406e+06	12.3
RELA-17-132165	02-61405	2017-04-18	PCB-183/PCB-185	0.000119	mg/kg		Y	SO	REG	S	14:20			N		SD	2017-1408	EPA:1668C	3.7e-05	13	D	1.62865e+06	1.77406e+06	12.3
RELA-17-132165	02-61405	2017-04-18	PCB-197/PCB-200	1.53e-05	mg/kg	J	Y	SO	REG	S	14:20			N		SD	2017-1408	EPA:1668C	3.7e-05	13	D	1.62865e+06	1.77406e+06	12.3
RELA-17-132165	02-61405	2017-04-18	PCB-198/PCB-199	9.34e-05	mg/kg		Y	SO	REG	S	14:20			N		SD	2017-1408	EPA:1668C	3.7e-05	13	D	1.62865e+06	1.77406e+06	12.3
RELA-17-132165	02-61405	2017-04-18	PCB-20/PCB-28	1.51e-05	mg/kg	J	Y	SO	REG	S	14:20			N		SD	2017-1408	EPA:1668C	3.7e-05	13	D	1.62865e+06	1.77406e+06	12.3
RELA-17-132165	02-61405	2017-04-18	PCB-21/PCB-33	1.23e-05	mg/kg	U	N	SO	REG	S	14:20			N		SD	2017-1408	EPA:1668C	3.7e-05	13	D	1.62865e+06	1.77406e+06	12.3
RELA-17-132165	02-61405	2017-04-18	PCB-26/PCB-29	1.23e-05	mg/kg	U	N	SO	REG	S	14:20			N		SD	2017-1408	EPA:1668C	3.7e-05	13	D	1.62865e+06	1.77406e+06	12.3
RELA-17-132165	02-61405	2017-04-18	PCB-40/PCB-71	1.23e-05	mg/kg	U	N	SO	REG	S	14:20			N		SD	2017-1408	EPA:1668C	3.7e-05	13	D	1.62865e+06	1.77406e+06	12.3
RELA-17-132165	02-61405	2017-04-18	PCB-44/PCB-47/PCB-65	1.85e-05	mg/kg	U	N	SO	REG	S	14:20			N		SD	2017-1408	EPA:1668C	5.5e-05	13	D	1.62865e+06	1.77406e+06	18.5
RELA-17-132165	02-61405	2017-04-18	PCB-45/PCB-51	1.23e-05	mg/kg	U	N	SO	REG	S	14:20			N		SD	2017-1408	EPA:1668C	3.7e-05	13	D	1.62865e+06	1.77406e+06	12.3
RELA-17-132165	02-61405	2017-04-18	PCB-49/PCB-69	1.23e-05	mg/kg	U	N	SO	REG	S	14:20			N		SD	2017-1408	EPA:1668C	3.7e-05	13	D	1.62865e+06	1.77406e+06	12.3
RELA-17-132165	02-61405	2017-04-18	PCB-50/PCB-53	1.23e-05	mg/kg	U	N	SO	REG	S	14:20			N		SD	2017-1408	EPA:1668C	3.7e-05	13	D	1.62865e+06	1.77406e+06	12.3
RELA-17-132165	02-61405	2017-04-18	PCB-59/PCB-62/PCB-75	1.85e-05	mg/kg	U	N	SO	REG	S	14:20			N		SD	2017-1408	EPA:1668C	5.5e-05	13	D	1.62865e+06	1.77406e+06	18.5
RELA-17-132165	02-61405	2017-04-18	PCB-61/PCB-70/PCB-74/PCB-76	2.53e-05	mg/kg	J	Y	SO	REG	S	14:20			N		SD	2017-1408	EPA:1668C	7.4e-05	13	D	1.62865e+06	1.77406e+06	24.6
RELA-17-132165	02-61405	2017-04-18	PCB-85/PCB-116/PCB-117	1.85e-05	mg/kg	U	N	SO	REG	S	14:20			N		SD	2017-1408	EPA:1668C	5.5e-05	13	D	1.62865e+06	1.77406e+06	18.5
RELA-17-132165	02-61405	2017-04-18	PCB-86/87/97/109/119/125	5.11e-05	mg/kg	J	Y	SO	REG	S	14:20			N		SD	2017-1408	EPA:1668C	0.00011	13	D	1.62865e+06	1.77406e+06	36.9
RELA-17-132165	02-61405	2017-04-18	PCB-88/PCB-91	1.23e-05	mg/kg	U	N	SO	REG	S	14:20			N		SD	2017-1408	EPA:1668C	3.7e-05	13	D	1.62865e+06	1.77406e+06	12.3
RELA-17-132165	02-61405	2017-04-18	PCB-90/PCB-101/PCB-113	0.000181	mg/kg		Y	SO	REG	S	14:20			N		SD	2017-1408	EPA:1668C	5.5e-05	13	D	1.62865e+06	1.77406e+06	18.5
RELA-17-132165	02-61405	2017-04-18	PCB-93/PCB-100	1.23e-05	mg/kg	U	N	SO	REG	S	14:20			N		SD	2017-1408	EPA:1668C	3.7e-05	13	D	1.62865e+06	1.77406e+06	12.3
RELA-17-132165	02-61405	2017-04-18	PCB-98/PCB-102	1.23e-05	mg/kg	U	N	SO	REG	S	14:20			N		SD	2017-1408	EPA:1668C	3.7e-05	13	D	1.62865e+06	1.77406e+06	12.3
RELA-17-132164	02-61404	2017-04-18	Antimony	1.15	mg/kg	U	N	SO	REG	S	15:15			N		SD	2017-1406	SW-846:6010C	1.15	14	D	1.62875e+06	1.77415e+06	379
RELA-17-132165	02-61405	2017-04-18	Selenium	0.46	mg/kg	J	Y	SO	REG	S	14:20			N		SD	2017-1406	SW-846:6020	1.06	11.1	D	1.62865e+06	1.77406e+06	380
RELA-17-132165	02-61405	2017-04-18	Temperature	6	deg C		Y	SO	REG	S	14:20			N		SD	2017-1408	EPA:170.0				1.62865e+06	1.77406e+06
RELA-17-132165	02-61405	2017-04-18	Temperature	2	deg C		Y	SO	REG	S	14:20			N		SD	2017-1406	EPA:170.0				1.62865e+06	1.77406e+06
RELA-17-132165	02-61405	2017-04-18	Thallium	0.423	mg/kg	U	N	SO	REG	S	14:20			N		SD	2017-1406	SW-846:6020	0.423	11.1	D	1.62865e+06	1.77406e+06	148
RELA-17-132165	02-61405	2017-04-18	Vanadium	5.79	mg/kg		Y	SO	REG	S	14:20			N		SD	2017-1406	SW-846:6010C	0.534	11.1	D	1.62865e+06	1.77406e+06	107
RELA-17-132165	02-61405	2017-04-18	Zinc	37.5	mg/kg	N*	Y	SO	REG	S	14:20			N		SD	2017-1406	SW-846:6010C	1.07	11.1	D	1.62865e+06	1.77406e+06	428
RELA-17-132166	02-61406	2017-04-18	PCB-4	7.02e-06	mg/kg	U	N	SO	REG	S	14:10			N		SD	2017-1408	EPA:1668C	9.2e-05	15	D	1.62875e+06	1.77406e+06	7.02
RELA-17-132166	02-61406	2017-04-18	Total PCB	0.00797	mg/kg	J	Y	SO	REG	S	14:10			N		SD	2017-1408	EPA:1668C		15	D	1.62875e+06	1.77406e+06
RELA-17-132166	02-61406	2017-04-18	PCB-54	7.02e-06	mg/kg	U	N	SO	REG	S	14:10			N		SD	2017-1408	EPA:1668C	2.1e-05	15	D	1.62875e+06	1.77406e+06	7.02
RELA-17-132166	02-61406	2017-04-18	PCB-5	7.02e-06	mg/kg	U	N	SO	REG	S	14:10			N		SD	2017-1408	EPA:1668C	2.1e-05	15	D	1.62875e+06	1.77406e+06	7.02
RELA-17-132166	02-61406	2017-04-18	PCB-31	7.02e-06	mg/kg	U	N	SO	REG	S	14:10			N		SD	2017-1408	EPA:1668C	2.1e-05	15	D	1.62875e+06	1.77406e+06	7.02
RELA-17-132166	02-61406	2017-04-18	Tetrachlorodibenzodioxin[2,3,7,8-]	9.48e-08	mg/kg	U	N	SO	REG	S	14:10			N		SD	2017-1408	SW-846:8290A	9.5e-07	15	D	1.62875e+06	1.77406e+06	0.317
RELA-17-132166	02-61406	2017-04-18	Hexachlorodibenzodioxin[1,2,3,7,8,9-]	4.74e-07	mg/kg	U	N	SO	REG	S	14:10			N		SD	2017-1408	SW-846:8290A	4.7e-06	15	D	1.62875e+06	1.77406e+06	1.58
RELA-17-132166	02-61406	2017-04-18	PCB-11	4.64e-05	mg/kg	J	Y	SO	REG	S	14:10			N		SD	2017-1408	EPA:1668C	0.00021	15	D	1.62875e+06	1.77406e+06	20.9
RELA-17-132166	02-61406	2017-04-18	PCB-15	7.02e-06	mg/kg	U	N	SO	REG	S	14:10			N		SD	2017-1408	EPA:1668C	2.1e-05	15	D	1.62875e+06	1.77406e+06	7.02
RELA-17-132166	02-61406	2017-04-18	PCB-209	1.48e-05	mg/kg	J	Y	SO	REG	S	14:10			N		SD	2017-1408	EPA:1668C	2.1e-05	15	D	1.62875e+06	1.77406e+06	7.02
RELA-17-132166	02-61406	2017-04-18	PCB-1	7.02e-06	mg/kg	U	N	SO	REG	S	14:10			N		SD	2017-1408	EPA:1668C	3.9e-05	15	D	1.62875e+06	1.77406e+06	7.02
RELA-17-132166	02-61406	2017-04-18	PCB-2	7.02e-06	mg/kg	U	N	SO	REG	S	14:10			N		SD	2017-1408	EPA:1668C	2.1e-05	15	D	1.62875e+06	1.77406e+06	7.02
RELA-17-132166	02-61406	2017-04-18	PCB-3	7.02e-06	mg/kg	U	N	SO	REG	S	14:10			N		SD	2017-1408	EPA:1668C	2.1e-05	15	D	1.62875e+06	1.77406e+06	7.02
RELA-17-132166	02-61406	2017-04-18	PCB-202	2.06e-05	mg/kg	J	Y	SO	REG	S	14:10			N		SD	2017-1408	EPA:1668C	2.1e-05	15	D	1.62875e+06	1.77406e+06	7.02
RELA-17-132166	02-61406	2017-04-18	Total triCB	0	mg/kg	U	N	SO	REG	S	14:10			N		SD	2017-1408	EPA:1668C		15	D	1.62875e+06	1.77406e+06
RELA-17-132166	02-61406	2017-04-18	Total pentaCB	0.0012	mg/kg	J	Y	SO	REG	S	14:10			N		SD	2017-1408	EPA:1668C		15	D	1.62875e+06	1.77406e+06
RELA-17-132166	02-61406	2017-04-18	Total diCB	4.64e-05	mg/kg	J	Y	SO	REG	S	14:10			N		SD	2017-1408	EPA:1668C		15	D	1.62875e+06	1.77406e+06
RELA-17-132166	02-61406	2017-04-18	PCB-6	7.02e-06	mg/kg	U	N	SO	REG	S	14:10			N		SD	2017-1408	EPA:1668C	2.1e-05	15	D	1.62875e+06	1.77406e+06	7.02
RELA-17-132166	02-61406	2017-04-18	Total hexaCB	0.00451	mg/kg	J	Y	SO	REG	S	14:10			N		SD	2017-1408	EPA:1668C		15	D	1.62875e+06	1.77406e+06
RELA-17-132166	02-61406	2017-04-18	Total tetraCB	8.82e-05	mg/kg	J	Y	SO	REG	S	14:10			N		SD	2017-1408	EPA:1668C		15	D	1.62875e+06	1.77406e+06
RELA-17-132166	02-61406	2017-04-18	Total monoCB	0	mg/kg	U	N	SO	REG	S	14:10			N		SD	2017-1408	EPA:1668C		15	D	1.62875e+06	1.77406e+06
RELA-17-132166	02-61406	2017-04-18	Total heptaCB	0.00174	mg/kg	J	Y	SO	REG	S	14:10			N		SD	2017-1408	EPA:1668C		15	D	1.62875e+06	1.77406e+06
RELA-17-132166	02-61406	2017-04-18	Pentachlorodibenzofurans (Totals)	1.16e-06	mg/kg	J	Y	SO	REG	S	14:10			N		SD	2017-1408	SW-846:8290A		15	D	1.62875e+06	1.77406e+06
RELA-17-132166	02-61406	2017-04-18	PCB-118	0.000205	mg/kg		Y	SO	REG	S	14:10			N		SD	2017-1408	EPA:1668C	2.1e-05	15	D	1.62875e+06	1.77406e+06	7.02
RELA-17-132166	02-61406	2017-04-18	PCB-66	9.75e-06	mg/kg	J	Y	SO	REG	S	14:10			N		SD	2017-1408	EPA:1668C	2.1e-05	15	D	1.62875e+06	1.77406e+06	7.02
RELA-17-132166	02-61406	2017-04-18	PCB-77	7.23e-06	mg/kg	J	Y	SO	REG	S	14:10			N		SD	2017-1408	EPA:1668C	2.1e-05	15	D	1.62875e+06	1.77406e+06	7.02
RELA-17-132166	02-61406	2017-04-18	PCB-105	9.49e-05	mg/kg		Y	SO	REG	S	14:10			N		SD	2017-1408	EPA:1668C	2.1e-05	15	D	1.62875e+06	1.77406e+06	7.02
RELA-17-132166	02-61406	2017-04-18	Octachlorodibenzodioxin[1,2,3,4,6,7,8,9-]	5.95e-05	mg/kg		Y	SO	REG	S	14:10			N		SD	2017-1408	SW-846:8290A	9.5e-06	15	D	1.62875e+06	1.77406e+06	3.17
RELA-17-132166	02-61406	2017-04-18	PCB-169	7.02e-06	mg/kg	U	N	SO	REG	S	14:10			N		SD	2017-1408	EPA:1668C	2.1e-05	15	D	1.62875e+06	1.77406e+06	7.02
RELA-17-132166	02-61406	2017-04-18	PCB-60	7.02e-06	mg/kg	U	N	SO	REG	S	14:10			N		SD	2017-1408	EPA:1668C	2.1e-05	15	D	1.62875e+06	1.77406e+06	7.02
RELA-17-132166	02-61406	2017-04-18	PCB-10	7.02e-06	mg/kg	U	N	SO	REG	S	14:10			N		SD	2017-1408	EPA:1668C	2.1e-05	15	D	1.62875e+06	1.77406e+06	7.02
RELA-17-132166	02-61406	2017-04-18	PCB-7	7.02e-06	mg/kg	U	N	SO	REG	S	14:10			N		SD	2017-1408	EPA:1668C	2.1e-05	15	D	1.62875e+06	1.77406e+06	7.02
RELA-17-132166	02-61406	2017-04-18	PCB-80	7.02e-06	mg/kg	U	N	SO	REG	S	14:10			N		SD	2017-1408	EPA:1668C	2.1e-05	15	D	1.62875e+06	1.77406e+06	7.02
RELA-17-132166	02-61406	2017-04-18	PCB-155	7.02e-06	mg/kg	U	N	SO	REG	S	14:10			N		SD	2017-1408	EPA:1668C	2.1e-05	15	D	1.62875e+06	1.77406e+06	7.02
RELA-17-132166	02-61406	2017-04-18	Hexachlorodibenzodioxins (Total)	8.65e-07	mg/kg	J	Y	SO	REG	S	14:10			N		SD	2017-1408	SW-846:8290A		15	D	1.62875e+06	1.77406e+06
RELA-17-132166	02-61406	2017-04-18	PCB-9	7.02e-06	mg/kg	U	N	SO	REG	S	14:10			N		SD	2017-1408	EPA:1668C	2.1e-05	15	D	1.62875e+06	1.77406e+06	7.02
RELA-17-132166	02-61406	2017-04-18	PCB-14	7.02e-06	mg/kg	U	N	SO	REG	S	14:10			N		SD	2017-1408	EPA:1668C	2.1e-05	15	D	1.62875e+06	1.77406e+06	7.02
RELA-17-132166	02-61406	2017-04-18	PCB-8	7.02e-06	mg/kg	U	N	SO	REG	S	14:10			N		SD	2017-1408	EPA:1668C	2.1e-05	15	D	1.62875e+06	1.77406e+06	7.02
RELA-17-132166	02-61406	2017-04-18	PCB-170	0.000206	mg/kg		Y	SO	REG	S	14:10			N		SD	2017-1408	EPA:1668C	2.1e-05	15	D	1.62875e+06	1.77406e+06	7.02
RELA-17-132166	02-61406	2017-04-18	PCB-52	3.37e-05	mg/kg		Y	SO	REG	S	14:10			N		SD	2017-1408	EPA:1668C	2.1e-05	15	D	1.62875e+06	1.77406e+06	7.02
RELA-17-132166	02-61406	2017-04-18	PCB-133	1.65e-05	mg/kg	J	Y	SO	REG	S	14:10			N		SD	2017-1408	EPA:1668C	2.1e-05	15	D	1.62875e+06	1.77406e+06	7.02
RELA-17-132166	02-61406	2017-04-18	PCB-137	5.86e-05	mg/kg		Y	SO	REG	S	14:10			N		SD	2017-1408	EPA:1668C	2.1e-05	15	D	1.62875e+06	1.77406e+06	7.02
RELA-17-132166	02-61406	2017-04-18	PCB-194	7.1e-05	mg/kg		Y	SO	REG	S	14:10			N		SD	2017-1408	EPA:1668C	2.1e-05	15	D	1.62875e+06	1.77406e+06	7.02
RELA-17-132166	02-61406	2017-04-18	Heptachlorodibenzodioxin[1,2,3,4,6,7,8-]	7.02e-06	mg/kg		Y	SO	REG	S	14:10			N		SD	2017-1408	SW-846:8290A	4.7e-06	15	D	1.62875e+06	1.77406e+06	1.58
RELA-17-132166	02-61406	2017-04-18	Pentachlorodibenzodioxins (Total)	0	mg/kg	U	N	SO	REG	S	14:10			N		SD	2017-1408	SW-846:8290A		15	D	1.62875e+06	1.77406e+06
RELA-17-132166	02-61406	2017-04-18	PCB-42	7.02e-06	mg/kg	U	N	SO	REG	S	14:10			N		SD	2017-1408	EPA:1668C	2.1e-05	15	D	1.62875e+06	1.77406e+06	7.02
RELA-17-132166	02-61406	2017-04-18	PCB-17	7.02e-06	mg/kg	U	N	SO	REG	S	14:10			N		SD	2017-1408	EPA:1668C	2.1e-05	15	D	1.62875e+06	1.77406e+06	7.02
RELA-17-132166	02-61406	2017-04-18	PCB-34	7.02e-06	mg/kg	U	N	SO	REG	S	14:10			N		SD	2017-1408	EPA:1668C	2.1e-05	15	D	1.62875e+06	1.77406e+06	7.02
RELA-17-132166	02-61406	2017-04-18	PCB-35	7.02e-06	mg/kg	U	N	SO	REG	S	14:10			N		SD	2017-1408	EPA:1668C	2.1e-05	15	D	1.62875e+06	1.77406e+06	7.02
RELA-17-132166	02-61406	2017-04-18	Heptachlorodibenzodioxins (Total)	1.38e-05	mg/kg		Y	SO	REG	S	14:10			N		SD	2017-1408	SW-846:8290A		15	D	1.62875e+06	1.77406e+06
RELA-17-132166	02-61406	2017-04-18	PCB-95	0.000124	mg/kg		Y	SO	REG	S	14:10			N		SD	2017-1408	EPA:1668C	2.1e-05	15	D	1.62875e+06	1.77406e+06	7.02
RELA-17-132166	02-61406	2017-04-18	PCB-99	0.000154	mg/kg		Y	SO	REG	S	14:10			N		SD	2017-1408	EPA:1668C	2.1e-05	15	D	1.62875e+06	1.77406e+06	7.02
RELA-17-132166	02-61406	2017-04-18	PCB-132	0.00026	mg/kg		Y	SO	REG	S	14:10			N		SD	2017-1408	EPA:1668C	2.1e-05	15	D	1.62875e+06	1.77406e+06	7.02
RELA-17-132166	02-61406	2017-04-18	PCB-136	5.97e-05	mg/kg		Y	SO	REG	S	14:10			N		SD	2017-1408	EPA:1668C	2.1e-05	15	D	1.62875e+06	1.77406e+06	7.02
RELA-17-132166	02-61406	2017-04-18	PCB-174	0.000224	mg/kg		Y	SO	REG	S	14:10			N		SD	2017-1408	EPA:1668C	2.1e-05	15	D	1.62875e+06	1.77406e+06	7.02
RELA-17-132166	02-61406	2017-04-18	PCB-19	7.02e-06	mg/kg	U	N	SO	REG	S	14:10			N		SD	2017-1408	EPA:1668C	2.1e-05	15	D	1.62875e+06	1.77406e+06	7.02
RELA-17-132166	02-61406	2017-04-18	PCB-27	7.02e-06	mg/kg	U	N	SO	REG	S	14:10			N		SD	2017-1408	EPA:1668C	2.1e-05	15	D	1.62875e+06	1.77406e+06	7.02
RELA-17-132166	02-61406	2017-04-18	PCB-32	7.02e-06	mg/kg	U	N	SO	REG	S	14:10			N		SD	2017-1408	EPA:1668C	2.1e-05	15	D	1.62875e+06	1.77406e+06	7.02
RELA-17-132166	02-61406	2017-04-18	PCB-16	7.02e-06	mg/kg	U	N	SO	REG	S	14:10			N		SD	2017-1408	EPA:1668C	2.1e-05	15	D	1.62875e+06	1.77406e+06	7.02
RELA-17-132166	02-61406	2017-04-18	PCB-22	7.02e-06	mg/kg	U	N	SO	REG	S	14:10			N		SD	2017-1408	EPA:1668C	2.1e-05	15	D	1.62875e+06	1.77406e+06	7.02
RELA-17-132166	02-61406	2017-04-18	PCB-36	7.02e-06	mg/kg	U	N	SO	REG	S	14:10			N		SD	2017-1408	EPA:1668C	2.1e-05	15	D	1.62875e+06	1.77406e+06	7.02
RELA-17-132166	02-61406	2017-04-18	PCB-39	7.02e-06	mg/kg	U	N	SO	REG	S	14:10			N		SD	2017-1408	EPA:1668C	2.1e-05	15	D	1.62875e+06	1.77406e+06	7.02
RELA-17-132166	02-61406	2017-04-18	PCB-37	7.02e-06	mg/kg	U	N	SO	REG	S	14:10			N		SD	2017-1408	EPA:1668C	2.1e-05	15	D	1.62875e+06	1.77406e+06	7.02
RELA-17-132166	02-61406	2017-04-18	Heptachlorodibenzofurans (Total)	6.91e-06	mg/kg	J	Y	SO	REG	S	14:10			N		SD	2017-1408	SW-846:8290A		15	D	1.62875e+06	1.77406e+06
RELA-17-132166	02-61406	2017-04-18	Octachlorodibenzofuran[1,2,3,4,6,7,8,9-]	5.44e-06	mg/kg	J	Y	SO	REG	S	14:10			N		SD	2017-1408	SW-846:8290A	9.5e-06	15	D	1.62875e+06	1.77406e+06	3.17
RELA-17-132166	02-61406	2017-04-18	Hexachlorodibenzodioxin[1,2,3,4,7,8-]	4.74e-07	mg/kg	U	N	SO	REG	S	14:10			N		SD	2017-1408	SW-846:8290A	4.7e-06	15	D	1.62875e+06	1.77406e+06	1.58
RELA-17-132166	02-61406	2017-04-18	PCB-189	1.04e-05	mg/kg	J	Y	SO	REG	S	14:10			N		SD	2017-1408	EPA:1668C	2.1e-05	15	D	1.62875e+06	1.77406e+06	7.02
RELA-17-132166	02-61406	2017-04-18	PCB-111	7.02e-06	mg/kg	U	N	SO	REG	S	14:10			N		SD	2017-1408	EPA:1668C	2.1e-05	15	D	1.62875e+06	1.77406e+06	7.02
RELA-17-132166	02-61406	2017-04-18	PCB-127	7.02e-06	mg/kg	U	N	SO	REG	S	14:10			N		SD	2017-1408	EPA:1668C	2.1e-05	15	D	1.62875e+06	1.77406e+06	7.02
RELA-17-132166	02-61406	2017-04-18	PCB-162	7.02e-06	mg/kg	U	N	SO	REG	S	14:10			N		SD	2017-1408	EPA:1668C	2.1e-05	15	D	1.62875e+06	1.77406e+06	7.02
RELA-17-132166	02-61406	2017-04-18	PCB-159	7.02e-06	mg/kg	U	N	SO	REG	S	14:10			N		SD	2017-1408	EPA:1668C	2.1e-05	15	D	1.62875e+06	1.77406e+06	7.02
RELA-17-132166	02-61406	2017-04-18	PCB-175	7.48e-06	mg/kg	J	Y	SO	REG	S	14:10			N		SD	2017-1408	EPA:1668C	2.1e-05	15	D	1.62875e+06	1.77406e+06	7.02
RELA-17-132166	02-61406	2017-04-18	PCB-201	8.07e-06	mg/kg	J	Y	SO	REG	S	14:10			N		SD	2017-1408	EPA:1668C	2.1e-05	15	D	1.62875e+06	1.77406e+06	7.02
RELA-17-132166	02-61406	2017-04-18	PCB-206	2.91e-05	mg/kg		Y	SO	REG	S	14:10			N		SD	2017-1408	EPA:1668C	2.1e-05	15	D	1.62875e+06	1.77406e+06	7.02
RELA-17-132166	02-61406	2017-04-18	Pentachlorodibenzodioxin[1,2,3,7,8-]	4.74e-07	mg/kg	U	N	SO	REG	S	14:10			N		SD	2017-1408	SW-846:8290A	4.7e-06	15	D	1.62875e+06	1.77406e+06	1.58
RELA-17-132166	02-61406	2017-04-18	PCB-142	7.02e-06	mg/kg	U	N	SO	REG	S	14:10			N		SD	2017-1408	EPA:1668C	2.1e-05	15	D	1.62875e+06	1.77406e+06	7.02
RELA-17-132166	02-61406	2017-04-18	PCB-160	7.02e-06	mg/kg	U	N	SO	REG	S	14:10			N		SD	2017-1408	EPA:1668C	2.1e-05	15	D	1.62875e+06	1.77406e+06	7.02
RELA-17-132166	02-61406	2017-04-18	PCB-190	4.43e-05	mg/kg		Y	SO	REG	S	14:10			N		SD	2017-1408	EPA:1668C	2.1e-05	15	D	1.62875e+06	1.77406e+06	7.02
RELA-17-132166	02-61406	2017-04-18	PCB-72	7.02e-06	mg/kg	U	N	SO	REG	S	14:10			N		SD	2017-1408	EPA:1668C	2.1e-05	15	D	1.62875e+06	1.77406e+06	7.02
RELA-17-132166	02-61406	2017-04-18	PCB-56	7.02e-06	mg/kg	U	N	SO	REG	S	14:10			N		SD	2017-1408	EPA:1668C	2.1e-05	15	D	1.62875e+06	1.77406e+06	7.02
RELA-17-132166	02-61406	2017-04-18	PCB-46	7.02e-06	mg/kg	U	N	SO	REG	S	14:10			N		SD	2017-1408	EPA:1668C	2.1e-05	15	D	1.62875e+06	1.77406e+06	7.02
RELA-17-132166	02-61406	2017-04-18	PCB-79	7.02e-06	mg/kg	U	N	SO	REG	S	14:10			N		SD	2017-1408	EPA:1668C	2.1e-05	15	D	1.62875e+06	1.77406e+06	7.02
RELA-17-132166	02-61406	2017-04-18	PCB-58	7.02e-06	mg/kg	U	N	SO	REG	S	14:10			N		SD	2017-1408	EPA:1668C	2.1e-05	15	D	1.62875e+06	1.77406e+06	7.02
RELA-17-132166	02-61406	2017-04-18	Tetrachlorodibenzodioxins (Total)	0	mg/kg	U	N	SO	REG	S	14:10			N		SD	2017-1408	SW-846:8290A		15	D	1.62875e+06	1.77406e+06
RELA-17-132166	02-61406	2017-04-18	PCB-196	3.61e-05	mg/kg		Y	SO	REG	S	14:10			N		SD	2017-1408	EPA:1668C	2.1e-05	15	D	1.62875e+06	1.77406e+06	7.02
RELA-17-132166	02-61406	2017-04-18	Tetrachlorodibenzofuran[2,3,7,8-]	1.84e-07	mg/kg	U	N	SO	REG	S	14:10			N		SD	2017-1408	SW-846:8290A	9.5e-07	15	D	1.62875e+06	1.77406e+06	0.317
RELA-17-132166	02-61406	2017-04-18	PCB-146	0.000147	mg/kg		Y	SO	REG	S	14:10			N		SD	2017-1408	EPA:1668C	2.1e-05	15	D	1.62875e+06	1.77406e+06	7.02
RELA-17-132166	02-61406	2017-04-18	PCB-64	7.02e-06	mg/kg	U	N	SO	REG	S	14:10			N		SD	2017-1408	EPA:1668C	2.1e-05	15	D	1.62875e+06	1.77406e+06	7.02
RELA-17-132166	02-61406	2017-04-18	PCB-41	7.02e-06	mg/kg	U	N	SO	REG	S	14:10			N		SD	2017-1408	EPA:1668C	2.1e-05	15	D	1.62875e+06	1.77406e+06	7.02
RELA-17-132166	02-61406	2017-04-18	PCB-84	2.37e-05	mg/kg		Y	SO	REG	S	14:10			N		SD	2017-1408	EPA:1668C	2.1e-05	15	D	1.62875e+06	1.77406e+06	7.02
RELA-17-132166	02-61406	2017-04-18	PCB-92	6.2e-05	mg/kg		Y	SO	REG	S	14:10			N		SD	2017-1408	EPA:1668C	2.1e-05	15	D	1.62875e+06	1.77406e+06	7.02
RELA-17-132166	02-61406	2017-04-18	PCB-82	1.8e-05	mg/kg	J	Y	SO	REG	S	14:10			N		SD	2017-1408	EPA:1668C	2.1e-05	15	D	1.62875e+06	1.77406e+06	7.02
RELA-17-132166	02-61406	2017-04-18	PCB-179	8.41e-05	mg/kg		Y	SO	REG	S	14:10			N		SD	2017-1408	EPA:1668C	2.1e-05	15	D	1.62875e+06	1.77406e+06	7.02
RELA-17-132166	02-61406	2017-04-18	PCB-176	2.11e-05	mg/kg	J	Y	SO	REG	S	14:10			N		SD	2017-1408	EPA:1668C	2.1e-05	15	D	1.62875e+06	1.77406e+06	7.02
RELA-17-132166	02-61406	2017-04-18	PCB-130	7.69e-05	mg/kg		Y	SO	REG	S	14:10			N		SD	2017-1408	EPA:1668C	2.1e-05	15	D	1.62875e+06	1.77406e+06	7.02
RELA-17-132166	02-61406	2017-04-18	PCB-178	5.19e-05	mg/kg		Y	SO	REG	S	14:10			N		SD	2017-1408	EPA:1668C	2.1e-05	15	D	1.62875e+06	1.77406e+06	7.02
RELA-17-132166	02-61406	2017-04-18	PCB-187	0.000279	mg/kg		Y	SO	REG	S	14:10			N		SD	2017-1408	EPA:1668C	2.1e-05	15	D	1.62875e+06	1.77406e+06	7.02
RELA-17-132166	02-61406	2017-04-18	PCB-177	0.000137	mg/kg		Y	SO	REG	S	14:10			N		SD	2017-1408	EPA:1668C	2.1e-05	15	D	1.62875e+06	1.77406e+06	7.02
RELA-17-132166	02-61406	2017-04-18	PCB-167	5.79e-05	mg/kg		Y	SO	REG	S	14:10			N		SD	2017-1408	EPA:1668C	2.1e-05	15	D	1.62875e+06	1.77406e+06	7.02
RELA-17-132166	02-61406	2017-04-18	PCB-172	4.07e-05	mg/kg		Y	SO	REG	S	14:10			N		SD	2017-1408	EPA:1668C	2.1e-05	15	D	1.62875e+06	1.77406e+06	7.02
RELA-17-132166	02-61406	2017-04-18	PCB-203	5.76e-05	mg/kg		Y	SO	REG	S	14:10			N		SD	2017-1408	EPA:1668C	2.1e-05	15	D	1.62875e+06	1.77406e+06	7.02
RELA-17-132166	02-61406	2017-04-18	PCB-208	8.44e-06	mg/kg	J	Y	SO	REG	S	14:10			N		SD	2017-1408	EPA:1668C	2.1e-05	15	D	1.62875e+06	1.77406e+06	7.02
RELA-17-132166	02-61406	2017-04-18	PCB-195	3.35e-05	mg/kg		Y	SO	REG	S	14:10			N		SD	2017-1408	EPA:1668C	2.1e-05	15	D	1.62875e+06	1.77406e+06	7.02
RELA-17-132166	02-61406	2017-04-18	PCB-207	7.02e-06	mg/kg	U	N	SO	REG	S	14:10			N		SD	2017-1408	EPA:1668C	2.1e-05	15	D	1.62875e+06	1.77406e+06	7.02
RELA-17-132166	02-61406	2017-04-18	PCB-134	2.97e-05	mg/kg		Y	SO	REG	S	14:10			N		SD	2017-1408	EPA:1668C	2.1e-05	15	D	1.62875e+06	1.77406e+06	7.02
RELA-17-132166	02-61406	2017-04-18	PCB-141	0.000163	mg/kg		Y	SO	REG	S	14:10			N		SD	2017-1408	EPA:1668C	2.1e-05	15	D	1.62875e+06	1.77406e+06	7.02
RELA-17-132166	02-61406	2017-04-18	PCB-38	7.02e-06	mg/kg	U	N	SO	REG	S	14:10			N		SD	2017-1408	EPA:1668C	2.1e-05	15	D	1.62875e+06	1.77406e+06	7.02
RELA-17-132166	02-61406	2017-04-18	Total nonaCB	3.75e-05	mg/kg	J	Y	SO	REG	S	14:10			N		SD	2017-1408	EPA:1668C		15	D	1.62875e+06	1.77406e+06
RELA-17-132166	02-61406	2017-04-18	Heptachlorodibenzofuran[1,2,3,4,7,8,9-]	4.74e-07	mg/kg	U	N	SO	REG	S	14:10			N		SD	2017-1408	SW-846:8290A	4.7e-06	15	D	1.62875e+06	1.77406e+06	1.58
RELA-17-132166	02-61406	2017-04-18	Hexachlorodibenzofurans (Total)	7.94e-07	mg/kg	J	Y	SO	REG	S	14:10			N		SD	2017-1408	SW-846:8290A		15	D	1.62875e+06	1.77406e+06
RELA-17-132166	02-61406	2017-04-18	PCB-24	7.02e-06	mg/kg	U	N	SO	REG	S	14:10			N		SD	2017-1408	EPA:1668C	2.1e-05	15	D	1.62875e+06	1.77406e+06	7.02
RELA-17-132166	02-61406	2017-04-18	PCB-25	7.02e-06	mg/kg	U	N	SO	REG	S	14:10			N		SD	2017-1408	EPA:1668C	2.1e-05	15	D	1.62875e+06	1.77406e+06	7.02
RELA-17-132166	02-61406	2017-04-18	PCB-23	7.02e-06	mg/kg	U	N	SO	REG	S	14:10			N		SD	2017-1408	EPA:1668C	2.1e-05	15	D	1.62875e+06	1.77406e+06	7.02
RELA-17-132166	02-61406	2017-04-18	Total octaCB	0.000329	mg/kg	J	Y	SO	REG	S	14:10			N		SD	2017-1408	EPA:1668C		15	D	1.62875e+06	1.77406e+06
RELA-17-132166	02-61406	2017-04-18	Tetrachlorodibenzofurans (Totals)	0	mg/kg	U	N	SO	REG	S	14:10			N		SD	2017-1408	SW-846:8290A		15	D	1.62875e+06	1.77406e+06
RELA-17-132166	02-61406	2017-04-18	PCB-104	7.02e-06	mg/kg	U	N	SO	REG	S	14:10			N		SD	2017-1408	EPA:1668C	2.1e-05	15	D	1.62875e+06	1.77406e+06	7.02
RELA-17-132166	02-61406	2017-04-18	PCB-121	7.02e-06	mg/kg	U	N	SO	REG	S	14:10			N		SD	2017-1408	EPA:1668C	2.1e-05	15	D	1.62875e+06	1.77406e+06	7.02
RELA-17-132166	02-61406	2017-04-18	Pentachlorodibenzofuran[2,3,4,7,8-]	4.74e-07	mg/kg	U	N	SO	REG	S	14:10			N		SD	2017-1408	SW-846:8290A	4.7e-06	15	D	1.62875e+06	1.77406e+06	1.58
RELA-17-132166	02-61406	2017-04-18	Pentachlorodibenzofuran[1,2,3,7,8-]	4.74e-07	mg/kg	U	N	SO	REG	S	14:10			N		SD	2017-1408	SW-846:8290A	4.7e-06	15	D	1.62875e+06	1.77406e+06	1.58
RELA-17-132166	02-61406	2017-04-18	Hexachlorodibenzofuran[1,2,3,6,7,8-]	4.74e-07	mg/kg	U	N	SO	REG	S	14:10			N		SD	2017-1408	SW-846:8290A	4.7e-06	15	D	1.62875e+06	1.77406e+06	1.58
RELA-17-132166	02-61406	2017-04-18	PCB-126	7.02e-06	mg/kg	U	N	SO	REG	S	14:10			N		SD	2017-1408	EPA:1668C	2.1e-05	15	D	1.62875e+06	1.77406e+06	7.02
RELA-17-132166	02-61406	2017-04-18	Hexachlorodibenzodioxin[1,2,3,6,7,8-]	4.74e-07	mg/kg	U	N	SO	REG	S	14:10			N		SD	2017-1408	SW-846:8290A	4.7e-06	15	D	1.62875e+06	1.77406e+06	1.58
RELA-17-132166	02-61406	2017-04-18	PCB-83	7.02e-06	mg/kg	U	N	SO	REG	S	14:10			N		SD	2017-1408	EPA:1668C	2.1e-05	15	D	1.62875e+06	1.77406e+06	7.02
RELA-17-132166	02-61406	2017-04-18	PCB-103	7.02e-06	mg/kg	U	N	SO	REG	S	14:10			N		SD	2017-1408	EPA:1668C	2.1e-05	15	D	1.62875e+06	1.77406e+06	7.02
RELA-17-132166	02-61406	2017-04-18	PCB-154	7.44e-06	mg/kg	J	Y	SO	REG	S	14:10			N		SD	2017-1408	EPA:1668C	2.1e-05	15	D	1.62875e+06	1.77406e+06	7.02
RELA-17-132166	02-61406	2017-04-18	PCB-182	7.02e-06	mg/kg	U	N	SO	REG	S	14:10			N		SD	2017-1408	EPA:1668C	2.1e-05	15	D	1.62875e+06	1.77406e+06	7.02
RELA-17-132166	02-61406	2017-04-18	Hexachlorodibenzofuran[2,3,4,6,7,8-]	4.74e-07	mg/kg	U	N	SO	REG	S	14:10			N		SD	2017-1408	SW-846:8290A	4.7e-06	15	D	1.62875e+06	1.77406e+06	1.58
RELA-17-132166	02-61406	2017-04-18	PCB-131	1.01e-05	mg/kg	J	Y	SO	REG	S	14:10			N		SD	2017-1408	EPA:1668C	2.1e-05	15	D	1.62875e+06	1.77406e+06	7.02
RELA-17-132166	02-61406	2017-04-18	PCB-123	8.97e-06	mg/kg	J	Y	SO	REG	S	14:10			N		SD	2017-1408	EPA:1668C	2.1e-05	15	D	1.62875e+06	1.77406e+06	7.02
RELA-17-132166	02-61406	2017-04-18	Heptachlorodibenzofuran[1,2,3,4,6,7,8-]	2.88e-06	mg/kg	J	Y	SO	REG	S	14:10			N		SD	2017-1408	SW-846:8290A	4.7e-06	15	D	1.62875e+06	1.77406e+06	1.58
RELA-17-132166	02-61406	2017-04-18	PCB-150	7.02e-06	mg/kg	U	N	SO	REG	S	14:10			N		SD	2017-1408	EPA:1668C	2.1e-05	15	D	1.62875e+06	1.77406e+06	7.02
RELA-17-132166	02-61406	2017-04-18	PCB-152	7.02e-06	mg/kg	U	N	SO	REG	S	14:10			N		SD	2017-1408	EPA:1668C	2.1e-05	15	D	1.62875e+06	1.77406e+06	7.02
RELA-17-132166	02-61406	2017-04-18	PCB-120	7.02e-06	mg/kg	U	N	SO	REG	S	14:10			N		SD	2017-1408	EPA:1668C	2.1e-05	15	D	1.62875e+06	1.77406e+06	7.02
RELA-17-132166	02-61406	2017-04-18	PCB-144	2.54e-05	mg/kg		Y	SO	REG	S	14:10			N		SD	2017-1408	EPA:1668C	2.1e-05	15	D	1.62875e+06	1.77406e+06	7.02
RELA-17-132166	02-61406	2017-04-18	PCB-143	7.02e-06	mg/kg	U	N	SO	REG	S	14:10			N		SD	2017-1408	EPA:1668C	2.1e-05	15	D	1.62875e+06	1.77406e+06	7.02
RELA-17-132166	02-61406	2017-04-18	PCB-43	8.92e-06	mg/kg	U	N	SO	REG	S	14:10			N		SD	2017-1408	EPA:1668C	2.1e-05	15	D	1.62875e+06	1.77406e+06	8.92
RELA-17-132166	02-61406	2017-04-18	PCB-48	7.02e-06	mg/kg	U	N	SO	REG	S	14:10			N		SD	2017-1408	EPA:1668C	2.1e-05	15	D	1.62875e+06	1.77406e+06	7.02
RELA-17-132166	02-61406	2017-04-18	PCB-78	7.02e-06	mg/kg	U	N	SO	REG	S	14:10			N		SD	2017-1408	EPA:1668C	2.1e-05	15	D	1.62875e+06	1.77406e+06	7.02
RELA-17-132166	02-61406	2017-04-18	PCB-81	7.02e-06	mg/kg	U	N	SO	REG	S	14:10			N		SD	2017-1408	EPA:1668C	2.1e-05	15	D	1.62875e+06	1.77406e+06	7.02
RELA-17-132166	02-61406	2017-04-18	PCB-57	7.02e-06	mg/kg	U	N	SO	REG	S	14:10			N		SD	2017-1408	EPA:1668C	2.1e-05	15	D	1.62875e+06	1.77406e+06	7.02
RELA-17-132166	02-61406	2017-04-18	PCB-107	2.11e-05	mg/kg		Y	SO	REG	S	14:10			N		SD	2017-1408	EPA:1668C	2.1e-05	15	D	1.62875e+06	1.77406e+06	7.02
RELA-17-132166	02-61406	2017-04-18	PCB-106	7.02e-06	mg/kg	U	N	SO	REG	S	14:10			N		SD	2017-1408	EPA:1668C	2.1e-05	15	D	1.62875e+06	1.77406e+06	7.02
RELA-17-132166	02-61406	2017-04-18	Hexachlorodibenzofuran[1,2,3,4,7,8-]	4.74e-07	mg/kg	U	N	SO	REG	S	14:10			N		SD	2017-1408	SW-846:8290A	4.7e-06	15	D	1.62875e+06	1.77406e+06	1.58
RELA-17-132166	02-61406	2017-04-18	Hexachlorodibenzofuran[1,2,3,7,8,9-]	4.74e-07	mg/kg	U	N	SO	REG	S	14:10			N		SD	2017-1408	SW-846:8290A	4.7e-06	15	D	1.62875e+06	1.77406e+06	1.58
RELA-17-132166	02-61406	2017-04-18	PCB-68	7.02e-06	mg/kg	U	N	SO	REG	S	14:10			N		SD	2017-1408	EPA:1668C	2.1e-05	15	D	1.62875e+06	1.77406e+06	7.02
RELA-17-132166	02-61406	2017-04-18	PCB-67	7.02e-06	mg/kg	U	N	SO	REG	S	14:10			N		SD	2017-1408	EPA:1668C	2.1e-05	15	D	1.62875e+06	1.77406e+06	7.02
RELA-17-132166	02-61406	2017-04-18	PCB-96	7.02e-06	mg/kg	U	N	SO	REG	S	14:10			N		SD	2017-1408	EPA:1668C	2.1e-05	15	D	1.62875e+06	1.77406e+06	7.02
RELA-17-132166	02-61406	2017-04-18	PCB-94	7.02e-06	mg/kg	U	N	SO	REG	S	14:10			N		SD	2017-1408	EPA:1668C	2.1e-05	15	D	1.62875e+06	1.77406e+06	7.02
RELA-17-132166	02-61406	2017-04-18	PCB-89	7.02e-06	mg/kg	U	N	SO	REG	S	14:10			N		SD	2017-1408	EPA:1668C	2.1e-05	15	D	1.62875e+06	1.77406e+06	7.02
RELA-17-132166	02-61406	2017-04-18	PCB-73	7.02e-06	mg/kg	U	N	SO	REG	S	14:10			N		SD	2017-1408	EPA:1668C	2.1e-05	15	D	1.62875e+06	1.77406e+06	7.02
RELA-17-132166	02-61406	2017-04-18	PCB-55	7.02e-06	mg/kg	U	N	SO	REG	S	14:10			N		SD	2017-1408	EPA:1668C	2.1e-05	15	D	1.62875e+06	1.77406e+06	7.02
RELA-17-132166	02-61406	2017-04-18	PCB-63	7.02e-06	mg/kg	U	N	SO	REG	S	14:10			N		SD	2017-1408	EPA:1668C	2.1e-05	15	D	1.62875e+06	1.77406e+06	7.02
RELA-17-132166	02-61406	2017-04-18	PCB-112	7.02e-06	mg/kg	U	N	SO	REG	S	14:10			N		SD	2017-1408	EPA:1668C	2.1e-05	15	D	1.62875e+06	1.77406e+06	7.02
RELA-17-132166	02-61406	2017-04-18	PCB-114	7.02e-06	mg/kg	U	N	SO	REG	S	14:10			N		SD	2017-1408	EPA:1668C	2.1e-05	15	D	1.62875e+06	1.77406e+06	7.02
RELA-17-132166	02-61406	2017-04-18	PCB-145	7.02e-06	mg/kg	U	N	SO	REG	S	14:10			N		SD	2017-1408	EPA:1668C	2.1e-05	15	D	1.62875e+06	1.77406e+06	7.02
RELA-17-132166	02-61406	2017-04-18	PCB-148	7.02e-06	mg/kg	U	N	SO	REG	S	14:10			N		SD	2017-1408	EPA:1668C	2.1e-05	15	D	1.62875e+06	1.77406e+06	7.02
RELA-17-132166	02-61406	2017-04-18	PCB-158	8.88e-05	mg/kg		Y	SO	REG	S	14:10			N		SD	2017-1408	EPA:1668C	2.1e-05	15	D	1.62875e+06	1.77406e+06	7.02
RELA-17-132166	02-61406	2017-04-18	PCB-161	7.02e-06	mg/kg	U	N	SO	REG	S	14:10			N		SD	2017-1408	EPA:1668C	2.1e-05	15	D	1.62875e+06	1.77406e+06	7.02
RELA-17-132166	02-61406	2017-04-18	PCB-164	7.66e-05	mg/kg		Y	SO	REG	S	14:10			N		SD	2017-1408	EPA:1668C	2.1e-05	15	D	1.62875e+06	1.77406e+06	7.02
RELA-17-132166	02-61406	2017-04-18	PCB-165	7.02e-06	mg/kg	U	N	SO	REG	S	14:10			N		SD	2017-1408	EPA:1668C	2.1e-05	15	D	1.62875e+06	1.77406e+06	7.02
RELA-17-132166	02-61406	2017-04-18	PCB-181	7.02e-06	mg/kg	U	N	SO	REG	S	14:10			N		SD	2017-1408	EPA:1668C	2.1e-05	15	D	1.62875e+06	1.77406e+06	7.02
RELA-17-132166	02-61406	2017-04-18	PCB-184	7.02e-06	mg/kg	U	N	SO	REG	S	14:10			N		SD	2017-1408	EPA:1668C	2.1e-05	15	D	1.62875e+06	1.77406e+06	7.02
RELA-17-132166	02-61406	2017-04-18	PCB-186	7.02e-06	mg/kg	U	N	SO	REG	S	14:10			N		SD	2017-1408	EPA:1668C	2.1e-05	15	D	1.62875e+06	1.77406e+06	7.02
RELA-17-132166	02-61406	2017-04-18	PCB-191	9.55e-06	mg/kg	J	Y	SO	REG	S	14:10			N		SD	2017-1408	EPA:1668C	2.1e-05	15	D	1.62875e+06	1.77406e+06	7.02
RELA-17-132166	02-61406	2017-04-18	PCB-192	7.02e-06	mg/kg	U	N	SO	REG	S	14:10			N		SD	2017-1408	EPA:1668C	2.1e-05	15	D	1.62875e+06	1.77406e+06	7.02
RELA-17-132166	02-61406	2017-04-18	PCB-204	7.02e-06	mg/kg	U	N	SO	REG	S	14:10			N		SD	2017-1408	EPA:1668C	2.1e-05	15	D	1.62875e+06	1.77406e+06	7.02
RELA-17-132166	02-61406	2017-04-18	PCB-205	7.02e-06	mg/kg	U	N	SO	REG	S	14:10			N		SD	2017-1408	EPA:1668C	2.1e-05	15	D	1.62875e+06	1.77406e+06	7.02
RELA-17-132166	02-61406	2017-04-18	PCB-188	7.02e-06	mg/kg	U	N	SO	REG	S	14:10			N		SD	2017-1408	EPA:1668C	2.1e-05	15	D	1.62875e+06	1.77406e+06	7.02
RELA-17-132166	02-61406	2017-04-18	PCB-122	7.02e-06	mg/kg	U	N	SO	REG	S	14:10			N		SD	2017-1408	EPA:1668C	2.1e-05	15	D	1.62875e+06	1.77406e+06	7.02
RELA-17-132166	02-61406	2017-04-18	Silver	0.581	mg/kg	U	N	SO	REG	S	14:10			N		SD	2017-1406	SW-846:6010C	0.581	14.5	D	1.62875e+06	1.77406e+06	116
RELA-17-132166	02-61406	2017-04-18	Aluminum	2390	mg/kg		Y	SO	REG	S	14:10			N		SD	2017-1406	SW-846:6010C	23.2	14.5	D	1.62875e+06	1.77406e+06	7900
RELA-17-132166	02-61406	2017-04-18	Arsenic	0.757	mg/kg	J	Y	SO	REG	S	14:10			N		SD	2017-1406	SW-846:6020	1.09	14.5	D	1.62875e+06	1.77406e+06	369
RELA-17-132166	02-61406	2017-04-18	Barium	27.9	mg/kg		Y	SO	REG	S	14:10			N		SD	2017-1406	SW-846:6010C	0.581	14.5	D	1.62875e+06	1.77406e+06	116
RELA-17-132166	02-61406	2017-04-18	Beryllium	0.356	mg/kg	*	Y	SO	REG	S	14:10			N		SD	2017-1406	SW-846:6020	0.109	14.5	D	1.62875e+06	1.77406e+06	21.9
RELA-17-132166	02-61406	2017-04-18	Calcium	1280	mg/kg	N	Y	SO	REG	S	14:10			N		SD	2017-1406	SW-846:6010C	29.1	14.5	D	1.62875e+06	1.77406e+06	9300
RELA-17-132166	02-61406	2017-04-18	Cadmium	0.581	mg/kg	U	N	SO	REG	S	14:10			N		SD	2017-1406	SW-846:6010C	0.581	14.5	D	1.62875e+06	1.77406e+06	116
RELA-17-132166	02-61406	2017-04-18	Cobalt	0.469	mg/kg	J	Y	SO	REG	S	14:10			N		SD	2017-1406	SW-846:6010C	0.581	14.5	D	1.62875e+06	1.77406e+06	174
RELA-17-132166	02-61406	2017-04-18	Chromium	2.44	mg/kg		Y	SO	REG	S	14:10			N		SD	2017-1406	SW-846:6010C	0.581	14.5	D	1.62875e+06	1.77406e+06	174
RELA-17-132166	02-61406	2017-04-18	Copper	2.55	mg/kg		Y	SO	REG	S	14:10			N		SD	2017-1406	SW-846:6010C	1.16	14.5	D	1.62875e+06	1.77406e+06	349
RELA-17-132166	02-61406	2017-04-18	Total decaCB	1.48e-05	mg/kg	J	Y	SO	REG	S	14:10			N		SD	2017-1408	EPA:1668C		15	D	1.62875e+06	1.77406e+06
RELA-17-132166	02-61406	2017-04-18	Iron	8100	mg/kg		Y	SO	REG	S	14:10			N		SD	2017-1406	SW-846:6010C	29.1	14.5	D	1.62875e+06	1.77406e+06	9300
RELA-17-132166	02-61406	2017-04-18	Mercury	0.0636	mg/kg		Y	SO	REG	S	14:10			N		SD	2017-1406	SW-846:7471A	0.0136	14.5	D	1.62875e+06	1.77406e+06	4.57
RELA-17-132166	02-61406	2017-04-18	Potassium	784	mg/kg	N	Y	SO	REG	S	14:10			N		SD	2017-1406	SW-846:6010C	29.1	14.5	D	1.62875e+06	1.77406e+06	7440
RELA-17-132166	02-61406	2017-04-18	Magnesium	527	mg/kg	N	Y	SO	REG	S	14:10			N		SD	2017-1406	SW-846:6010C	34.9	14.5	D	1.62875e+06	1.77406e+06	9880
RELA-17-132166	02-61406	2017-04-18	Manganese	241	mg/kg		Y	SO	REG	S	14:10			N		SD	2017-1406	SW-846:6010C	1.16	14.5	D	1.62875e+06	1.77406e+06	232
RELA-17-132166	02-61406	2017-04-18	Sodium	155	mg/kg		Y	SO	REG	S	14:10			N		SD	2017-1406	SW-846:6010C	29.1	14.5	D	1.62875e+06	1.77406e+06	8140
RELA-17-132166	02-61406	2017-04-18	Nickel	2.14	mg/kg	*	Y	SO	REG	S	14:10			N		SD	2017-1406	SW-846:6020	0.437	14.5	D	1.62875e+06	1.77406e+06	109
RELA-17-132166	02-61406	2017-04-18	Lead	9.55	mg/kg		Y	SO	REG	S	14:10			N		SD	2017-1406	SW-846:6010C	1.16	14.5	D	1.62875e+06	1.77406e+06	384
RELA-17-132166	02-61406	2017-04-18	PCB-108/PCB-124	1.67e-05	mg/kg	J	Y	SO	REG	S	14:10			N		SD	2017-1408	EPA:1668C	4.2e-05	15	D	1.62875e+06	1.77406e+06	14.1
RELA-17-132166	02-61406	2017-04-18	PCB-110/PCB-115	1.41e-05	mg/kg	U	N	SO	REG	S	14:10			N		SD	2017-1408	EPA:1668C	4.2e-05	15	D	1.62875e+06	1.77406e+06	14.1
RELA-17-132166	02-61406	2017-04-18	PCB-12/PCB-13	1.49e-05	mg/kg	U	N	SO	REG	S	14:10			N		SD	2017-1408	EPA:1668C	4.2e-05	15	D	1.62875e+06	1.77406e+06	14.9
RELA-17-132166	02-61406	2017-04-18	PCB-128/PCB-166	0.000227	mg/kg		Y	SO	REG	S	14:10			N		SD	2017-1408	EPA:1668C	4.2e-05	15	D	1.62875e+06	1.77406e+06	14.1
RELA-17-132166	02-61406	2017-04-18	PCB-129/PCB-138/PCB-163	0.00125	mg/kg		Y	SO	REG	S	14:10			N		SD	2017-1408	EPA:1668C	6.3e-05	15	D	1.62875e+06	1.77406e+06	21.1
RELA-17-132166	02-61406	2017-04-18	PCB-135/PCB-151	0.00026	mg/kg		Y	SO	REG	S	14:10			N		SD	2017-1408	EPA:1668C	4.2e-05	15	D	1.62875e+06	1.77406e+06	14.1
RELA-17-132166	02-61406	2017-04-18	PCB-139/PCB-140	1.68e-05	mg/kg	J	Y	SO	REG	S	14:10			N		SD	2017-1408	EPA:1668C	4.2e-05	15	D	1.62875e+06	1.77406e+06	14.1
RELA-17-132166	02-61406	2017-04-18	PCB-147/PCB-149	0.000705	mg/kg		Y	SO	REG	S	14:10			N		SD	2017-1408	EPA:1668C	4.2e-05	15	D	1.62875e+06	1.77406e+06	14.1
RELA-17-132166	02-61406	2017-04-18	PCB-153/PCB-168	0.000868	mg/kg		Y	SO	REG	S	14:10			N		SD	2017-1408	EPA:1668C	4.2e-05	15	D	1.62875e+06	1.77406e+06	14.1
RELA-17-132166	02-61406	2017-04-18	PCB-156/PCB-157	0.000109	mg/kg		Y	SO	REG	S	14:10			N		SD	2017-1408	EPA:1668C	4.2e-05	15	D	1.62875e+06	1.77406e+06	14.1
RELA-17-132166	02-61406	2017-04-18	PCB-171/PCB-173	6.26e-05	mg/kg		Y	SO	REG	S	14:10			N		SD	2017-1408	EPA:1668C	4.2e-05	15	D	1.62875e+06	1.77406e+06	14.1
RELA-17-132166	02-61406	2017-04-18	PCB-18/PCB-30	1.41e-05	mg/kg	U	N	SO	REG	S	14:10			N		SD	2017-1408	EPA:1668C	4.2e-05	15	D	1.62875e+06	1.77406e+06	14.1
RELA-17-132166	02-61406	2017-04-18	PCB-180/PCB-193	0.000426	mg/kg		Y	SO	REG	S	14:10			N		SD	2017-1408	EPA:1668C	4.2e-05	15	D	1.62875e+06	1.77406e+06	14.1
RELA-17-132166	02-61406	2017-04-18	PCB-183/PCB-185	0.000133	mg/kg		Y	SO	REG	S	14:10			N		SD	2017-1408	EPA:1668C	4.2e-05	15	D	1.62875e+06	1.77406e+06	14.1
RELA-17-132166	02-61406	2017-04-18	PCB-197/PCB-200	1.41e-05	mg/kg	U	N	SO	REG	S	14:10			N		SD	2017-1408	EPA:1668C	4.2e-05	15	D	1.62875e+06	1.77406e+06	14.1
RELA-17-132166	02-61406	2017-04-18	PCB-198/PCB-199	0.000102	mg/kg		Y	SO	REG	S	14:10			N		SD	2017-1408	EPA:1668C	4.2e-05	15	D	1.62875e+06	1.77406e+06	14.1
RELA-17-132166	02-61406	2017-04-18	PCB-20/PCB-28	1.41e-05	mg/kg	U	N	SO	REG	S	14:10			N		SD	2017-1408	EPA:1668C	4.2e-05	15	D	1.62875e+06	1.77406e+06	14.1
RELA-17-132166	02-61406	2017-04-18	PCB-21/PCB-33	1.41e-05	mg/kg	U	N	SO	REG	S	14:10			N		SD	2017-1408	EPA:1668C	4.2e-05	15	D	1.62875e+06	1.77406e+06	14.1
RELA-17-132166	02-61406	2017-04-18	PCB-26/PCB-29	1.41e-05	mg/kg	U	N	SO	REG	S	14:10			N		SD	2017-1408	EPA:1668C	4.2e-05	15	D	1.62875e+06	1.77406e+06	14.1
RELA-17-132166	02-61406	2017-04-18	PCB-40/PCB-71	1.41e-05	mg/kg	U	N	SO	REG	S	14:10			N		SD	2017-1408	EPA:1668C	4.2e-05	15	D	1.62875e+06	1.77406e+06	14.1
RELA-17-132166	02-61406	2017-04-18	PCB-44/PCB-47/PCB-65	2.11e-05	mg/kg	U	N	SO	REG	S	14:10			N		SD	2017-1408	EPA:1668C	6.3e-05	15	D	1.62875e+06	1.77406e+06	21.1
RELA-17-132166	02-61406	2017-04-18	PCB-45/PCB-51	1.41e-05	mg/kg	U	N	SO	REG	S	14:10			N		SD	2017-1408	EPA:1668C	4.2e-05	15	D	1.62875e+06	1.77406e+06	14.1
RELA-17-132166	02-61406	2017-04-18	PCB-49/PCB-69	1.41e-05	mg/kg	U	N	SO	REG	S	14:10			N		SD	2017-1408	EPA:1668C	4.2e-05	15	D	1.62875e+06	1.77406e+06	14.1
RELA-17-132166	02-61406	2017-04-18	PCB-50/PCB-53	1.41e-05	mg/kg	U	N	SO	REG	S	14:10			N		SD	2017-1408	EPA:1668C	4.2e-05	15	D	1.62875e+06	1.77406e+06	14.1
RELA-17-132166	02-61406	2017-04-18	PCB-59/PCB-62/PCB-75	2.11e-05	mg/kg	U	N	SO	REG	S	14:10			N		SD	2017-1408	EPA:1668C	6.3e-05	15	D	1.62875e+06	1.77406e+06	21.1
RELA-17-132166	02-61406	2017-04-18	PCB-61/PCB-70/PCB-74/PCB-76	3.74e-05	mg/kg	J	Y	SO	REG	S	14:10			N		SD	2017-1408	EPA:1668C	8.4e-05	15	D	1.62875e+06	1.77406e+06	28.1
RELA-17-132166	02-61406	2017-04-18	PCB-85/PCB-116/PCB-117	8.31e-05	mg/kg		Y	SO	REG	S	14:10			N		SD	2017-1408	EPA:1668C	6.3e-05	15	D	1.62875e+06	1.77406e+06	21.1
RELA-17-132166	02-61406	2017-04-18	PCB-86/87/97/109/119/125	0.000136	mg/kg		Y	SO	REG	S	14:10			N		SD	2017-1408	EPA:1668C	0.00013	15	D	1.62875e+06	1.77406e+06	42.2
RELA-17-132166	02-61406	2017-04-18	PCB-88/PCB-91	3.5e-05	mg/kg	J	Y	SO	REG	S	14:10			N		SD	2017-1408	EPA:1668C	4.2e-05	15	D	1.62875e+06	1.77406e+06	14.1
RELA-17-132166	02-61406	2017-04-18	PCB-90/PCB-101/PCB-113	0.000222	mg/kg		Y	SO	REG	S	14:10			N		SD	2017-1408	EPA:1668C	6.3e-05	15	D	1.62875e+06	1.77406e+06	21.1
RELA-17-132166	02-61406	2017-04-18	PCB-93/PCB-100	1.41e-05	mg/kg	U	N	SO	REG	S	14:10			N		SD	2017-1408	EPA:1668C	4.2e-05	15	D	1.62875e+06	1.77406e+06	14.1
RELA-17-132166	02-61406	2017-04-18	PCB-98/PCB-102	1.41e-05	mg/kg	U	N	SO	REG	S	14:10			N		SD	2017-1408	EPA:1668C	4.2e-05	15	D	1.62875e+06	1.77406e+06	14.1
RELA-17-132166	02-61406	2017-04-18	Antimony	1.16	mg/kg	U	N	SO	REG	S	14:10			N		SD	2017-1406	SW-846:6010C	1.16	14.5	D	1.62875e+06	1.77406e+06	384
RELA-17-132166	02-61406	2017-04-18	Selenium	0.54	mg/kg	J	Y	SO	REG	S	14:10			N		SD	2017-1406	SW-846:6020	1.09	14.5	D	1.62875e+06	1.77406e+06	393
RELA-17-132166	02-61406	2017-04-18	Temperature	6.5	deg C		Y	SO	REG	S	14:10			N		SD	2017-1408	EPA:170.0				1.62875e+06	1.77406e+06
RELA-17-132166	02-61406	2017-04-18	Temperature	2	deg C		Y	SO	REG	S	14:10			N		SD	2017-1406	EPA:170.0				1.62875e+06	1.77406e+06
RELA-17-132166	02-61406	2017-04-18	Thallium	0.437	mg/kg	U	N	SO	REG	S	14:10			N		SD	2017-1406	SW-846:6020	0.437	14.5	D	1.62875e+06	1.77406e+06	153
RELA-17-132166	02-61406	2017-04-18	Vanadium	5.37	mg/kg		Y	SO	REG	S	14:10			N		SD	2017-1406	SW-846:6010C	0.581	14.5	D	1.62875e+06	1.77406e+06	116
RELA-17-132166	02-61406	2017-04-18	Zinc	42.3	mg/kg	N*	Y	SO	REG	S	14:10			N		SD	2017-1406	SW-846:6010C	1.16	14.5	D	1.62875e+06	1.77406e+06	465
