# Supplementary material for: Investigating effects of soil chemicals on density of small mammal bioindicators using spatial capture-recapture models
Source: PLoS One. 2020 Sep 17;15(9):e0238870. doi: 10.1371/journal.pone.0238870 (PMC7498087; doi:10.1371/journal.pone.0238870)
Supplement: S1 File — (ZIP) [file pone.0238870.s003.zip › Soil Lower Grid.xlsx]

## Sheet: Sheet0
Field Sample ID	Location ID	Sample Date	Parameter Name	Report Result	Report Units	Lab Qualifier	Detected	Sample Matrix	Sample Purpose	Sample Type	Sample Time	Latitude (Decimal)	Longitude (Decimal)	Filtered	Field Sample Comments	Lab Matrix	COC #	Lab Method	Report Detection Limit	% Moisture	Basis	Easting	Northing	Method Detection Limit	Minimum Detectable Activity
RELA-17-132167	02-61407	2017-04-18	PCB-4	6e-06	mg/kg	U	N	SO	REG	S	13:32			N		SD	2017-1408	EPA:1668C	7.9e-05	5.9	D	1.62912e+06	1.77406e+06	6
RELA-17-132167	02-61407	2017-04-18	Total PCB	0.0196	mg/kg	J	Y	SO	REG	S	13:32			N		SD	2017-1408	EPA:1668C		5.9	D	1.62912e+06	1.77406e+06
RELA-17-132167	02-61407	2017-04-18	PCB-54	6e-06	mg/kg	U	N	SO	REG	S	13:32			N		SD	2017-1408	EPA:1668C	1.8e-05	5.9	D	1.62912e+06	1.77406e+06	6
RELA-17-132167	02-61407	2017-04-18	PCB-5	6e-06	mg/kg	U	N	SO	REG	S	13:32			N		SD	2017-1408	EPA:1668C	1.8e-05	5.9	D	1.62912e+06	1.77406e+06	6
RELA-17-132167	02-61407	2017-04-18	PCB-31	7.83e-06	mg/kg	J	Y	SO	REG	S	13:32			N		SD	2017-1408	EPA:1668C	1.8e-05	5.9	D	1.62912e+06	1.77406e+06	6
RELA-17-132167	02-61407	2017-04-18	Tetrachlorodibenzodioxin[2,3,7,8-]	9.6e-08	mg/kg	U	N	SO	REG	S	13:32			N		SD	2017-1408	SW-846:8290A	9.6e-07	5.9	D	1.62912e+06	1.77406e+06	0.321
RELA-17-132167	02-61407	2017-04-18	Hexachlorodibenzodioxin[1,2,3,7,8,9-]	5.55e-07	mg/kg	J	Y	SO	REG	S	13:32			N		SD	2017-1408	SW-846:8290A	4.8e-06	5.9	D	1.62912e+06	1.77406e+06	1.6
RELA-17-132167	02-61407	2017-04-18	PCB-11	3.69e-05	mg/kg	J	Y	SO	REG	S	13:32			N		SD	2017-1408	EPA:1668C	0.00018	5.9	D	1.62912e+06	1.77406e+06	17.8
RELA-17-132167	02-61407	2017-04-18	PCB-15	6e-06	mg/kg	U	N	SO	REG	S	13:32			N		SD	2017-1408	EPA:1668C	1.8e-05	5.9	D	1.62912e+06	1.77406e+06	6
RELA-17-132167	02-61407	2017-04-18	PCB-209	2.01e-05	mg/kg		Y	SO	REG	S	13:32			N		SD	2017-1408	EPA:1668C	1.8e-05	5.9	D	1.62912e+06	1.77406e+06	6
RELA-17-132167	02-61407	2017-04-18	PCB-1	6e-06	mg/kg	U	N	SO	REG	S	13:32			N		SD	2017-1408	EPA:1668C	3.4e-05	5.9	D	1.62912e+06	1.77406e+06	6
RELA-17-132167	02-61407	2017-04-18	PCB-2	6e-06	mg/kg	U	N	SO	REG	S	13:32			N		SD	2017-1408	EPA:1668C	1.8e-05	5.9	D	1.62912e+06	1.77406e+06	6
RELA-17-132167	02-61407	2017-04-18	PCB-3	6e-06	mg/kg	U	N	SO	REG	S	13:32			N		SD	2017-1408	EPA:1668C	1.8e-05	5.9	D	1.62912e+06	1.77406e+06	6
RELA-17-132167	02-61407	2017-04-18	PCB-202	5.54e-05	mg/kg		Y	SO	REG	S	13:32			N		SD	2017-1408	EPA:1668C	1.8e-05	5.9	D	1.62912e+06	1.77406e+06	6
RELA-17-132167	02-61407	2017-04-18	Total triCB	7.83e-06	mg/kg	J	Y	SO	REG	S	13:32			N		SD	2017-1408	EPA:1668C		5.9	D	1.62912e+06	1.77406e+06
RELA-17-132167	02-61407	2017-04-18	Total pentaCB	0.00361	mg/kg	J	Y	SO	REG	S	13:32			N		SD	2017-1408	EPA:1668C		5.9	D	1.62912e+06	1.77406e+06
RELA-17-132167	02-61407	2017-04-18	Total diCB	3.69e-05	mg/kg	J	Y	SO	REG	S	13:32			N		SD	2017-1408	EPA:1668C		5.9	D	1.62912e+06	1.77406e+06
RELA-17-132167	02-61407	2017-04-18	PCB-6	6e-06	mg/kg	U	N	SO	REG	S	13:32			N		SD	2017-1408	EPA:1668C	1.8e-05	5.9	D	1.62912e+06	1.77406e+06	6
RELA-17-132167	02-61407	2017-04-18	Total hexaCB	0.00968	mg/kg	J	Y	SO	REG	S	13:32			N		SD	2017-1408	EPA:1668C		5.9	D	1.62912e+06	1.77406e+06
RELA-17-132167	02-61407	2017-04-18	Total tetraCB	0.00038	mg/kg	J	Y	SO	REG	S	13:32			N		SD	2017-1408	EPA:1668C		5.9	D	1.62912e+06	1.77406e+06
RELA-17-132167	02-61407	2017-04-18	Total monoCB	0	mg/kg	U	N	SO	REG	S	13:32			N		SD	2017-1408	EPA:1668C		5.9	D	1.62912e+06	1.77406e+06
RELA-17-132167	02-61407	2017-04-18	Total heptaCB	0.00472	mg/kg	J	Y	SO	REG	S	13:32			N		SD	2017-1408	EPA:1668C		5.9	D	1.62912e+06	1.77406e+06
RELA-17-132167	02-61407	2017-04-18	Pentachlorodibenzofurans (Totals)	1.41e-06	mg/kg	J	Y	SO	REG	S	13:32			N		SD	2017-1408	SW-846:8290A		5.9	D	1.62912e+06	1.77406e+06
RELA-17-132167	02-61407	2017-04-18	PCB-118	0.000662	mg/kg		Y	SO	REG	S	13:32			N		SD	2017-1408	EPA:1668C	1.8e-05	5.9	D	1.62912e+06	1.77406e+06	6
RELA-17-132167	02-61407	2017-04-18	PCB-66	2.65e-05	mg/kg		Y	SO	REG	S	13:32			N		SD	2017-1408	EPA:1668C	1.8e-05	5.9	D	1.62912e+06	1.77406e+06	6
RELA-17-132167	02-61407	2017-04-18	PCB-77	1.95e-05	mg/kg		Y	SO	REG	S	13:32			N		SD	2017-1408	EPA:1668C	1.8e-05	5.9	D	1.62912e+06	1.77406e+06	6
RELA-17-132167	02-61407	2017-04-18	PCB-105	0.000344	mg/kg		Y	SO	REG	S	13:32			N		SD	2017-1408	EPA:1668C	1.8e-05	5.9	D	1.62912e+06	1.77406e+06	6
RELA-17-132167	02-61407	2017-04-18	Octachlorodibenzodioxin[1,2,3,4,6,7,8,9-]	0.000114	mg/kg		Y	SO	REG	S	13:32			N		SD	2017-1408	SW-846:8290A	9.6e-06	5.9	D	1.62912e+06	1.77406e+06	3.21
RELA-17-132167	02-61407	2017-04-18	PCB-169	6e-06	mg/kg	U	N	SO	REG	S	13:32			N		SD	2017-1408	EPA:1668C	1.8e-05	5.9	D	1.62912e+06	1.77406e+06	6
RELA-17-132167	02-61407	2017-04-18	PCB-60	6e-06	mg/kg	U	N	SO	REG	S	13:32			N		SD	2017-1408	EPA:1668C	1.8e-05	5.9	D	1.62912e+06	1.77406e+06	6
RELA-17-132167	02-61407	2017-04-18	PCB-10	6e-06	mg/kg	U	N	SO	REG	S	13:32			N		SD	2017-1408	EPA:1668C	1.8e-05	5.9	D	1.62912e+06	1.77406e+06	6
RELA-17-132167	02-61407	2017-04-18	PCB-7	6e-06	mg/kg	U	N	SO	REG	S	13:32			N		SD	2017-1408	EPA:1668C	1.8e-05	5.9	D	1.62912e+06	1.77406e+06	6
RELA-17-132167	02-61407	2017-04-18	PCB-80	6e-06	mg/kg	U	N	SO	REG	S	13:32			N		SD	2017-1408	EPA:1668C	1.8e-05	5.9	D	1.62912e+06	1.77406e+06	6
RELA-17-132167	02-61407	2017-04-18	PCB-155	6e-06	mg/kg	U	N	SO	REG	S	13:32			N		SD	2017-1408	EPA:1668C	1.8e-05	5.9	D	1.62912e+06	1.77406e+06	6
RELA-17-132167	02-61407	2017-04-18	Hexachlorodibenzodioxins (Total)	2.75e-06	mg/kg	J	Y	SO	REG	S	13:32			N		SD	2017-1408	SW-846:8290A		5.9	D	1.62912e+06	1.77406e+06
RELA-17-132167	02-61407	2017-04-18	PCB-9	6e-06	mg/kg	U	N	SO	REG	S	13:32			N		SD	2017-1408	EPA:1668C	1.8e-05	5.9	D	1.62912e+06	1.77406e+06	6
RELA-17-132167	02-61407	2017-04-18	PCB-14	6e-06	mg/kg	U	N	SO	REG	S	13:32			N		SD	2017-1408	EPA:1668C	1.8e-05	5.9	D	1.62912e+06	1.77406e+06	6
RELA-17-132167	02-61407	2017-04-18	PCB-8	6e-06	mg/kg	U	N	SO	REG	S	13:32			N		SD	2017-1408	EPA:1668C	1.8e-05	5.9	D	1.62912e+06	1.77406e+06	6
RELA-17-132167	02-61407	2017-04-18	PCB-170	0.000548	mg/kg		Y	SO	REG	S	13:32			N		SD	2017-1408	EPA:1668C	1.8e-05	5.9	D	1.62912e+06	1.77406e+06	6
RELA-17-132167	02-61407	2017-04-18	PCB-52	0.000111	mg/kg		Y	SO	REG	S	13:32			N		SD	2017-1408	EPA:1668C	1.8e-05	5.9	D	1.62912e+06	1.77406e+06	6
RELA-17-132167	02-61407	2017-04-18	PCB-133	3.08e-05	mg/kg		Y	SO	REG	S	13:32			N		SD	2017-1408	EPA:1668C	1.8e-05	5.9	D	1.62912e+06	1.77406e+06	6
RELA-17-132167	02-61407	2017-04-18	PCB-137	8.57e-05	mg/kg		Y	SO	REG	S	13:32			N		SD	2017-1408	EPA:1668C	1.8e-05	5.9	D	1.62912e+06	1.77406e+06	6
RELA-17-132167	02-61407	2017-04-18	PCB-194	0.00023	mg/kg		Y	SO	REG	S	13:32			N		SD	2017-1408	EPA:1668C	1.8e-05	5.9	D	1.62912e+06	1.77406e+06	6
RELA-17-132167	02-61407	2017-04-18	Heptachlorodibenzodioxin[1,2,3,4,6,7,8-]	1.3e-05	mg/kg		Y	SO	REG	S	13:32			N		SD	2017-1408	SW-846:8290A	4.8e-06	5.9	D	1.62912e+06	1.77406e+06	1.6
RELA-17-132167	02-61407	2017-04-18	Pentachlorodibenzodioxins (Total)	0	mg/kg	U	N	SO	REG	S	13:32			N		SD	2017-1408	SW-846:8290A		5.9	D	1.62912e+06	1.77406e+06
RELA-17-132167	02-61407	2017-04-18	PCB-42	6e-06	mg/kg	U	N	SO	REG	S	13:32			N		SD	2017-1408	EPA:1668C	1.8e-05	5.9	D	1.62912e+06	1.77406e+06	6
RELA-17-132167	02-61407	2017-04-18	PCB-17	6e-06	mg/kg	U	N	SO	REG	S	13:32			N		SD	2017-1408	EPA:1668C	1.8e-05	5.9	D	1.62912e+06	1.77406e+06	6
RELA-17-132167	02-61407	2017-04-18	PCB-34	6e-06	mg/kg	U	N	SO	REG	S	13:32			N		SD	2017-1408	EPA:1668C	1.8e-05	5.9	D	1.62912e+06	1.77406e+06	6
RELA-17-132167	02-61407	2017-04-18	PCB-35	6e-06	mg/kg	U	N	SO	REG	S	13:32			N		SD	2017-1408	EPA:1668C	1.8e-05	5.9	D	1.62912e+06	1.77406e+06	6
RELA-17-132167	02-61407	2017-04-18	Heptachlorodibenzodioxins (Total)	2.52e-05	mg/kg		Y	SO	REG	S	13:32			N		SD	2017-1408	SW-846:8290A		5.9	D	1.62912e+06	1.77406e+06
RELA-17-132167	02-61407	2017-04-18	PCB-95	0.00038	mg/kg		Y	SO	REG	S	13:32			N		SD	2017-1408	EPA:1668C	1.8e-05	5.9	D	1.62912e+06	1.77406e+06	6
RELA-17-132167	02-61407	2017-04-18	PCB-99	0.000404	mg/kg		Y	SO	REG	S	13:32			N		SD	2017-1408	EPA:1668C	1.8e-05	5.9	D	1.62912e+06	1.77406e+06	6
RELA-17-132167	02-61407	2017-04-18	PCB-132	0.000584	mg/kg		Y	SO	REG	S	13:32			N		SD	2017-1408	EPA:1668C	1.8e-05	5.9	D	1.62912e+06	1.77406e+06	6
RELA-17-132167	02-61407	2017-04-18	PCB-136	0.000132	mg/kg		Y	SO	REG	S	13:32			N		SD	2017-1408	EPA:1668C	1.8e-05	5.9	D	1.62912e+06	1.77406e+06	6
RELA-17-132167	02-61407	2017-04-18	PCB-174	0.000595	mg/kg		Y	SO	REG	S	13:32			N		SD	2017-1408	EPA:1668C	1.8e-05	5.9	D	1.62912e+06	1.77406e+06	6
RELA-17-132167	02-61407	2017-04-18	PCB-19	6e-06	mg/kg	U	N	SO	REG	S	13:32			N		SD	2017-1408	EPA:1668C	1.8e-05	5.9	D	1.62912e+06	1.77406e+06	6
RELA-17-132167	02-61407	2017-04-18	PCB-27	6e-06	mg/kg	U	N	SO	REG	S	13:32			N		SD	2017-1408	EPA:1668C	1.8e-05	5.9	D	1.62912e+06	1.77406e+06	6
RELA-17-132167	02-61407	2017-04-18	PCB-32	6e-06	mg/kg	U	N	SO	REG	S	13:32			N		SD	2017-1408	EPA:1668C	1.8e-05	5.9	D	1.62912e+06	1.77406e+06	6
RELA-17-132167	02-61407	2017-04-18	PCB-16	6e-06	mg/kg	U	N	SO	REG	S	13:32			N		SD	2017-1408	EPA:1668C	1.8e-05	5.9	D	1.62912e+06	1.77406e+06	6
RELA-17-132167	02-61407	2017-04-18	PCB-22	6e-06	mg/kg	U	N	SO	REG	S	13:32			N		SD	2017-1408	EPA:1668C	1.8e-05	5.9	D	1.62912e+06	1.77406e+06	6
RELA-17-132167	02-61407	2017-04-18	PCB-36	6e-06	mg/kg	U	N	SO	REG	S	13:32			N		SD	2017-1408	EPA:1668C	1.8e-05	5.9	D	1.62912e+06	1.77406e+06	6
RELA-17-132167	02-61407	2017-04-18	PCB-39	6e-06	mg/kg	U	N	SO	REG	S	13:32			N		SD	2017-1408	EPA:1668C	1.8e-05	5.9	D	1.62912e+06	1.77406e+06	6
RELA-17-132167	02-61407	2017-04-18	PCB-37	6e-06	mg/kg	U	N	SO	REG	S	13:32			N		SD	2017-1408	EPA:1668C	1.8e-05	5.9	D	1.62912e+06	1.77406e+06	6
RELA-17-132167	02-61407	2017-04-18	Heptachlorodibenzofurans (Total)	9.16e-06	mg/kg	J	Y	SO	REG	S	13:32			N		SD	2017-1408	SW-846:8290A		5.9	D	1.62912e+06	1.77406e+06
RELA-17-132167	02-61407	2017-04-18	Octachlorodibenzofuran[1,2,3,4,6,7,8,9-]	6.34e-06	mg/kg	J	Y	SO	REG	S	13:32			N		SD	2017-1408	SW-846:8290A	9.6e-06	5.9	D	1.62912e+06	1.77406e+06	3.21
RELA-17-132167	02-61407	2017-04-18	Hexachlorodibenzodioxin[1,2,3,4,7,8-]	4.8e-07	mg/kg	U	N	SO	REG	S	13:32			N		SD	2017-1408	SW-846:8290A	4.8e-06	5.9	D	1.62912e+06	1.77406e+06	1.6
RELA-17-132167	02-61407	2017-04-18	PCB-189	2.58e-05	mg/kg		Y	SO	REG	S	13:32			N		SD	2017-1408	EPA:1668C	1.8e-05	5.9	D	1.62912e+06	1.77406e+06	6
RELA-17-132167	02-61407	2017-04-18	PCB-111	6e-06	mg/kg	U	N	SO	REG	S	13:32			N		SD	2017-1408	EPA:1668C	1.8e-05	5.9	D	1.62912e+06	1.77406e+06	6
RELA-17-132167	02-61407	2017-04-18	PCB-127	6e-06	mg/kg	U	N	SO	REG	S	13:32			N		SD	2017-1408	EPA:1668C	1.8e-05	5.9	D	1.62912e+06	1.77406e+06	6
RELA-17-132167	02-61407	2017-04-18	PCB-162	6e-06	mg/kg	U	N	SO	REG	S	13:32			N		SD	2017-1408	EPA:1668C	1.8e-05	5.9	D	1.62912e+06	1.77406e+06	6
RELA-17-132167	02-61407	2017-04-18	PCB-159	6e-06	mg/kg	U	N	SO	REG	S	13:32			N		SD	2017-1408	EPA:1668C	1.8e-05	5.9	D	1.62912e+06	1.77406e+06	6
RELA-17-132167	02-61407	2017-04-18	PCB-175	2.13e-05	mg/kg		Y	SO	REG	S	13:32			N		SD	2017-1408	EPA:1668C	1.8e-05	5.9	D	1.62912e+06	1.77406e+06	6
RELA-17-132167	02-61407	2017-04-18	PCB-201	2.83e-05	mg/kg		Y	SO	REG	S	13:32			N		SD	2017-1408	EPA:1668C	1.8e-05	5.9	D	1.62912e+06	1.77406e+06	6
RELA-17-132167	02-61407	2017-04-18	PCB-206	7.88e-05	mg/kg		Y	SO	REG	S	13:32			N		SD	2017-1408	EPA:1668C	1.8e-05	5.9	D	1.62912e+06	1.77406e+06	6
RELA-17-132167	02-61407	2017-04-18	Pentachlorodibenzodioxin[1,2,3,7,8-]	4.8e-07	mg/kg	U	N	SO	REG	S	13:32			N		SD	2017-1408	SW-846:8290A	4.8e-06	5.9	D	1.62912e+06	1.77406e+06	1.6
RELA-17-132167	02-61407	2017-04-18	PCB-142	6e-06	mg/kg	U	N	SO	REG	S	13:32			N		SD	2017-1408	EPA:1668C	1.8e-05	5.9	D	1.62912e+06	1.77406e+06	6
RELA-17-132167	02-61407	2017-04-18	PCB-160	6e-06	mg/kg	U	N	SO	REG	S	13:32			N		SD	2017-1408	EPA:1668C	1.8e-05	5.9	D	1.62912e+06	1.77406e+06	6
RELA-17-132167	02-61407	2017-04-18	PCB-190	0.000134	mg/kg		Y	SO	REG	S	13:32			N		SD	2017-1408	EPA:1668C	1.8e-05	5.9	D	1.62912e+06	1.77406e+06	6
RELA-17-132167	02-61407	2017-04-18	PCB-72	6e-06	mg/kg	U	N	SO	REG	S	13:32			N		SD	2017-1408	EPA:1668C	1.8e-05	5.9	D	1.62912e+06	1.77406e+06	6
RELA-17-132167	02-61407	2017-04-18	PCB-56	1.62e-05	mg/kg	J	Y	SO	REG	S	13:32			N		SD	2017-1408	EPA:1668C	1.8e-05	5.9	D	1.62912e+06	1.77406e+06	6
RELA-17-132167	02-61407	2017-04-18	PCB-46	6e-06	mg/kg	U	N	SO	REG	S	13:32			N		SD	2017-1408	EPA:1668C	1.8e-05	5.9	D	1.62912e+06	1.77406e+06	6
RELA-17-132167	02-61407	2017-04-18	PCB-79	6e-06	mg/kg	U	N	SO	REG	S	13:32			N		SD	2017-1408	EPA:1668C	1.8e-05	5.9	D	1.62912e+06	1.77406e+06	6
RELA-17-132167	02-61407	2017-04-18	PCB-58	6e-06	mg/kg	U	N	SO	REG	S	13:32			N		SD	2017-1408	EPA:1668C	1.8e-05	5.9	D	1.62912e+06	1.77406e+06	6
RELA-17-132167	02-61407	2017-04-18	Tetrachlorodibenzodioxins (Total)	0	mg/kg	U	N	SO	REG	S	13:32			N		SD	2017-1408	SW-846:8290A		5.9	D	1.62912e+06	1.77406e+06
RELA-17-132167	02-61407	2017-04-18	PCB-196	0.000117	mg/kg		Y	SO	REG	S	13:32			N		SD	2017-1408	EPA:1668C	1.8e-05	5.9	D	1.62912e+06	1.77406e+06	6
RELA-17-132167	02-61407	2017-04-18	Tetrachlorodibenzofuran[2,3,7,8-]	2.31e-07	mg/kg	U	N	SO	REG	S	13:32			N		SD	2017-1408	SW-846:8290A	9.6e-07	5.9	D	1.62912e+06	1.77406e+06	0.321
RELA-17-132167	02-61407	2017-04-18	PCB-146	0.000309	mg/kg		Y	SO	REG	S	13:32			N		SD	2017-1408	EPA:1668C	1.8e-05	5.9	D	1.62912e+06	1.77406e+06	6
RELA-17-132167	02-61407	2017-04-18	PCB-64	1.48e-05	mg/kg	J	Y	SO	REG	S	13:32			N		SD	2017-1408	EPA:1668C	1.8e-05	5.9	D	1.62912e+06	1.77406e+06	6
RELA-17-132167	02-61407	2017-04-18	PCB-41	6e-06	mg/kg	U	N	SO	REG	S	13:32			N		SD	2017-1408	EPA:1668C	1.8e-05	5.9	D	1.62912e+06	1.77406e+06	6
RELA-17-132167	02-61407	2017-04-18	PCB-84	8.45e-05	mg/kg		Y	SO	REG	S	13:32			N		SD	2017-1408	EPA:1668C	1.8e-05	5.9	D	1.62912e+06	1.77406e+06	6
RELA-17-132167	02-61407	2017-04-18	PCB-92	0.000151	mg/kg		Y	SO	REG	S	13:32			N		SD	2017-1408	EPA:1668C	1.8e-05	5.9	D	1.62912e+06	1.77406e+06	6
RELA-17-132167	02-61407	2017-04-18	PCB-82	5.63e-05	mg/kg		Y	SO	REG	S	13:32			N		SD	2017-1408	EPA:1668C	1.8e-05	5.9	D	1.62912e+06	1.77406e+06	6
RELA-17-132167	02-61407	2017-04-18	PCB-179	0.000207	mg/kg		Y	SO	REG	S	13:32			N		SD	2017-1408	EPA:1668C	1.8e-05	5.9	D	1.62912e+06	1.77406e+06	6
RELA-17-132167	02-61407	2017-04-18	PCB-176	5.9e-05	mg/kg		Y	SO	REG	S	13:32			N		SD	2017-1408	EPA:1668C	1.8e-05	5.9	D	1.62912e+06	1.77406e+06	6
RELA-17-132167	02-61407	2017-04-18	PCB-130	0.000151	mg/kg		Y	SO	REG	S	13:32			N		SD	2017-1408	EPA:1668C	1.8e-05	5.9	D	1.62912e+06	1.77406e+06	6
RELA-17-132167	02-61407	2017-04-18	PCB-178	0.000135	mg/kg		Y	SO	REG	S	13:32			N		SD	2017-1408	EPA:1668C	1.8e-05	5.9	D	1.62912e+06	1.77406e+06	6
RELA-17-132167	02-61407	2017-04-18	PCB-187	0.000768	mg/kg		Y	SO	REG	S	13:32			N		SD	2017-1408	EPA:1668C	1.8e-05	5.9	D	1.62912e+06	1.77406e+06	6
RELA-17-132167	02-61407	2017-04-18	PCB-177	0.000367	mg/kg		Y	SO	REG	S	13:32			N		SD	2017-1408	EPA:1668C	1.8e-05	5.9	D	1.62912e+06	1.77406e+06	6
RELA-17-132167	02-61407	2017-04-18	PCB-167	0.000116	mg/kg		Y	SO	REG	S	13:32			N		SD	2017-1408	EPA:1668C	1.8e-05	5.9	D	1.62912e+06	1.77406e+06	6
RELA-17-132167	02-61407	2017-04-18	PCB-172	0.00011	mg/kg		Y	SO	REG	S	13:32			N		SD	2017-1408	EPA:1668C	1.8e-05	5.9	D	1.62912e+06	1.77406e+06	6
RELA-17-132167	02-61407	2017-04-18	PCB-203	0.000177	mg/kg		Y	SO	REG	S	13:32			N		SD	2017-1408	EPA:1668C	1.8e-05	5.9	D	1.62912e+06	1.77406e+06	6
RELA-17-132167	02-61407	2017-04-18	PCB-208	1.93e-05	mg/kg		Y	SO	REG	S	13:32			N		SD	2017-1408	EPA:1668C	1.8e-05	5.9	D	1.62912e+06	1.77406e+06	6
RELA-17-132167	02-61407	2017-04-18	PCB-195	0.000109	mg/kg		Y	SO	REG	S	13:32			N		SD	2017-1408	EPA:1668C	1.8e-05	5.9	D	1.62912e+06	1.77406e+06	6
RELA-17-132167	02-61407	2017-04-18	PCB-207	1.02e-05	mg/kg	J	Y	SO	REG	S	13:32			N		SD	2017-1408	EPA:1668C	1.8e-05	5.9	D	1.62912e+06	1.77406e+06	6
RELA-17-132167	02-61407	2017-04-18	PCB-134	7.26e-05	mg/kg		Y	SO	REG	S	13:32			N		SD	2017-1408	EPA:1668C	1.8e-05	5.9	D	1.62912e+06	1.77406e+06	6
RELA-17-132167	02-61407	2017-04-18	PCB-141	0.000361	mg/kg		Y	SO	REG	S	13:32			N		SD	2017-1408	EPA:1668C	1.8e-05	5.9	D	1.62912e+06	1.77406e+06	6
RELA-17-132167	02-61407	2017-04-18	PCB-38	6e-06	mg/kg	U	N	SO	REG	S	13:32			N		SD	2017-1408	EPA:1668C	1.8e-05	5.9	D	1.62912e+06	1.77406e+06	6
RELA-17-132167	02-61407	2017-04-18	Total nonaCB	0.000108	mg/kg	J	Y	SO	REG	S	13:32			N		SD	2017-1408	EPA:1668C		5.9	D	1.62912e+06	1.77406e+06
RELA-17-132167	02-61407	2017-04-18	Heptachlorodibenzofuran[1,2,3,4,7,8,9-]	4.8e-07	mg/kg	U	N	SO	REG	S	13:32			N		SD	2017-1408	SW-846:8290A	4.8e-06	5.9	D	1.62912e+06	1.77406e+06	1.6
RELA-17-132167	02-61407	2017-04-18	Hexachlorodibenzofurans (Total)	4.11e-06	mg/kg	J	Y	SO	REG	S	13:32			N		SD	2017-1408	SW-846:8290A		5.9	D	1.62912e+06	1.77406e+06
RELA-17-132167	02-61407	2017-04-18	PCB-24	6e-06	mg/kg	U	N	SO	REG	S	13:32			N		SD	2017-1408	EPA:1668C	1.8e-05	5.9	D	1.62912e+06	1.77406e+06	6
RELA-17-132167	02-61407	2017-04-18	PCB-25	6e-06	mg/kg	U	N	SO	REG	S	13:32			N		SD	2017-1408	EPA:1668C	1.8e-05	5.9	D	1.62912e+06	1.77406e+06	6
RELA-17-132167	02-61407	2017-04-18	PCB-23	6e-06	mg/kg	U	N	SO	REG	S	13:32			N		SD	2017-1408	EPA:1668C	1.8e-05	5.9	D	1.62912e+06	1.77406e+06	6
RELA-17-132167	02-61407	2017-04-18	Total octaCB	0.00104	mg/kg	J	Y	SO	REG	S	13:32			N		SD	2017-1408	EPA:1668C		5.9	D	1.62912e+06	1.77406e+06
RELA-17-132167	02-61407	2017-04-18	Tetrachlorodibenzofurans (Totals)	5.65e-07	mg/kg	J	Y	SO	REG	S	13:32			N		SD	2017-1408	SW-846:8290A		5.9	D	1.62912e+06	1.77406e+06
RELA-17-132167	02-61407	2017-04-18	PCB-104	6e-06	mg/kg	U	N	SO	REG	S	13:32			N		SD	2017-1408	EPA:1668C	1.8e-05	5.9	D	1.62912e+06	1.77406e+06	6
RELA-17-132167	02-61407	2017-04-18	PCB-121	6e-06	mg/kg	U	N	SO	REG	S	13:32			N		SD	2017-1408	EPA:1668C	1.8e-05	5.9	D	1.62912e+06	1.77406e+06	6
RELA-17-132167	02-61407	2017-04-18	Pentachlorodibenzofuran[2,3,4,7,8-]	4.8e-07	mg/kg	U	N	SO	REG	S	13:32			N		SD	2017-1408	SW-846:8290A	4.8e-06	5.9	D	1.62912e+06	1.77406e+06	1.6
RELA-17-132167	02-61407	2017-04-18	Pentachlorodibenzofuran[1,2,3,7,8-]	4.8e-07	mg/kg	U	N	SO	REG	S	13:32			N		SD	2017-1408	SW-846:8290A	4.8e-06	5.9	D	1.62912e+06	1.77406e+06	1.6
RELA-17-132167	02-61407	2017-04-18	Hexachlorodibenzofuran[1,2,3,6,7,8-]	4.8e-07	mg/kg	U	N	SO	REG	S	13:32			N		SD	2017-1408	SW-846:8290A	4.8e-06	5.9	D	1.62912e+06	1.77406e+06	1.6
RELA-17-132167	02-61407	2017-04-18	PCB-126	6.4e-06	mg/kg	J	Y	SO	REG	S	13:32			N		SD	2017-1408	EPA:1668C	1.8e-05	5.9	D	1.62912e+06	1.77406e+06	6
RELA-17-132167	02-61407	2017-04-18	Hexachlorodibenzodioxin[1,2,3,6,7,8-]	5.17e-07	mg/kg	J	Y	SO	REG	S	13:32			N		SD	2017-1408	SW-846:8290A	4.8e-06	5.9	D	1.62912e+06	1.77406e+06	1.6
RELA-17-132167	02-61407	2017-04-18	PCB-83	1.88e-05	mg/kg	B	Y	SO	REG	S	13:32			N		SD	2017-1408	EPA:1668C	1.8e-05	5.9	D	1.62912e+06	1.77406e+06	6
RELA-17-132167	02-61407	2017-04-18	PCB-103	6e-06	mg/kg	U	N	SO	REG	S	13:32			N		SD	2017-1408	EPA:1668C	1.8e-05	5.9	D	1.62912e+06	1.77406e+06	6
RELA-17-132167	02-61407	2017-04-18	PCB-154	1.36e-05	mg/kg	J	Y	SO	REG	S	13:32			N		SD	2017-1408	EPA:1668C	1.8e-05	5.9	D	1.62912e+06	1.77406e+06	6
RELA-17-132167	02-61407	2017-04-18	PCB-182	6e-06	mg/kg	U	N	SO	REG	S	13:32			N		SD	2017-1408	EPA:1668C	1.8e-05	5.9	D	1.62912e+06	1.77406e+06	6
RELA-17-132167	02-61407	2017-04-18	Hexachlorodibenzofuran[2,3,4,6,7,8-]	4.8e-07	mg/kg	U	N	SO	REG	S	13:32			N		SD	2017-1408	SW-846:8290A	4.8e-06	5.9	D	1.62912e+06	1.77406e+06	1.6
RELA-17-132167	02-61407	2017-04-18	PCB-131	2.08e-05	mg/kg		Y	SO	REG	S	13:32			N		SD	2017-1408	EPA:1668C	1.8e-05	5.9	D	1.62912e+06	1.77406e+06	6
RELA-17-132167	02-61407	2017-04-18	PCB-123	2.25e-05	mg/kg		Y	SO	REG	S	13:32			N		SD	2017-1408	EPA:1668C	1.8e-05	5.9	D	1.62912e+06	1.77406e+06	6
RELA-17-132167	02-61407	2017-04-18	Heptachlorodibenzofuran[1,2,3,4,6,7,8-]	3.81e-06	mg/kg	J	Y	SO	REG	S	13:32			N		SD	2017-1408	SW-846:8290A	4.8e-06	5.9	D	1.62912e+06	1.77406e+06	1.6
RELA-17-132167	02-61407	2017-04-18	PCB-150	6e-06	mg/kg	U	N	SO	REG	S	13:32			N		SD	2017-1408	EPA:1668C	1.8e-05	5.9	D	1.62912e+06	1.77406e+06	6
RELA-17-132167	02-61407	2017-04-18	PCB-152	6e-06	mg/kg	U	N	SO	REG	S	13:32			N		SD	2017-1408	EPA:1668C	1.8e-05	5.9	D	1.62912e+06	1.77406e+06	6
RELA-17-132167	02-61407	2017-04-18	PCB-120	6e-06	mg/kg	U	N	SO	REG	S	13:32			N		SD	2017-1408	EPA:1668C	1.8e-05	5.9	D	1.62912e+06	1.77406e+06	6
RELA-17-132167	02-61407	2017-04-18	PCB-144	6.28e-05	mg/kg		Y	SO	REG	S	13:32			N		SD	2017-1408	EPA:1668C	1.8e-05	5.9	D	1.62912e+06	1.77406e+06	6
RELA-17-132167	02-61407	2017-04-18	PCB-143	6e-06	mg/kg	U	N	SO	REG	S	13:32			N		SD	2017-1408	EPA:1668C	1.8e-05	5.9	D	1.62912e+06	1.77406e+06	6
RELA-17-132167	02-61407	2017-04-18	PCB-43	7.62e-06	mg/kg	U	N	SO	REG	S	13:32			N		SD	2017-1408	EPA:1668C	1.8e-05	5.9	D	1.62912e+06	1.77406e+06	7.62
RELA-17-132167	02-61407	2017-04-18	PCB-48	6e-06	mg/kg	U	N	SO	REG	S	13:32			N		SD	2017-1408	EPA:1668C	1.8e-05	5.9	D	1.62912e+06	1.77406e+06	6
RELA-17-132167	02-61407	2017-04-18	PCB-78	6e-06	mg/kg	U	N	SO	REG	S	13:32			N		SD	2017-1408	EPA:1668C	1.8e-05	5.9	D	1.62912e+06	1.77406e+06	6
RELA-17-132167	02-61407	2017-04-18	PCB-81	6e-06	mg/kg	U	N	SO	REG	S	13:32			N		SD	2017-1408	EPA:1668C	1.8e-05	5.9	D	1.62912e+06	1.77406e+06	6
RELA-17-132167	02-61407	2017-04-18	PCB-57	6e-06	mg/kg	U	N	SO	REG	S	13:32			N		SD	2017-1408	EPA:1668C	1.8e-05	5.9	D	1.62912e+06	1.77406e+06	6
RELA-17-132167	02-61407	2017-04-18	PCB-107	7.13e-05	mg/kg		Y	SO	REG	S	13:32			N		SD	2017-1408	EPA:1668C	1.8e-05	5.9	D	1.62912e+06	1.77406e+06	6
RELA-17-132167	02-61407	2017-04-18	PCB-106	6e-06	mg/kg	U	N	SO	REG	S	13:32			N		SD	2017-1408	EPA:1668C	1.8e-05	5.9	D	1.62912e+06	1.77406e+06	6
RELA-17-132167	02-61407	2017-04-18	Hexachlorodibenzofuran[1,2,3,4,7,8-]	4.8e-07	mg/kg	U	N	SO	REG	S	13:32			N		SD	2017-1408	SW-846:8290A	4.8e-06	5.9	D	1.62912e+06	1.77406e+06	1.6
RELA-17-132167	02-61407	2017-04-18	Hexachlorodibenzofuran[1,2,3,7,8,9-]	4.8e-07	mg/kg	U	N	SO	REG	S	13:32			N		SD	2017-1408	SW-846:8290A	4.8e-06	5.9	D	1.62912e+06	1.77406e+06	1.6
RELA-17-132167	02-61407	2017-04-18	PCB-68	6e-06	mg/kg	U	N	SO	REG	S	13:32			N		SD	2017-1408	EPA:1668C	1.8e-05	5.9	D	1.62912e+06	1.77406e+06	6
RELA-17-132167	02-61407	2017-04-18	PCB-67	6e-06	mg/kg	U	N	SO	REG	S	13:32			N		SD	2017-1408	EPA:1668C	1.8e-05	5.9	D	1.62912e+06	1.77406e+06	6
RELA-17-132167	02-61407	2017-04-18	PCB-96	6e-06	mg/kg	U	N	SO	REG	S	13:32			N		SD	2017-1408	EPA:1668C	1.8e-05	5.9	D	1.62912e+06	1.77406e+06	6
RELA-17-132167	02-61407	2017-04-18	PCB-94	6e-06	mg/kg	U	N	SO	REG	S	13:32			N		SD	2017-1408	EPA:1668C	1.8e-05	5.9	D	1.62912e+06	1.77406e+06	6
RELA-17-132167	02-61407	2017-04-18	PCB-89	6e-06	mg/kg	U	N	SO	REG	S	13:32			N		SD	2017-1408	EPA:1668C	1.8e-05	5.9	D	1.62912e+06	1.77406e+06	6
RELA-17-132167	02-61407	2017-04-18	PCB-73	6e-06	mg/kg	U	N	SO	REG	S	13:32			N		SD	2017-1408	EPA:1668C	1.8e-05	5.9	D	1.62912e+06	1.77406e+06	6
RELA-17-132167	02-61407	2017-04-18	PCB-55	6e-06	mg/kg	U	N	SO	REG	S	13:32			N		SD	2017-1408	EPA:1668C	1.8e-05	5.9	D	1.62912e+06	1.77406e+06	6
RELA-17-132167	02-61407	2017-04-18	PCB-63	6e-06	mg/kg	U	N	SO	REG	S	13:32			N		SD	2017-1408	EPA:1668C	1.8e-05	5.9	D	1.62912e+06	1.77406e+06	6
RELA-17-132167	02-61407	2017-04-18	PCB-112	6e-06	mg/kg	U	N	SO	REG	S	13:32			N		SD	2017-1408	EPA:1668C	1.8e-05	5.9	D	1.62912e+06	1.77406e+06	6
RELA-17-132167	02-61407	2017-04-18	PCB-114	7.87e-06	mg/kg	J	Y	SO	REG	S	13:32			N		SD	2017-1408	EPA:1668C	1.8e-05	5.9	D	1.62912e+06	1.77406e+06	6
RELA-17-132167	02-61407	2017-04-18	PCB-145	6e-06	mg/kg	U	N	SO	REG	S	13:32			N		SD	2017-1408	EPA:1668C	1.8e-05	5.9	D	1.62912e+06	1.77406e+06	6
RELA-17-132167	02-61407	2017-04-18	PCB-148	6e-06	mg/kg	U	N	SO	REG	S	13:32			N		SD	2017-1408	EPA:1668C	1.8e-05	5.9	D	1.62912e+06	1.77406e+06	6
RELA-17-132167	02-61407	2017-04-18	PCB-158	0.000195	mg/kg		Y	SO	REG	S	13:32			N		SD	2017-1408	EPA:1668C	1.8e-05	5.9	D	1.62912e+06	1.77406e+06	6
RELA-17-132167	02-61407	2017-04-18	PCB-161	6e-06	mg/kg	U	N	SO	REG	S	13:32			N		SD	2017-1408	EPA:1668C	1.8e-05	5.9	D	1.62912e+06	1.77406e+06	6
RELA-17-132167	02-61407	2017-04-18	PCB-164	0.000151	mg/kg		Y	SO	REG	S	13:32			N		SD	2017-1408	EPA:1668C	1.8e-05	5.9	D	1.62912e+06	1.77406e+06	6
RELA-17-132167	02-61407	2017-04-18	PCB-165	6e-06	mg/kg	U	N	SO	REG	S	13:32			N		SD	2017-1408	EPA:1668C	1.8e-05	5.9	D	1.62912e+06	1.77406e+06	6
RELA-17-132167	02-61407	2017-04-18	PCB-181	7.85e-06	mg/kg	J	Y	SO	REG	S	13:32			N		SD	2017-1408	EPA:1668C	1.8e-05	5.9	D	1.62912e+06	1.77406e+06	6
RELA-17-132167	02-61407	2017-04-18	PCB-184	6e-06	mg/kg	U	N	SO	REG	S	13:32			N		SD	2017-1408	EPA:1668C	1.8e-05	5.9	D	1.62912e+06	1.77406e+06	6
RELA-17-132167	02-61407	2017-04-18	PCB-186	6e-06	mg/kg	U	N	SO	REG	S	13:32			N		SD	2017-1408	EPA:1668C	1.8e-05	5.9	D	1.62912e+06	1.77406e+06	6
RELA-17-132167	02-61407	2017-04-18	PCB-191	2.29e-05	mg/kg		Y	SO	REG	S	13:32			N		SD	2017-1408	EPA:1668C	1.8e-05	5.9	D	1.62912e+06	1.77406e+06	6
RELA-17-132167	02-61407	2017-04-18	PCB-192	6e-06	mg/kg	U	N	SO	REG	S	13:32			N		SD	2017-1408	EPA:1668C	1.8e-05	5.9	D	1.62912e+06	1.77406e+06	6
RELA-17-132167	02-61407	2017-04-18	PCB-204	6e-06	mg/kg	U	N	SO	REG	S	13:32			N		SD	2017-1408	EPA:1668C	1.8e-05	5.9	D	1.62912e+06	1.77406e+06	6
RELA-17-132167	02-61407	2017-04-18	PCB-205	1.62e-05	mg/kg	J	Y	SO	REG	S	13:32			N		SD	2017-1408	EPA:1668C	1.8e-05	5.9	D	1.62912e+06	1.77406e+06	6
RELA-17-132167	02-61407	2017-04-18	PCB-188	6e-06	mg/kg	U	N	SO	REG	S	13:32			N		SD	2017-1408	EPA:1668C	1.8e-05	5.9	D	1.62912e+06	1.77406e+06	6
RELA-17-132167	02-61407	2017-04-18	PCB-122	1.25e-05	mg/kg	J	Y	SO	REG	S	13:32			N		SD	2017-1408	EPA:1668C	1.8e-05	5.9	D	1.62912e+06	1.77406e+06	6
RELA-17-132167	02-61407	2017-04-18	Silver	0.501	mg/kg	U	N	SO	REG	S	13:32			N		SD	2017-1406	SW-846:6010C	0.501	3.66	D	1.62912e+06	1.77406e+06	100
RELA-17-132167	02-61407	2017-04-18	Aluminum	2640	mg/kg		Y	SO	REG	S	13:32			N		SD	2017-1406	SW-846:6010C	20	3.66	D	1.62912e+06	1.77406e+06	6810
RELA-17-132167	02-61407	2017-04-18	Arsenic	0.896	mg/kg	J	Y	SO	REG	S	13:32			N		SD	2017-1406	SW-846:6020	0.977	3.66	D	1.62912e+06	1.77406e+06	330
RELA-17-132167	02-61407	2017-04-18	Barium	30.2	mg/kg		Y	SO	REG	S	13:32			N		SD	2017-1406	SW-846:6010C	0.501	3.66	D	1.62912e+06	1.77406e+06	100
RELA-17-132167	02-61407	2017-04-18	Beryllium	0.321	mg/kg	*	Y	SO	REG	S	13:32			N		SD	2017-1406	SW-846:6020	0.0977	3.66	D	1.62912e+06	1.77406e+06	19.5
RELA-17-132167	02-61407	2017-04-18	Calcium	1500	mg/kg	N	Y	SO	REG	S	13:32			N		SD	2017-1406	SW-846:6010C	25	3.66	D	1.62912e+06	1.77406e+06	8020
RELA-17-132169	02-61409	2017-04-18	Cadmium	0.49	mg/kg	U	N	SO	REG	S	13:10			N		SD	2017-1406	SW-846:6010C	0.49	4.03	D	1.6293e+06	1.77399e+06	97.9
RELA-17-132167	02-61407	2017-04-18	Cobalt	1.53	mg/kg		Y	SO	REG	S	13:32			N		SD	2017-1406	SW-846:6010C	0.501	3.66	D	1.62912e+06	1.77406e+06	150
RELA-17-132167	02-61407	2017-04-18	Chromium	7.41	mg/kg		Y	SO	REG	S	13:32			N		SD	2017-1406	SW-846:6010C	0.501	3.66	D	1.62912e+06	1.77406e+06	150
RELA-17-132167	02-61407	2017-04-18	Copper	5.1	mg/kg		Y	SO	REG	S	13:32			N		SD	2017-1406	SW-846:6010C	1	3.66	D	1.62912e+06	1.77406e+06	301
RELA-17-132167	02-61407	2017-04-18	Total decaCB	2.01e-05	mg/kg		Y	SO	REG	S	13:32			N		SD	2017-1408	EPA:1668C		5.9	D	1.62912e+06	1.77406e+06
RELA-17-132167	02-61407	2017-04-18	Iron	6380	mg/kg		Y	SO	REG	S	13:32			N		SD	2017-1406	SW-846:6010C	25	3.66	D	1.62912e+06	1.77406e+06	8020
RELA-17-132167	02-61407	2017-04-18	Mercury	0.0414	mg/kg		Y	SO	REG	S	13:32			N		SD	2017-1406	SW-846:7471A	0.0117	3.66	D	1.62912e+06	1.77406e+06	3.91
RELA-17-132167	02-61407	2017-04-18	Potassium	559	mg/kg	N	Y	SO	REG	S	13:32			N		SD	2017-1406	SW-846:6010C	25	3.66	D	1.62912e+06	1.77406e+06	6410
RELA-17-132167	02-61407	2017-04-18	Magnesium	1150	mg/kg	N	Y	SO	REG	S	13:32			N		SD	2017-1406	SW-846:6010C	30.1	3.66	D	1.62912e+06	1.77406e+06	8520
RELA-17-132167	02-61407	2017-04-18	Manganese	211	mg/kg		Y	SO	REG	S	13:32			N		SD	2017-1406	SW-846:6010C	1	3.66	D	1.62912e+06	1.77406e+06	200
RELA-17-132167	02-61407	2017-04-18	Sodium	119	mg/kg		Y	SO	REG	S	13:32			N		SD	2017-1406	SW-846:6010C	25	3.66	D	1.62912e+06	1.77406e+06	7010
RELA-17-132167	02-61407	2017-04-18	Nickel	2.5	mg/kg	*	Y	SO	REG	S	13:32			N		SD	2017-1406	SW-846:6020	0.391	3.66	D	1.62912e+06	1.77406e+06	97.7
RELA-17-132167	02-61407	2017-04-18	Lead	10.2	mg/kg		Y	SO	REG	S	13:32			N		SD	2017-1406	SW-846:6010C	1	3.66	D	1.62912e+06	1.77406e+06	331
RELA-17-132167	02-61407	2017-04-18	PCB-108/PCB-124	5.84e-05	mg/kg		Y	SO	REG	S	13:32			N		SD	2017-1408	EPA:1668C	3.6e-05	5.9	D	1.62912e+06	1.77406e+06	12
RELA-17-132167	02-61407	2017-04-18	PCB-110/PCB-115	1.2e-05	mg/kg	U	N	SO	REG	S	13:32			N		SD	2017-1408	EPA:1668C	3.6e-05	5.9	D	1.62912e+06	1.77406e+06	12
RELA-17-132167	02-61407	2017-04-18	PCB-12/PCB-13	1.27e-05	mg/kg	U	N	SO	REG	S	13:32			N		SD	2017-1408	EPA:1668C	3.6e-05	5.9	D	1.62912e+06	1.77406e+06	12.7
RELA-17-132167	02-61407	2017-04-18	PCB-128/PCB-166	0.000418	mg/kg		Y	SO	REG	S	13:32			N		SD	2017-1408	EPA:1668C	3.6e-05	5.9	D	1.62912e+06	1.77406e+06	12
RELA-17-132167	02-61407	2017-04-18	PCB-129/PCB-138/PCB-163	0.00263	mg/kg		Y	SO	REG	S	13:32			N		SD	2017-1408	EPA:1668C	5.4e-05	5.9	D	1.62912e+06	1.77406e+06	18
RELA-17-132167	02-61407	2017-04-18	PCB-135/PCB-151	0.00055	mg/kg		Y	SO	REG	S	13:32			N		SD	2017-1408	EPA:1668C	3.6e-05	5.9	D	1.62912e+06	1.77406e+06	12
RELA-17-132167	02-61407	2017-04-18	PCB-139/PCB-140	2.84e-05	mg/kg	J	Y	SO	REG	S	13:32			N		SD	2017-1408	EPA:1668C	3.6e-05	5.9	D	1.62912e+06	1.77406e+06	12
RELA-17-132167	02-61407	2017-04-18	PCB-147/PCB-149	0.00155	mg/kg		Y	SO	REG	S	13:32			N		SD	2017-1408	EPA:1668C	3.6e-05	5.9	D	1.62912e+06	1.77406e+06	12
RELA-17-132167	02-61407	2017-04-18	PCB-153/PCB-168	0.00192	mg/kg		Y	SO	REG	S	13:32			N		SD	2017-1408	EPA:1668C	3.6e-05	5.9	D	1.62912e+06	1.77406e+06	12
RELA-17-132167	02-61407	2017-04-18	PCB-156/PCB-157	0.000295	mg/kg		Y	SO	REG	S	13:32			N		SD	2017-1408	EPA:1668C	3.6e-05	5.9	D	1.62912e+06	1.77406e+06	12
RELA-17-132167	02-61407	2017-04-18	PCB-171/PCB-173	0.000166	mg/kg		Y	SO	REG	S	13:32			N		SD	2017-1408	EPA:1668C	3.6e-05	5.9	D	1.62912e+06	1.77406e+06	12
RELA-17-132167	02-61407	2017-04-18	PCB-18/PCB-30	1.2e-05	mg/kg	U	N	SO	REG	S	13:32			N		SD	2017-1408	EPA:1668C	3.6e-05	5.9	D	1.62912e+06	1.77406e+06	12
RELA-17-132167	02-61407	2017-04-18	PCB-180/PCB-193	0.0012	mg/kg		Y	SO	REG	S	13:32			N		SD	2017-1408	EPA:1668C	3.6e-05	5.9	D	1.62912e+06	1.77406e+06	12
RELA-17-132167	02-61407	2017-04-18	PCB-183/PCB-185	0.000353	mg/kg		Y	SO	REG	S	13:32			N		SD	2017-1408	EPA:1668C	3.6e-05	5.9	D	1.62912e+06	1.77406e+06	12
RELA-17-132167	02-61407	2017-04-18	PCB-197/PCB-200	1.2e-05	mg/kg	U	N	SO	REG	S	13:32			N		SD	2017-1408	EPA:1668C	3.6e-05	5.9	D	1.62912e+06	1.77406e+06	12
RELA-17-132167	02-61407	2017-04-18	PCB-198/PCB-199	0.000308	mg/kg		Y	SO	REG	S	13:32			N		SD	2017-1408	EPA:1668C	3.6e-05	5.9	D	1.62912e+06	1.77406e+06	12
RELA-17-132167	02-61407	2017-04-18	PCB-20/PCB-28	1.2e-05	mg/kg	U	N	SO	REG	S	13:32			N		SD	2017-1408	EPA:1668C	3.6e-05	5.9	D	1.62912e+06	1.77406e+06	12
RELA-17-132167	02-61407	2017-04-18	PCB-21/PCB-33	1.2e-05	mg/kg	U	N	SO	REG	S	13:32			N		SD	2017-1408	EPA:1668C	3.6e-05	5.9	D	1.62912e+06	1.77406e+06	12
RELA-17-132167	02-61407	2017-04-18	PCB-26/PCB-29	1.2e-05	mg/kg	U	N	SO	REG	S	13:32			N		SD	2017-1408	EPA:1668C	3.6e-05	5.9	D	1.62912e+06	1.77406e+06	12
RELA-17-132167	02-61407	2017-04-18	PCB-40/PCB-71	1.2e-05	mg/kg	U	N	SO	REG	S	13:32			N		SD	2017-1408	EPA:1668C	3.6e-05	5.9	D	1.62912e+06	1.77406e+06	12
RELA-17-132167	02-61407	2017-04-18	PCB-44/PCB-47/PCB-65	4.31e-05	mg/kg	J	Y	SO	REG	S	13:32			N		SD	2017-1408	EPA:1668C	5.4e-05	5.9	D	1.62912e+06	1.77406e+06	18
RELA-17-132167	02-61407	2017-04-18	PCB-45/PCB-51	1.2e-05	mg/kg	U	N	SO	REG	S	13:32			N		SD	2017-1408	EPA:1668C	3.6e-05	5.9	D	1.62912e+06	1.77406e+06	12
RELA-17-132167	02-61407	2017-04-18	PCB-49/PCB-69	3.12e-05	mg/kg	J	Y	SO	REG	S	13:32			N		SD	2017-1408	EPA:1668C	3.6e-05	5.9	D	1.62912e+06	1.77406e+06	12
RELA-17-132167	02-61407	2017-04-18	PCB-50/PCB-53	1.2e-05	mg/kg	U	N	SO	REG	S	13:32			N		SD	2017-1408	EPA:1668C	3.6e-05	5.9	D	1.62912e+06	1.77406e+06	12
RELA-17-132167	02-61407	2017-04-18	PCB-59/PCB-62/PCB-75	1.8e-05	mg/kg	U	N	SO	REG	S	13:32			N		SD	2017-1408	EPA:1668C	5.4e-05	5.9	D	1.62912e+06	1.77406e+06	18
RELA-17-132167	02-61407	2017-04-18	PCB-61/PCB-70/PCB-74/PCB-76	0.000118	mg/kg		Y	SO	REG	S	13:32			N		SD	2017-1408	EPA:1668C	7.2e-05	5.9	D	1.62912e+06	1.77406e+06	24
RELA-17-132167	02-61407	2017-04-18	PCB-85/PCB-116/PCB-117	0.000157	mg/kg		Y	SO	REG	S	13:32			N		SD	2017-1408	EPA:1668C	5.4e-05	5.9	D	1.62912e+06	1.77406e+06	18
RELA-17-132167	02-61407	2017-04-18	PCB-86/87/97/109/119/125	0.000454	mg/kg		Y	SO	REG	S	13:32			N		SD	2017-1408	EPA:1668C	0.00011	5.9	D	1.62912e+06	1.77406e+06	36
RELA-17-132167	02-61407	2017-04-18	PCB-88/PCB-91	8.57e-05	mg/kg		Y	SO	REG	S	13:32			N		SD	2017-1408	EPA:1668C	3.6e-05	5.9	D	1.62912e+06	1.77406e+06	12
RELA-17-132167	02-61407	2017-04-18	PCB-90/PCB-101/PCB-113	0.000656	mg/kg		Y	SO	REG	S	13:32			N		SD	2017-1408	EPA:1668C	5.4e-05	5.9	D	1.62912e+06	1.77406e+06	18
RELA-17-132167	02-61407	2017-04-18	PCB-93/PCB-100	1.2e-05	mg/kg	U	N	SO	REG	S	13:32			N		SD	2017-1408	EPA:1668C	3.6e-05	5.9	D	1.62912e+06	1.77406e+06	12
RELA-17-132167	02-61407	2017-04-18	PCB-98/PCB-102	1.2e-05	mg/kg	U	N	SO	REG	S	13:32			N		SD	2017-1408	EPA:1668C	3.6e-05	5.9	D	1.62912e+06	1.77406e+06	12
RELA-17-132169	02-61409	2017-04-18	Antimony	0.979	mg/kg	U	N	SO	REG	S	13:10			N		SD	2017-1406	SW-846:6010C	0.979	4.03	D	1.6293e+06	1.77399e+06	323
RELA-17-132167	02-61407	2017-04-18	Selenium	0.425	mg/kg	J	Y	SO	REG	S	13:32			N		SD	2017-1406	SW-846:6020	0.977	3.66	D	1.62912e+06	1.77406e+06	352
RELA-17-132167	02-61407	2017-04-18	Temperature	5	deg C		Y	SO	REG	S	13:32			N		SD	2017-1408	EPA:170.0				1.62912e+06	1.77406e+06
RELA-17-132167	02-61407	2017-04-18	Temperature	2	deg C		Y	SO	REG	S	13:32			N		SD	2017-1406	EPA:170.0				1.62912e+06	1.77406e+06
RELA-17-132167	02-61407	2017-04-18	Thallium	0.391	mg/kg	U	N	SO	REG	S	13:32			N		SD	2017-1406	SW-846:6020	0.391	3.66	D	1.62912e+06	1.77406e+06	137
RELA-17-132167	02-61407	2017-04-18	Vanadium	7.65	mg/kg		Y	SO	REG	S	13:32			N		SD	2017-1406	SW-846:6010C	0.501	3.66	D	1.62912e+06	1.77406e+06	100
RELA-17-132167	02-61407	2017-04-18	Zinc	35.4	mg/kg	N*	Y	SO	REG	S	13:32			N		SD	2017-1406	SW-846:6010C	1	3.66	D	1.62912e+06	1.77406e+06	401
RELA-17-132168	02-61408	2017-04-18	PCB-4	6.32e-06	mg/kg	U	N	SO	REG	S	13:20			N		SD	2017-1408	EPA:1668C	8.3e-05	5.9	D	1.62921e+06	1.77402e+06	6.32
RELA-17-132168	02-61408	2017-04-18	Total PCB	0.0062	mg/kg	J	Y	SO	REG	S	13:20			N		SD	2017-1408	EPA:1668C		5.9	D	1.62921e+06	1.77402e+06
RELA-17-132168	02-61408	2017-04-18	PCB-54	6.32e-06	mg/kg	U	N	SO	REG	S	13:20			N		SD	2017-1408	EPA:1668C	1.9e-05	5.9	D	1.62921e+06	1.77402e+06	6.32
RELA-17-132168	02-61408	2017-04-18	PCB-5	6.32e-06	mg/kg	U	N	SO	REG	S	13:20			N		SD	2017-1408	EPA:1668C	1.9e-05	5.9	D	1.62921e+06	1.77402e+06	6.32
RELA-17-132168	02-61408	2017-04-18	PCB-31	6.59e-06	mg/kg	J	Y	SO	REG	S	13:20			N		SD	2017-1408	EPA:1668C	1.9e-05	5.9	D	1.62921e+06	1.77402e+06	6.32
RELA-17-132168	02-61408	2017-04-18	Tetrachlorodibenzodioxin[2,3,7,8-]	1.04e-07	mg/kg	U	N	SO	REG	S	13:20			N		SD	2017-1408	SW-846:8290A	9.2e-07	5.9	D	1.62921e+06	1.77402e+06	0.307
RELA-17-132168	02-61408	2017-04-18	Hexachlorodibenzodioxin[1,2,3,7,8,9-]	6.77e-07	mg/kg	J	Y	SO	REG	S	13:20			N		SD	2017-1408	SW-846:8290A	4.6e-06	5.9	D	1.62921e+06	1.77402e+06	1.53
RELA-17-132168	02-61408	2017-04-18	PCB-11	3.73e-05	mg/kg	J	Y	SO	REG	S	13:20			N		SD	2017-1408	EPA:1668C	0.00019	5.9	D	1.62921e+06	1.77402e+06	18.8
RELA-17-132168	02-61408	2017-04-18	PCB-15	6.32e-06	mg/kg	U	N	SO	REG	S	13:20			N		SD	2017-1408	EPA:1668C	1.9e-05	5.9	D	1.62921e+06	1.77402e+06	6.32
RELA-17-132168	02-61408	2017-04-18	PCB-209	1.8e-05	mg/kg	J	Y	SO	REG	S	13:20			N		SD	2017-1408	EPA:1668C	1.9e-05	5.9	D	1.62921e+06	1.77402e+06	6.32
RELA-17-132168	02-61408	2017-04-18	PCB-1	6.32e-06	mg/kg	U	N	SO	REG	S	13:20			N		SD	2017-1408	EPA:1668C	3.5e-05	5.9	D	1.62921e+06	1.77402e+06	6.32
RELA-17-132168	02-61408	2017-04-18	PCB-2	6.32e-06	mg/kg	U	N	SO	REG	S	13:20			N		SD	2017-1408	EPA:1668C	1.9e-05	5.9	D	1.62921e+06	1.77402e+06	6.32
RELA-17-132168	02-61408	2017-04-18	PCB-3	6.32e-06	mg/kg	U	N	SO	REG	S	13:20			N		SD	2017-1408	EPA:1668C	1.9e-05	5.9	D	1.62921e+06	1.77402e+06	6.32
RELA-17-132168	02-61408	2017-04-18	PCB-202	2.42e-05	mg/kg		Y	SO	REG	S	13:20			N		SD	2017-1408	EPA:1668C	1.9e-05	5.9	D	1.62921e+06	1.77402e+06	6.32
RELA-17-132168	02-61408	2017-04-18	Total triCB	6.59e-06	mg/kg	J	Y	SO	REG	S	13:20			N		SD	2017-1408	EPA:1668C		5.9	D	1.62921e+06	1.77402e+06
RELA-17-132168	02-61408	2017-04-18	Total pentaCB	0.000728	mg/kg	J	Y	SO	REG	S	13:20			N		SD	2017-1408	EPA:1668C		5.9	D	1.62921e+06	1.77402e+06
RELA-17-132168	02-61408	2017-04-18	Total diCB	3.73e-05	mg/kg	J	Y	SO	REG	S	13:20			N		SD	2017-1408	EPA:1668C		5.9	D	1.62921e+06	1.77402e+06
RELA-17-132168	02-61408	2017-04-18	PCB-6	6.32e-06	mg/kg	U	N	SO	REG	S	13:20			N		SD	2017-1408	EPA:1668C	1.9e-05	5.9	D	1.62921e+06	1.77402e+06	6.32
RELA-17-132168	02-61408	2017-04-18	Total hexaCB	0.00276	mg/kg	J	Y	SO	REG	S	13:20			N		SD	2017-1408	EPA:1668C		5.9	D	1.62921e+06	1.77402e+06
RELA-17-132168	02-61408	2017-04-18	Total tetraCB	8e-05	mg/kg	J	Y	SO	REG	S	13:20			N		SD	2017-1408	EPA:1668C		5.9	D	1.62921e+06	1.77402e+06
RELA-17-132168	02-61408	2017-04-18	Total monoCB	0	mg/kg	U	N	SO	REG	S	13:20			N		SD	2017-1408	EPA:1668C		5.9	D	1.62921e+06	1.77402e+06
RELA-17-132168	02-61408	2017-04-18	Total heptaCB	0.00202	mg/kg	J	Y	SO	REG	S	13:20			N		SD	2017-1408	EPA:1668C		5.9	D	1.62921e+06	1.77402e+06
RELA-17-132168	02-61408	2017-04-18	Pentachlorodibenzofurans (Totals)	1.71e-06	mg/kg	J	Y	SO	REG	S	13:20			N		SD	2017-1408	SW-846:8290A		5.9	D	1.62921e+06	1.77402e+06
RELA-17-132168	02-61408	2017-04-18	PCB-118	0.000125	mg/kg		Y	SO	REG	S	13:20			N		SD	2017-1408	EPA:1668C	1.9e-05	5.9	D	1.62921e+06	1.77402e+06	6.32
RELA-17-132168	02-61408	2017-04-18	PCB-66	8.18e-06	mg/kg	J	Y	SO	REG	S	13:20			N		SD	2017-1408	EPA:1668C	1.9e-05	5.9	D	1.62921e+06	1.77402e+06	6.32
RELA-17-132168	02-61408	2017-04-18	PCB-77	1.67e-05	mg/kg	J	Y	SO	REG	S	13:20			N		SD	2017-1408	EPA:1668C	1.9e-05	5.9	D	1.62921e+06	1.77402e+06	6.32
RELA-17-132168	02-61408	2017-04-18	PCB-105	7.65e-05	mg/kg		Y	SO	REG	S	13:20			N		SD	2017-1408	EPA:1668C	1.9e-05	5.9	D	1.62921e+06	1.77402e+06	6.32
RELA-17-132168	02-61408	2017-04-18	Octachlorodibenzodioxin[1,2,3,4,6,7,8,9-]	7.89e-05	mg/kg		Y	SO	REG	S	13:20			N		SD	2017-1408	SW-846:8290A	9.2e-06	5.9	D	1.62921e+06	1.77402e+06	3.07
RELA-17-132168	02-61408	2017-04-18	PCB-169	6.32e-06	mg/kg	U	N	SO	REG	S	13:20			N		SD	2017-1408	EPA:1668C	1.9e-05	5.9	D	1.62921e+06	1.77402e+06	6.32
RELA-17-132168	02-61408	2017-04-18	PCB-60	6.32e-06	mg/kg	U	N	SO	REG	S	13:20			N		SD	2017-1408	EPA:1668C	1.9e-05	5.9	D	1.62921e+06	1.77402e+06	6.32
RELA-17-132168	02-61408	2017-04-18	PCB-10	6.32e-06	mg/kg	U	N	SO	REG	S	13:20			N		SD	2017-1408	EPA:1668C	1.9e-05	5.9	D	1.62921e+06	1.77402e+06	6.32
RELA-17-132168	02-61408	2017-04-18	PCB-7	6.32e-06	mg/kg	U	N	SO	REG	S	13:20			N		SD	2017-1408	EPA:1668C	1.9e-05	5.9	D	1.62921e+06	1.77402e+06	6.32
RELA-17-132168	02-61408	2017-04-18	PCB-80	6.32e-06	mg/kg	U	N	SO	REG	S	13:20			N		SD	2017-1408	EPA:1668C	1.9e-05	5.9	D	1.62921e+06	1.77402e+06	6.32
RELA-17-132168	02-61408	2017-04-18	PCB-155	6.32e-06	mg/kg	U	N	SO	REG	S	13:20			N		SD	2017-1408	EPA:1668C	1.9e-05	5.9	D	1.62921e+06	1.77402e+06	6.32
RELA-17-132168	02-61408	2017-04-18	Hexachlorodibenzodioxins (Total)	3.06e-06	mg/kg	J	Y	SO	REG	S	13:20			N		SD	2017-1408	SW-846:8290A		5.9	D	1.62921e+06	1.77402e+06
RELA-17-132168	02-61408	2017-04-18	PCB-9	6.32e-06	mg/kg	U	N	SO	REG	S	13:20			N		SD	2017-1408	EPA:1668C	1.9e-05	5.9	D	1.62921e+06	1.77402e+06	6.32
RELA-17-132168	02-61408	2017-04-18	PCB-14	6.32e-06	mg/kg	U	N	SO	REG	S	13:20			N		SD	2017-1408	EPA:1668C	1.9e-05	5.9	D	1.62921e+06	1.77402e+06	6.32
RELA-17-132168	02-61408	2017-04-18	PCB-8	6.32e-06	mg/kg	U	N	SO	REG	S	13:20			N		SD	2017-1408	EPA:1668C	1.9e-05	5.9	D	1.62921e+06	1.77402e+06	6.32
RELA-17-132168	02-61408	2017-04-18	PCB-170	0.00023	mg/kg		Y	SO	REG	S	13:20			N		SD	2017-1408	EPA:1668C	1.9e-05	5.9	D	1.62921e+06	1.77402e+06	6.32
RELA-17-132168	02-61408	2017-04-18	PCB-52	2.57e-05	mg/kg		Y	SO	REG	S	13:20			N		SD	2017-1408	EPA:1668C	1.9e-05	5.9	D	1.62921e+06	1.77402e+06	6.32
RELA-17-132168	02-61408	2017-04-18	PCB-133	9.54e-06	mg/kg	J	Y	SO	REG	S	13:20			N		SD	2017-1408	EPA:1668C	1.9e-05	5.9	D	1.62921e+06	1.77402e+06	6.32
RELA-17-132168	02-61408	2017-04-18	PCB-137	1.86e-05	mg/kg	J	Y	SO	REG	S	13:20			N		SD	2017-1408	EPA:1668C	1.9e-05	5.9	D	1.62921e+06	1.77402e+06	6.32
RELA-17-132168	02-61408	2017-04-18	PCB-194	0.000113	mg/kg		Y	SO	REG	S	13:20			N		SD	2017-1408	EPA:1668C	1.9e-05	5.9	D	1.62921e+06	1.77402e+06	6.32
RELA-17-132168	02-61408	2017-04-18	Heptachlorodibenzodioxin[1,2,3,4,6,7,8-]	1.16e-05	mg/kg		Y	SO	REG	S	13:20			N		SD	2017-1408	SW-846:8290A	4.6e-06	5.9	D	1.62921e+06	1.77402e+06	1.53
RELA-17-132168	02-61408	2017-04-18	Pentachlorodibenzodioxins (Total)	0	mg/kg	U	N	SO	REG	S	13:20			N		SD	2017-1408	SW-846:8290A		5.9	D	1.62921e+06	1.77402e+06
RELA-17-132168	02-61408	2017-04-18	PCB-42	6.32e-06	mg/kg	U	N	SO	REG	S	13:20			N		SD	2017-1408	EPA:1668C	1.9e-05	5.9	D	1.62921e+06	1.77402e+06	6.32
RELA-17-132168	02-61408	2017-04-18	PCB-17	6.32e-06	mg/kg	U	N	SO	REG	S	13:20			N		SD	2017-1408	EPA:1668C	1.9e-05	5.9	D	1.62921e+06	1.77402e+06	6.32
RELA-17-132168	02-61408	2017-04-18	PCB-34	6.32e-06	mg/kg	U	N	SO	REG	S	13:20			N		SD	2017-1408	EPA:1668C	1.9e-05	5.9	D	1.62921e+06	1.77402e+06	6.32
RELA-17-132168	02-61408	2017-04-18	PCB-35	6.32e-06	mg/kg	U	N	SO	REG	S	13:20			N		SD	2017-1408	EPA:1668C	1.9e-05	5.9	D	1.62921e+06	1.77402e+06	6.32
RELA-17-132168	02-61408	2017-04-18	Heptachlorodibenzodioxins (Total)	2.2e-05	mg/kg		Y	SO	REG	S	13:20			N		SD	2017-1408	SW-846:8290A		5.9	D	1.62921e+06	1.77402e+06
RELA-17-132168	02-61408	2017-04-18	PCB-95	8.86e-05	mg/kg		Y	SO	REG	S	13:20			N		SD	2017-1408	EPA:1668C	1.9e-05	5.9	D	1.62921e+06	1.77402e+06	6.32
RELA-17-132168	02-61408	2017-04-18	PCB-99	6.55e-05	mg/kg		Y	SO	REG	S	13:20			N		SD	2017-1408	EPA:1668C	1.9e-05	5.9	D	1.62921e+06	1.77402e+06	6.32
RELA-17-132168	02-61408	2017-04-18	PCB-132	0.000158	mg/kg		Y	SO	REG	S	13:20			N		SD	2017-1408	EPA:1668C	1.9e-05	5.9	D	1.62921e+06	1.77402e+06	6.32
RELA-17-132168	02-61408	2017-04-18	PCB-136	4.94e-05	mg/kg		Y	SO	REG	S	13:20			N		SD	2017-1408	EPA:1668C	1.9e-05	5.9	D	1.62921e+06	1.77402e+06	6.32
RELA-17-132168	02-61408	2017-04-18	PCB-174	0.000243	mg/kg		Y	SO	REG	S	13:20			N		SD	2017-1408	EPA:1668C	1.9e-05	5.9	D	1.62921e+06	1.77402e+06	6.32
RELA-17-132168	02-61408	2017-04-18	PCB-19	6.32e-06	mg/kg	U	N	SO	REG	S	13:20			N		SD	2017-1408	EPA:1668C	1.9e-05	5.9	D	1.62921e+06	1.77402e+06	6.32
RELA-17-132168	02-61408	2017-04-18	PCB-27	6.32e-06	mg/kg	U	N	SO	REG	S	13:20			N		SD	2017-1408	EPA:1668C	1.9e-05	5.9	D	1.62921e+06	1.77402e+06	6.32
RELA-17-132168	02-61408	2017-04-18	PCB-32	6.32e-06	mg/kg	U	N	SO	REG	S	13:20			N		SD	2017-1408	EPA:1668C	1.9e-05	5.9	D	1.62921e+06	1.77402e+06	6.32
RELA-17-132168	02-61408	2017-04-18	PCB-16	6.32e-06	mg/kg	U	N	SO	REG	S	13:20			N		SD	2017-1408	EPA:1668C	1.9e-05	5.9	D	1.62921e+06	1.77402e+06	6.32
RELA-17-132168	02-61408	2017-04-18	PCB-22	6.32e-06	mg/kg	U	N	SO	REG	S	13:20			N		SD	2017-1408	EPA:1668C	1.9e-05	5.9	D	1.62921e+06	1.77402e+06	6.32
RELA-17-132168	02-61408	2017-04-18	PCB-36	6.32e-06	mg/kg	U	N	SO	REG	S	13:20			N		SD	2017-1408	EPA:1668C	1.9e-05	5.9	D	1.62921e+06	1.77402e+06	6.32
RELA-17-132168	02-61408	2017-04-18	PCB-39	6.32e-06	mg/kg	U	N	SO	REG	S	13:20			N		SD	2017-1408	EPA:1668C	1.9e-05	5.9	D	1.62921e+06	1.77402e+06	6.32
RELA-17-132168	02-61408	2017-04-18	PCB-37	6.32e-06	mg/kg	U	N	SO	REG	S	13:20			N		SD	2017-1408	EPA:1668C	1.9e-05	5.9	D	1.62921e+06	1.77402e+06	6.32
RELA-17-132168	02-61408	2017-04-18	Heptachlorodibenzofurans (Total)	6.28e-06	mg/kg	J	Y	SO	REG	S	13:20			N		SD	2017-1408	SW-846:8290A		5.9	D	1.62921e+06	1.77402e+06
RELA-17-132168	02-61408	2017-04-18	Octachlorodibenzofuran[1,2,3,4,6,7,8,9-]	4.64e-06	mg/kg	J	Y	SO	REG	S	13:20			N		SD	2017-1408	SW-846:8290A	9.2e-06	5.9	D	1.62921e+06	1.77402e+06	3.07
RELA-17-132168	02-61408	2017-04-18	Hexachlorodibenzodioxin[1,2,3,4,7,8-]	4.59e-07	mg/kg	U	N	SO	REG	S	13:20			N		SD	2017-1408	SW-846:8290A	4.6e-06	5.9	D	1.62921e+06	1.77402e+06	1.53
RELA-17-132168	02-61408	2017-04-18	PCB-189	1.39e-05	mg/kg	J	Y	SO	REG	S	13:20			N		SD	2017-1408	EPA:1668C	1.9e-05	5.9	D	1.62921e+06	1.77402e+06	6.32
RELA-17-132168	02-61408	2017-04-18	PCB-111	6.32e-06	mg/kg	U	N	SO	REG	S	13:20			N		SD	2017-1408	EPA:1668C	1.9e-05	5.9	D	1.62921e+06	1.77402e+06	6.32
RELA-17-132168	02-61408	2017-04-18	PCB-127	6.32e-06	mg/kg	U	N	SO	REG	S	13:20			N		SD	2017-1408	EPA:1668C	1.9e-05	5.9	D	1.62921e+06	1.77402e+06	6.32
RELA-17-132168	02-61408	2017-04-18	PCB-162	6.32e-06	mg/kg	U	N	SO	REG	S	13:20			N		SD	2017-1408	EPA:1668C	1.9e-05	5.9	D	1.62921e+06	1.77402e+06	6.32
RELA-17-132168	02-61408	2017-04-18	PCB-159	6.32e-06	mg/kg	U	N	SO	REG	S	13:20			N		SD	2017-1408	EPA:1668C	1.9e-05	5.9	D	1.62921e+06	1.77402e+06	6.32
RELA-17-132168	02-61408	2017-04-18	PCB-175	9.97e-06	mg/kg	J	Y	SO	REG	S	13:20			N		SD	2017-1408	EPA:1668C	1.9e-05	5.9	D	1.62921e+06	1.77402e+06	6.32
RELA-17-132168	02-61408	2017-04-18	PCB-201	1.43e-05	mg/kg	J	Y	SO	REG	S	13:20			N		SD	2017-1408	EPA:1668C	1.9e-05	5.9	D	1.62921e+06	1.77402e+06	6.32
RELA-17-132168	02-61408	2017-04-18	PCB-206	3.99e-05	mg/kg		Y	SO	REG	S	13:20			N		SD	2017-1408	EPA:1668C	1.9e-05	5.9	D	1.62921e+06	1.77402e+06	6.32
RELA-17-132168	02-61408	2017-04-18	Pentachlorodibenzodioxin[1,2,3,7,8-]	4.59e-07	mg/kg	U	N	SO	REG	S	13:20			N		SD	2017-1408	SW-846:8290A	4.6e-06	5.9	D	1.62921e+06	1.77402e+06	1.53
RELA-17-132168	02-61408	2017-04-18	PCB-142	6.32e-06	mg/kg	U	N	SO	REG	S	13:20			N		SD	2017-1408	EPA:1668C	1.9e-05	5.9	D	1.62921e+06	1.77402e+06	6.32
RELA-17-132168	02-61408	2017-04-18	PCB-160	6.32e-06	mg/kg	U	N	SO	REG	S	13:20			N		SD	2017-1408	EPA:1668C	1.9e-05	5.9	D	1.62921e+06	1.77402e+06	6.32
RELA-17-132168	02-61408	2017-04-18	PCB-190	5.36e-05	mg/kg		Y	SO	REG	S	13:20			N		SD	2017-1408	EPA:1668C	1.9e-05	5.9	D	1.62921e+06	1.77402e+06	6.32
RELA-17-132168	02-61408	2017-04-18	PCB-72	6.32e-06	mg/kg	U	N	SO	REG	S	13:20			N		SD	2017-1408	EPA:1668C	1.9e-05	5.9	D	1.62921e+06	1.77402e+06	6.32
RELA-17-132168	02-61408	2017-04-18	PCB-56	6.32e-06	mg/kg	U	N	SO	REG	S	13:20			N		SD	2017-1408	EPA:1668C	1.9e-05	5.9	D	1.62921e+06	1.77402e+06	6.32
RELA-17-132168	02-61408	2017-04-18	PCB-46	6.32e-06	mg/kg	U	N	SO	REG	S	13:20			N		SD	2017-1408	EPA:1668C	1.9e-05	5.9	D	1.62921e+06	1.77402e+06	6.32
RELA-17-132168	02-61408	2017-04-18	PCB-79	6.32e-06	mg/kg	U	N	SO	REG	S	13:20			N		SD	2017-1408	EPA:1668C	1.9e-05	5.9	D	1.62921e+06	1.77402e+06	6.32
RELA-17-132168	02-61408	2017-04-18	PCB-58	6.32e-06	mg/kg	U	N	SO	REG	S	13:20			N		SD	2017-1408	EPA:1668C	1.9e-05	5.9	D	1.62921e+06	1.77402e+06	6.32
RELA-17-132168	02-61408	2017-04-18	Tetrachlorodibenzodioxins (Total)	0	mg/kg	U	N	SO	REG	S	13:20			N		SD	2017-1408	SW-846:8290A		5.9	D	1.62921e+06	1.77402e+06
RELA-17-132168	02-61408	2017-04-18	PCB-196	5.67e-05	mg/kg		Y	SO	REG	S	13:20			N		SD	2017-1408	EPA:1668C	1.9e-05	5.9	D	1.62921e+06	1.77402e+06	6.32
RELA-17-132168	02-61408	2017-04-18	Tetrachlorodibenzofuran[2,3,7,8-]	2.28e-07	mg/kg	JK	Y	SO	REG	S	13:20			N		SD	2017-1408	SW-846:8290A	9.2e-07	5.9	D	1.62921e+06	1.77402e+06	0.307
RELA-17-132168	02-61408	2017-04-18	PCB-146	9.4e-05	mg/kg		Y	SO	REG	S	13:20			N		SD	2017-1408	EPA:1668C	1.9e-05	5.9	D	1.62921e+06	1.77402e+06	6.32
RELA-17-132168	02-61408	2017-04-18	PCB-64	6.32e-06	mg/kg	U	N	SO	REG	S	13:20			N		SD	2017-1408	EPA:1668C	1.9e-05	5.9	D	1.62921e+06	1.77402e+06	6.32
RELA-17-132168	02-61408	2017-04-18	PCB-41	6.32e-06	mg/kg	U	N	SO	REG	S	13:20			N		SD	2017-1408	EPA:1668C	1.9e-05	5.9	D	1.62921e+06	1.77402e+06	6.32
RELA-17-132168	02-61408	2017-04-18	PCB-84	1.95e-05	mg/kg		Y	SO	REG	S	13:20			N		SD	2017-1408	EPA:1668C	1.9e-05	5.9	D	1.62921e+06	1.77402e+06	6.32
RELA-17-132168	02-61408	2017-04-18	PCB-92	2.63e-05	mg/kg		Y	SO	REG	S	13:20			N		SD	2017-1408	EPA:1668C	1.9e-05	5.9	D	1.62921e+06	1.77402e+06	6.32
RELA-17-132168	02-61408	2017-04-18	PCB-82	1.42e-05	mg/kg	J	Y	SO	REG	S	13:20			N		SD	2017-1408	EPA:1668C	1.9e-05	5.9	D	1.62921e+06	1.77402e+06	6.32
RELA-17-132168	02-61408	2017-04-18	PCB-179	8.08e-05	mg/kg		Y	SO	REG	S	13:20			N		SD	2017-1408	EPA:1668C	1.9e-05	5.9	D	1.62921e+06	1.77402e+06	6.32
RELA-17-132168	02-61408	2017-04-18	PCB-176	2.46e-05	mg/kg		Y	SO	REG	S	13:20			N		SD	2017-1408	EPA:1668C	1.9e-05	5.9	D	1.62921e+06	1.77402e+06	6.32
RELA-17-132168	02-61408	2017-04-18	PCB-130	3.64e-05	mg/kg		Y	SO	REG	S	13:20			N		SD	2017-1408	EPA:1668C	1.9e-05	5.9	D	1.62921e+06	1.77402e+06	6.32
RELA-17-132168	02-61408	2017-04-18	PCB-178	5.58e-05	mg/kg		Y	SO	REG	S	13:20			N		SD	2017-1408	EPA:1668C	1.9e-05	5.9	D	1.62921e+06	1.77402e+06	6.32
RELA-17-132168	02-61408	2017-04-18	PCB-187	0.000311	mg/kg		Y	SO	REG	S	13:20			N		SD	2017-1408	EPA:1668C	1.9e-05	5.9	D	1.62921e+06	1.77402e+06	6.32
RELA-17-132168	02-61408	2017-04-18	PCB-177	0.000149	mg/kg		Y	SO	REG	S	13:20			N		SD	2017-1408	EPA:1668C	1.9e-05	5.9	D	1.62921e+06	1.77402e+06	6.32
RELA-17-132168	02-61408	2017-04-18	PCB-167	3.41e-05	mg/kg		Y	SO	REG	S	13:20			N		SD	2017-1408	EPA:1668C	1.9e-05	5.9	D	1.62921e+06	1.77402e+06	6.32
RELA-17-132168	02-61408	2017-04-18	PCB-172	5.3e-05	mg/kg		Y	SO	REG	S	13:20			N		SD	2017-1408	EPA:1668C	1.9e-05	5.9	D	1.62921e+06	1.77402e+06	6.32
RELA-17-132168	02-61408	2017-04-18	PCB-203	7.44e-05	mg/kg		Y	SO	REG	S	13:20			N		SD	2017-1408	EPA:1668C	1.9e-05	5.9	D	1.62921e+06	1.77402e+06	6.32
RELA-17-132168	02-61408	2017-04-18	PCB-208	9.97e-06	mg/kg	J	Y	SO	REG	S	13:20			N		SD	2017-1408	EPA:1668C	1.9e-05	5.9	D	1.62921e+06	1.77402e+06	6.32
RELA-17-132168	02-61408	2017-04-18	PCB-195	5e-05	mg/kg		Y	SO	REG	S	13:20			N		SD	2017-1408	EPA:1668C	1.9e-05	5.9	D	1.62921e+06	1.77402e+06	6.32
RELA-17-132168	02-61408	2017-04-18	PCB-207	6.32e-06	mg/kg	U	N	SO	REG	S	13:20			N		SD	2017-1408	EPA:1668C	1.9e-05	5.9	D	1.62921e+06	1.77402e+06	6.32
RELA-17-132168	02-61408	2017-04-18	PCB-134	2.01e-05	mg/kg		Y	SO	REG	S	13:20			N		SD	2017-1408	EPA:1668C	1.9e-05	5.9	D	1.62921e+06	1.77402e+06	6.32
RELA-17-132168	02-61408	2017-04-18	PCB-141	0.000129	mg/kg		Y	SO	REG	S	13:20			N		SD	2017-1408	EPA:1668C	1.9e-05	5.9	D	1.62921e+06	1.77402e+06	6.32
RELA-17-132168	02-61408	2017-04-18	PCB-38	6.32e-06	mg/kg	U	N	SO	REG	S	13:20			N		SD	2017-1408	EPA:1668C	1.9e-05	5.9	D	1.62921e+06	1.77402e+06	6.32
RELA-17-132168	02-61408	2017-04-18	Total nonaCB	4.99e-05	mg/kg	J	Y	SO	REG	S	13:20			N		SD	2017-1408	EPA:1668C		5.9	D	1.62921e+06	1.77402e+06
RELA-17-132168	02-61408	2017-04-18	Heptachlorodibenzofuran[1,2,3,4,7,8,9-]	4.59e-07	mg/kg	U	N	SO	REG	S	13:20			N		SD	2017-1408	SW-846:8290A	4.6e-06	5.9	D	1.62921e+06	1.77402e+06	1.53
RELA-17-132168	02-61408	2017-04-18	Hexachlorodibenzofurans (Total)	1.71e-06	mg/kg	J	Y	SO	REG	S	13:20			N		SD	2017-1408	SW-846:8290A		5.9	D	1.62921e+06	1.77402e+06
RELA-17-132168	02-61408	2017-04-18	PCB-24	6.32e-06	mg/kg	U	N	SO	REG	S	13:20			N		SD	2017-1408	EPA:1668C	1.9e-05	5.9	D	1.62921e+06	1.77402e+06	6.32
RELA-17-132168	02-61408	2017-04-18	PCB-25	6.32e-06	mg/kg	U	N	SO	REG	S	13:20			N		SD	2017-1408	EPA:1668C	1.9e-05	5.9	D	1.62921e+06	1.77402e+06	6.32
RELA-17-132168	02-61408	2017-04-18	PCB-23	6.32e-06	mg/kg	U	N	SO	REG	S	13:20			N		SD	2017-1408	EPA:1668C	1.9e-05	5.9	D	1.62921e+06	1.77402e+06	6.32
RELA-17-132168	02-61408	2017-04-18	Total octaCB	0.000496	mg/kg	J	Y	SO	REG	S	13:20			N		SD	2017-1408	EPA:1668C		5.9	D	1.62921e+06	1.77402e+06
RELA-17-132168	02-61408	2017-04-18	Tetrachlorodibenzofurans (Totals)	5.32e-07	mg/kg	J	Y	SO	REG	S	13:20			N		SD	2017-1408	SW-846:8290A		5.9	D	1.62921e+06	1.77402e+06
RELA-17-132168	02-61408	2017-04-18	PCB-104	6.32e-06	mg/kg	U	N	SO	REG	S	13:20			N		SD	2017-1408	EPA:1668C	1.9e-05	5.9	D	1.62921e+06	1.77402e+06	6.32
RELA-17-132168	02-61408	2017-04-18	PCB-121	6.32e-06	mg/kg	U	N	SO	REG	S	13:20			N		SD	2017-1408	EPA:1668C	1.9e-05	5.9	D	1.62921e+06	1.77402e+06	6.32
RELA-17-132168	02-61408	2017-04-18	Pentachlorodibenzofuran[2,3,4,7,8-]	4.59e-07	mg/kg	U	N	SO	REG	S	13:20			N		SD	2017-1408	SW-846:8290A	4.6e-06	5.9	D	1.62921e+06	1.77402e+06	1.53
RELA-17-132168	02-61408	2017-04-18	Pentachlorodibenzofuran[1,2,3,7,8-]	4.59e-07	mg/kg	U	N	SO	REG	S	13:20			N		SD	2017-1408	SW-846:8290A	4.6e-06	5.9	D	1.62921e+06	1.77402e+06	1.53
RELA-17-132168	02-61408	2017-04-18	Hexachlorodibenzofuran[1,2,3,6,7,8-]	4.59e-07	mg/kg	U	N	SO	REG	S	13:20			N		SD	2017-1408	SW-846:8290A	4.6e-06	5.9	D	1.62921e+06	1.77402e+06	1.53
RELA-17-132168	02-61408	2017-04-18	PCB-126	1.27e-05	mg/kg	J	Y	SO	REG	S	13:20			N		SD	2017-1408	EPA:1668C	1.9e-05	5.9	D	1.62921e+06	1.77402e+06	6.32
RELA-17-132168	02-61408	2017-04-18	Hexachlorodibenzodioxin[1,2,3,6,7,8-]	6.11e-07	mg/kg	J	Y	SO	REG	S	13:20			N		SD	2017-1408	SW-846:8290A	4.6e-06	5.9	D	1.62921e+06	1.77402e+06	1.53
RELA-17-132168	02-61408	2017-04-18	PCB-83	6.32e-06	mg/kg	BU	N	SO	REG	S	13:20			N		SD	2017-1408	EPA:1668C	1.9e-05	5.9	D	1.62921e+06	1.77402e+06	6.32
RELA-17-132168	02-61408	2017-04-18	PCB-103	6.32e-06	mg/kg	U	N	SO	REG	S	13:20			N		SD	2017-1408	EPA:1668C	1.9e-05	5.9	D	1.62921e+06	1.77402e+06	6.32
RELA-17-132168	02-61408	2017-04-18	PCB-154	6.32e-06	mg/kg	U	N	SO	REG	S	13:20			N		SD	2017-1408	EPA:1668C	1.9e-05	5.9	D	1.62921e+06	1.77402e+06	6.32
RELA-17-132168	02-61408	2017-04-18	PCB-182	6.32e-06	mg/kg	U	N	SO	REG	S	13:20			N		SD	2017-1408	EPA:1668C	1.9e-05	5.9	D	1.62921e+06	1.77402e+06	6.32
RELA-17-132168	02-61408	2017-04-18	Hexachlorodibenzofuran[2,3,4,6,7,8-]	4.59e-07	mg/kg	U	N	SO	REG	S	13:20			N		SD	2017-1408	SW-846:8290A	4.6e-06	5.9	D	1.62921e+06	1.77402e+06	1.53
RELA-17-132168	02-61408	2017-04-18	PCB-131	6.32e-06	mg/kg	U	N	SO	REG	S	13:20			N		SD	2017-1408	EPA:1668C	1.9e-05	5.9	D	1.62921e+06	1.77402e+06	6.32
RELA-17-132168	02-61408	2017-04-18	PCB-123	6.32e-06	mg/kg	U	N	SO	REG	S	13:20			N		SD	2017-1408	EPA:1668C	1.9e-05	5.9	D	1.62921e+06	1.77402e+06	6.32
RELA-17-132168	02-61408	2017-04-18	Heptachlorodibenzofuran[1,2,3,4,6,7,8-]	2.71e-06	mg/kg	J	Y	SO	REG	S	13:20			N		SD	2017-1408	SW-846:8290A	4.6e-06	5.9	D	1.62921e+06	1.77402e+06	1.53
RELA-17-132168	02-61408	2017-04-18	PCB-150	6.32e-06	mg/kg	U	N	SO	REG	S	13:20			N		SD	2017-1408	EPA:1668C	1.9e-05	5.9	D	1.62921e+06	1.77402e+06	6.32
RELA-17-132168	02-61408	2017-04-18	PCB-152	6.32e-06	mg/kg	U	N	SO	REG	S	13:20			N		SD	2017-1408	EPA:1668C	1.9e-05	5.9	D	1.62921e+06	1.77402e+06	6.32
RELA-17-132168	02-61408	2017-04-18	PCB-120	6.32e-06	mg/kg	U	N	SO	REG	S	13:20			N		SD	2017-1408	EPA:1668C	1.9e-05	5.9	D	1.62921e+06	1.77402e+06	6.32
RELA-17-132168	02-61408	2017-04-18	PCB-144	2.5e-05	mg/kg		Y	SO	REG	S	13:20			N		SD	2017-1408	EPA:1668C	1.9e-05	5.9	D	1.62921e+06	1.77402e+06	6.32
RELA-17-132168	02-61408	2017-04-18	PCB-143	6.32e-06	mg/kg	U	N	SO	REG	S	13:20			N		SD	2017-1408	EPA:1668C	1.9e-05	5.9	D	1.62921e+06	1.77402e+06	6.32
RELA-17-132168	02-61408	2017-04-18	PCB-43	8.03e-06	mg/kg	U	N	SO	REG	S	13:20			N		SD	2017-1408	EPA:1668C	1.9e-05	5.9	D	1.62921e+06	1.77402e+06	8.03
RELA-17-132168	02-61408	2017-04-18	PCB-48	6.32e-06	mg/kg	U	N	SO	REG	S	13:20			N		SD	2017-1408	EPA:1668C	1.9e-05	5.9	D	1.62921e+06	1.77402e+06	6.32
RELA-17-132168	02-61408	2017-04-18	PCB-78	6.32e-06	mg/kg	U	N	SO	REG	S	13:20			N		SD	2017-1408	EPA:1668C	1.9e-05	5.9	D	1.62921e+06	1.77402e+06	6.32
RELA-17-132168	02-61408	2017-04-18	PCB-81	6.32e-06	mg/kg	U	N	SO	REG	S	13:20			N		SD	2017-1408	EPA:1668C	1.9e-05	5.9	D	1.62921e+06	1.77402e+06	6.32
RELA-17-132168	02-61408	2017-04-18	PCB-57	6.32e-06	mg/kg	U	N	SO	REG	S	13:20			N		SD	2017-1408	EPA:1668C	1.9e-05	5.9	D	1.62921e+06	1.77402e+06	6.32
RELA-17-132168	02-61408	2017-04-18	PCB-107	1.61e-05	mg/kg	J	Y	SO	REG	S	13:20			N		SD	2017-1408	EPA:1668C	1.9e-05	5.9	D	1.62921e+06	1.77402e+06	6.32
RELA-17-132168	02-61408	2017-04-18	PCB-106	6.32e-06	mg/kg	U	N	SO	REG	S	13:20			N		SD	2017-1408	EPA:1668C	1.9e-05	5.9	D	1.62921e+06	1.77402e+06	6.32
RELA-17-132168	02-61408	2017-04-18	Hexachlorodibenzofuran[1,2,3,4,7,8-]	4.59e-07	mg/kg	U	N	SO	REG	S	13:20			N		SD	2017-1408	SW-846:8290A	4.6e-06	5.9	D	1.62921e+06	1.77402e+06	1.53
RELA-17-132168	02-61408	2017-04-18	Hexachlorodibenzofuran[1,2,3,7,8,9-]	4.59e-07	mg/kg	U	N	SO	REG	S	13:20			N		SD	2017-1408	SW-846:8290A	4.6e-06	5.9	D	1.62921e+06	1.77402e+06	1.53
RELA-17-132168	02-61408	2017-04-18	PCB-68	6.32e-06	mg/kg	U	N	SO	REG	S	13:20			N		SD	2017-1408	EPA:1668C	1.9e-05	5.9	D	1.62921e+06	1.77402e+06	6.32
RELA-17-132168	02-61408	2017-04-18	PCB-67	6.32e-06	mg/kg	U	N	SO	REG	S	13:20			N		SD	2017-1408	EPA:1668C	1.9e-05	5.9	D	1.62921e+06	1.77402e+06	6.32
RELA-17-132168	02-61408	2017-04-18	PCB-96	6.32e-06	mg/kg	U	N	SO	REG	S	13:20			N		SD	2017-1408	EPA:1668C	1.9e-05	5.9	D	1.62921e+06	1.77402e+06	6.32
RELA-17-132168	02-61408	2017-04-18	PCB-94	6.32e-06	mg/kg	U	N	SO	REG	S	13:20			N		SD	2017-1408	EPA:1668C	1.9e-05	5.9	D	1.62921e+06	1.77402e+06	6.32
RELA-17-132168	02-61408	2017-04-18	PCB-89	6.32e-06	mg/kg	U	N	SO	REG	S	13:20			N		SD	2017-1408	EPA:1668C	1.9e-05	5.9	D	1.62921e+06	1.77402e+06	6.32
RELA-17-132168	02-61408	2017-04-18	PCB-73	6.32e-06	mg/kg	U	N	SO	REG	S	13:20			N		SD	2017-1408	EPA:1668C	1.9e-05	5.9	D	1.62921e+06	1.77402e+06	6.32
RELA-17-132168	02-61408	2017-04-18	PCB-55	6.32e-06	mg/kg	U	N	SO	REG	S	13:20			N		SD	2017-1408	EPA:1668C	1.9e-05	5.9	D	1.62921e+06	1.77402e+06	6.32
RELA-17-132168	02-61408	2017-04-18	PCB-63	6.32e-06	mg/kg	U	N	SO	REG	S	13:20			N		SD	2017-1408	EPA:1668C	1.9e-05	5.9	D	1.62921e+06	1.77402e+06	6.32
RELA-17-132168	02-61408	2017-04-18	PCB-112	6.32e-06	mg/kg	U	N	SO	REG	S	13:20			N		SD	2017-1408	EPA:1668C	1.9e-05	5.9	D	1.62921e+06	1.77402e+06	6.32
RELA-17-132168	02-61408	2017-04-18	PCB-114	6.32e-06	mg/kg	U	N	SO	REG	S	13:20			N		SD	2017-1408	EPA:1668C	1.9e-05	5.9	D	1.62921e+06	1.77402e+06	6.32
RELA-17-132168	02-61408	2017-04-18	PCB-145	6.32e-06	mg/kg	U	N	SO	REG	S	13:20			N		SD	2017-1408	EPA:1668C	1.9e-05	5.9	D	1.62921e+06	1.77402e+06	6.32
RELA-17-132168	02-61408	2017-04-18	PCB-148	6.32e-06	mg/kg	U	N	SO	REG	S	13:20			N		SD	2017-1408	EPA:1668C	1.9e-05	5.9	D	1.62921e+06	1.77402e+06	6.32
RELA-17-132168	02-61408	2017-04-18	PCB-158	5.74e-05	mg/kg		Y	SO	REG	S	13:20			N		SD	2017-1408	EPA:1668C	1.9e-05	5.9	D	1.62921e+06	1.77402e+06	6.32
RELA-17-132168	02-61408	2017-04-18	PCB-161	6.32e-06	mg/kg	U	N	SO	REG	S	13:20			N		SD	2017-1408	EPA:1668C	1.9e-05	5.9	D	1.62921e+06	1.77402e+06	6.32
RELA-17-132168	02-61408	2017-04-18	PCB-164	3.9e-05	mg/kg		Y	SO	REG	S	13:20			N		SD	2017-1408	EPA:1668C	1.9e-05	5.9	D	1.62921e+06	1.77402e+06	6.32
RELA-17-132168	02-61408	2017-04-18	PCB-165	6.32e-06	mg/kg	U	N	SO	REG	S	13:20			N		SD	2017-1408	EPA:1668C	1.9e-05	5.9	D	1.62921e+06	1.77402e+06	6.32
RELA-17-132168	02-61408	2017-04-18	PCB-181	6.32e-06	mg/kg	U	N	SO	REG	S	13:20			N		SD	2017-1408	EPA:1668C	1.9e-05	5.9	D	1.62921e+06	1.77402e+06	6.32
RELA-17-132168	02-61408	2017-04-18	PCB-184	6.32e-06	mg/kg	U	N	SO	REG	S	13:20			N		SD	2017-1408	EPA:1668C	1.9e-05	5.9	D	1.62921e+06	1.77402e+06	6.32
RELA-17-132168	02-61408	2017-04-18	PCB-186	6.32e-06	mg/kg	U	N	SO	REG	S	13:20			N		SD	2017-1408	EPA:1668C	1.9e-05	5.9	D	1.62921e+06	1.77402e+06	6.32
RELA-17-132168	02-61408	2017-04-18	PCB-191	1.23e-05	mg/kg	J	Y	SO	REG	S	13:20			N		SD	2017-1408	EPA:1668C	1.9e-05	5.9	D	1.62921e+06	1.77402e+06	6.32
RELA-17-132168	02-61408	2017-04-18	PCB-192	6.32e-06	mg/kg	U	N	SO	REG	S	13:20			N		SD	2017-1408	EPA:1668C	1.9e-05	5.9	D	1.62921e+06	1.77402e+06	6.32
RELA-17-132168	02-61408	2017-04-18	PCB-204	6.32e-06	mg/kg	U	N	SO	REG	S	13:20			N		SD	2017-1408	EPA:1668C	1.9e-05	5.9	D	1.62921e+06	1.77402e+06	6.32
RELA-17-132168	02-61408	2017-04-18	PCB-205	1.08e-05	mg/kg	J	Y	SO	REG	S	13:20			N		SD	2017-1408	EPA:1668C	1.9e-05	5.9	D	1.62921e+06	1.77402e+06	6.32
RELA-17-132168	02-61408	2017-04-18	PCB-188	6.32e-06	mg/kg	U	N	SO	REG	S	13:20			N		SD	2017-1408	EPA:1668C	1.9e-05	5.9	D	1.62921e+06	1.77402e+06	6.32
RELA-17-132168	02-61408	2017-04-18	PCB-122	6.32e-06	mg/kg	U	N	SO	REG	S	13:20			N		SD	2017-1408	EPA:1668C	1.9e-05	5.9	D	1.62921e+06	1.77402e+06	6.32
RELA-17-132168	02-61408	2017-04-18	Silver	0.519	mg/kg	U	N	SO	REG	S	13:20			N		SD	2017-1406	SW-846:6010C	0.519	4.35	D	1.62921e+06	1.77402e+06	104
RELA-17-132168	02-61408	2017-04-18	Aluminum	3360	mg/kg		Y	SO	REG	S	13:20			N		SD	2017-1406	SW-846:6010C	20.7	4.35	D	1.62921e+06	1.77402e+06	7050
RELA-17-132168	02-61408	2017-04-18	Arsenic	1.04	mg/kg		Y	SO	REG	S	13:20			N		SD	2017-1406	SW-846:6020	1.02	4.35	D	1.62921e+06	1.77402e+06	345
RELA-17-132168	02-61408	2017-04-18	Barium	50.9	mg/kg		Y	SO	REG	S	13:20			N		SD	2017-1406	SW-846:6010C	0.519	4.35	D	1.62921e+06	1.77402e+06	104
RELA-17-132168	02-61408	2017-04-18	Beryllium	0.386	mg/kg	*	Y	SO	REG	S	13:20			N		SD	2017-1406	SW-846:6020	0.102	4.35	D	1.62921e+06	1.77402e+06	20.4
RELA-17-132168	02-61408	2017-04-18	Calcium	1630	mg/kg	N	Y	SO	REG	S	13:20			N		SD	2017-1406	SW-846:6010C	25.9	4.35	D	1.62921e+06	1.77402e+06	8300
RELA-17-132167	02-61407	2017-04-18	Cadmium	0.501	mg/kg	U	N	SO	REG	S	13:32			N		SD	2017-1406	SW-846:6010C	0.501	3.66	D	1.62912e+06	1.77406e+06	100
RELA-17-132168	02-61408	2017-04-18	Cobalt	1.17	mg/kg		Y	SO	REG	S	13:20			N		SD	2017-1406	SW-846:6010C	0.519	4.35	D	1.62921e+06	1.77402e+06	156
RELA-17-132168	02-61408	2017-04-18	Chromium	4.44	mg/kg		Y	SO	REG	S	13:20			N		SD	2017-1406	SW-846:6010C	0.519	4.35	D	1.62921e+06	1.77402e+06	156
RELA-17-132168	02-61408	2017-04-18	Copper	4.24	mg/kg		Y	SO	REG	S	13:20			N		SD	2017-1406	SW-846:6010C	1.04	4.35	D	1.62921e+06	1.77402e+06	311
RELA-17-132168	02-61408	2017-04-18	Total decaCB	1.8e-05	mg/kg	J	Y	SO	REG	S	13:20			N		SD	2017-1408	EPA:1668C		5.9	D	1.62921e+06	1.77402e+06
RELA-17-132168	02-61408	2017-04-18	Iron	7740	mg/kg		Y	SO	REG	S	13:20			N		SD	2017-1406	SW-846:6010C	25.9	4.35	D	1.62921e+06	1.77402e+06	8300
RELA-17-132168	02-61408	2017-04-18	Mercury	0.0332	mg/kg		Y	SO	REG	S	13:20			N		SD	2017-1406	SW-846:7471A	0.0124	4.35	D	1.62921e+06	1.77402e+06	4.17
RELA-17-132168	02-61408	2017-04-18	Potassium	718	mg/kg	N	Y	SO	REG	S	13:20			N		SD	2017-1406	SW-846:6010C	25.9	4.35	D	1.62921e+06	1.77402e+06	6640
RELA-17-132168	02-61408	2017-04-18	Magnesium	724	mg/kg	N	Y	SO	REG	S	13:20			N		SD	2017-1406	SW-846:6010C	31.1	4.35	D	1.62921e+06	1.77402e+06	8820
RELA-17-132168	02-61408	2017-04-18	Manganese	403	mg/kg		Y	SO	REG	S	13:20			N		SD	2017-1406	SW-846:6010C	1.04	4.35	D	1.62921e+06	1.77402e+06	207
RELA-17-132168	02-61408	2017-04-18	Sodium	105	mg/kg		Y	SO	REG	S	13:20			N		SD	2017-1406	SW-846:6010C	25.9	4.35	D	1.62921e+06	1.77402e+06	7260
RELA-17-132168	02-61408	2017-04-18	Nickel	2.39	mg/kg	*	Y	SO	REG	S	13:20			N		SD	2017-1406	SW-846:6020	0.408	4.35	D	1.62921e+06	1.77402e+06	102
RELA-17-132168	02-61408	2017-04-18	Lead	19.4	mg/kg		Y	SO	REG	S	13:20			N		SD	2017-1406	SW-846:6010C	1.04	4.35	D	1.62921e+06	1.77402e+06	342
RELA-17-132168	02-61408	2017-04-18	PCB-108/PCB-124	1.27e-05	mg/kg	U	N	SO	REG	S	13:20			N		SD	2017-1408	EPA:1668C	3.8e-05	5.9	D	1.62921e+06	1.77402e+06	12.7
RELA-17-132168	02-61408	2017-04-18	PCB-110/PCB-115	1.27e-05	mg/kg	U	N	SO	REG	S	13:20			N		SD	2017-1408	EPA:1668C	3.8e-05	5.9	D	1.62921e+06	1.77402e+06	12.7
RELA-17-132168	02-61408	2017-04-18	PCB-12/PCB-13	1.34e-05	mg/kg	U	N	SO	REG	S	13:20			N		SD	2017-1408	EPA:1668C	3.8e-05	5.9	D	1.62921e+06	1.77402e+06	13.4
RELA-17-132168	02-61408	2017-04-18	PCB-128/PCB-166	7.75e-05	mg/kg		Y	SO	REG	S	13:20			N		SD	2017-1408	EPA:1668C	3.8e-05	5.9	D	1.62921e+06	1.77402e+06	12.7
RELA-17-132168	02-61408	2017-04-18	PCB-129/PCB-138/PCB-163	0.000691	mg/kg		Y	SO	REG	S	13:20			N		SD	2017-1408	EPA:1668C	5.7e-05	5.9	D	1.62921e+06	1.77402e+06	19
RELA-17-132168	02-61408	2017-04-18	PCB-135/PCB-151	0.000171	mg/kg		Y	SO	REG	S	13:20			N		SD	2017-1408	EPA:1668C	3.8e-05	5.9	D	1.62921e+06	1.77402e+06	12.7
RELA-17-132168	02-61408	2017-04-18	PCB-139/PCB-140	1.27e-05	mg/kg	U	N	SO	REG	S	13:20			N		SD	2017-1408	EPA:1668C	3.8e-05	5.9	D	1.62921e+06	1.77402e+06	12.7
RELA-17-132168	02-61408	2017-04-18	PCB-147/PCB-149	0.000471	mg/kg		Y	SO	REG	S	13:20			N		SD	2017-1408	EPA:1668C	3.8e-05	5.9	D	1.62921e+06	1.77402e+06	12.7
RELA-17-132168	02-61408	2017-04-18	PCB-153/PCB-168	0.000613	mg/kg		Y	SO	REG	S	13:20			N		SD	2017-1408	EPA:1668C	3.8e-05	5.9	D	1.62921e+06	1.77402e+06	12.7
RELA-17-132168	02-61408	2017-04-18	PCB-156/PCB-157	6.41e-05	mg/kg		Y	SO	REG	S	13:20			N		SD	2017-1408	EPA:1668C	3.8e-05	5.9	D	1.62921e+06	1.77402e+06	12.7
RELA-17-132168	02-61408	2017-04-18	PCB-171/PCB-173	6.81e-05	mg/kg		Y	SO	REG	S	13:20			N		SD	2017-1408	EPA:1668C	3.8e-05	5.9	D	1.62921e+06	1.77402e+06	12.7
RELA-17-132168	02-61408	2017-04-18	PCB-18/PCB-30	1.27e-05	mg/kg	U	N	SO	REG	S	13:20			N		SD	2017-1408	EPA:1668C	3.8e-05	5.9	D	1.62921e+06	1.77402e+06	12.7
RELA-17-132168	02-61408	2017-04-18	PCB-180/PCB-193	0.000558	mg/kg		Y	SO	REG	S	13:20			N		SD	2017-1408	EPA:1668C	3.8e-05	5.9	D	1.62921e+06	1.77402e+06	12.7
RELA-17-132168	02-61408	2017-04-18	PCB-183/PCB-185	0.000158	mg/kg		Y	SO	REG	S	13:20			N		SD	2017-1408	EPA:1668C	3.8e-05	5.9	D	1.62921e+06	1.77402e+06	12.7
RELA-17-132168	02-61408	2017-04-18	PCB-197/PCB-200	1.63e-05	mg/kg	J	Y	SO	REG	S	13:20			N		SD	2017-1408	EPA:1668C	3.8e-05	5.9	D	1.62921e+06	1.77402e+06	12.7
RELA-17-132168	02-61408	2017-04-18	PCB-198/PCB-199	0.000136	mg/kg		Y	SO	REG	S	13:20			N		SD	2017-1408	EPA:1668C	3.8e-05	5.9	D	1.62921e+06	1.77402e+06	12.7
RELA-17-132168	02-61408	2017-04-18	PCB-20/PCB-28	1.27e-05	mg/kg	U	N	SO	REG	S	13:20			N		SD	2017-1408	EPA:1668C	3.8e-05	5.9	D	1.62921e+06	1.77402e+06	12.7
RELA-17-132168	02-61408	2017-04-18	PCB-21/PCB-33	1.27e-05	mg/kg	U	N	SO	REG	S	13:20			N		SD	2017-1408	EPA:1668C	3.8e-05	5.9	D	1.62921e+06	1.77402e+06	12.7
RELA-17-132168	02-61408	2017-04-18	PCB-26/PCB-29	1.27e-05	mg/kg	U	N	SO	REG	S	13:20			N		SD	2017-1408	EPA:1668C	3.8e-05	5.9	D	1.62921e+06	1.77402e+06	12.7
RELA-17-132168	02-61408	2017-04-18	PCB-40/PCB-71	1.27e-05	mg/kg	U	N	SO	REG	S	13:20			N		SD	2017-1408	EPA:1668C	3.8e-05	5.9	D	1.62921e+06	1.77402e+06	12.7
RELA-17-132168	02-61408	2017-04-18	PCB-44/PCB-47/PCB-65	1.9e-05	mg/kg	U	N	SO	REG	S	13:20			N		SD	2017-1408	EPA:1668C	5.7e-05	5.9	D	1.62921e+06	1.77402e+06	19
RELA-17-132168	02-61408	2017-04-18	PCB-45/PCB-51	1.27e-05	mg/kg	U	N	SO	REG	S	13:20			N		SD	2017-1408	EPA:1668C	3.8e-05	5.9	D	1.62921e+06	1.77402e+06	12.7
RELA-17-132168	02-61408	2017-04-18	PCB-49/PCB-69	1.27e-05	mg/kg	U	N	SO	REG	S	13:20			N		SD	2017-1408	EPA:1668C	3.8e-05	5.9	D	1.62921e+06	1.77402e+06	12.7
RELA-17-132168	02-61408	2017-04-18	PCB-50/PCB-53	1.27e-05	mg/kg	U	N	SO	REG	S	13:20			N		SD	2017-1408	EPA:1668C	3.8e-05	5.9	D	1.62921e+06	1.77402e+06	12.7
RELA-17-132168	02-61408	2017-04-18	PCB-59/PCB-62/PCB-75	1.9e-05	mg/kg	U	N	SO	REG	S	13:20			N		SD	2017-1408	EPA:1668C	5.7e-05	5.9	D	1.62921e+06	1.77402e+06	19
RELA-17-132168	02-61408	2017-04-18	PCB-61/PCB-70/PCB-74/PCB-76	2.95e-05	mg/kg	J	Y	SO	REG	S	13:20			N		SD	2017-1408	EPA:1668C	7.6e-05	5.9	D	1.62921e+06	1.77402e+06	25.2
RELA-17-132168	02-61408	2017-04-18	PCB-85/PCB-116/PCB-117	2.67e-05	mg/kg	J	Y	SO	REG	S	13:20			N		SD	2017-1408	EPA:1668C	5.7e-05	5.9	D	1.62921e+06	1.77402e+06	19
RELA-17-132168	02-61408	2017-04-18	PCB-86/87/97/109/119/125	9.97e-05	mg/kg	J	Y	SO	REG	S	13:20			N		SD	2017-1408	EPA:1668C	0.00011	5.9	D	1.62921e+06	1.77402e+06	38
RELA-17-132168	02-61408	2017-04-18	PCB-88/PCB-91	1.5e-05	mg/kg	J	Y	SO	REG	S	13:20			N		SD	2017-1408	EPA:1668C	3.8e-05	5.9	D	1.62921e+06	1.77402e+06	12.7
RELA-17-132168	02-61408	2017-04-18	PCB-90/PCB-101/PCB-113	0.000142	mg/kg		Y	SO	REG	S	13:20			N		SD	2017-1408	EPA:1668C	5.7e-05	5.9	D	1.62921e+06	1.77402e+06	19
RELA-17-132168	02-61408	2017-04-18	PCB-93/PCB-100	1.27e-05	mg/kg	U	N	SO	REG	S	13:20			N		SD	2017-1408	EPA:1668C	3.8e-05	5.9	D	1.62921e+06	1.77402e+06	12.7
RELA-17-132168	02-61408	2017-04-18	PCB-98/PCB-102	1.27e-05	mg/kg	U	N	SO	REG	S	13:20			N		SD	2017-1408	EPA:1668C	3.8e-05	5.9	D	1.62921e+06	1.77402e+06	12.7
RELA-17-132167	02-61407	2017-04-18	Antimony	1	mg/kg	U	N	SO	REG	S	13:32			N		SD	2017-1406	SW-846:6010C	1	3.66	D	1.62912e+06	1.77406e+06	331
RELA-17-132168	02-61408	2017-04-18	Selenium	0.709	mg/kg	J	Y	SO	REG	S	13:20			N		SD	2017-1406	SW-846:6020	1.02	4.35	D	1.62921e+06	1.77402e+06	368
RELA-17-132168	02-61408	2017-04-18	Temperature	5	deg C		Y	SO	REG	S	13:20			N		SD	2017-1408	EPA:170.0				1.62921e+06	1.77402e+06
RELA-17-132168	02-61408	2017-04-18	Temperature	2	deg C		Y	SO	REG	S	13:20			N		SD	2017-1406	EPA:170.0				1.62921e+06	1.77402e+06
RELA-17-132168	02-61408	2017-04-18	Thallium	0.408	mg/kg	U	N	SO	REG	S	13:20			N		SD	2017-1406	SW-846:6020	0.408	4.35	D	1.62921e+06	1.77402e+06	143
RELA-17-132168	02-61408	2017-04-18	Vanadium	7.19	mg/kg		Y	SO	REG	S	13:20			N		SD	2017-1406	SW-846:6010C	0.519	4.35	D	1.62921e+06	1.77402e+06	104
RELA-17-132168	02-61408	2017-04-18	Zinc	50.5	mg/kg	N*	Y	SO	REG	S	13:20			N		SD	2017-1406	SW-846:6010C	1.04	4.35	D	1.62921e+06	1.77402e+06	415
RELA-17-132169	02-61409	2017-04-18	PCB-4	6.72e-06	mg/kg	U	N	SO	REG	S	13:10			N		SD	2017-1408	EPA:1668C	8.8e-05	6.6	D	1.6293e+06	1.77399e+06	6.72
RELA-17-132169	02-61409	2017-04-18	Total PCB	0.00656	mg/kg	J	Y	SO	REG	S	13:10			N		SD	2017-1408	EPA:1668C		6.6	D	1.6293e+06	1.77399e+06
RELA-17-132169	02-61409	2017-04-18	PCB-54	6.72e-06	mg/kg	U	N	SO	REG	S	13:10			N		SD	2017-1408	EPA:1668C	2e-05	6.6	D	1.6293e+06	1.77399e+06	6.72
RELA-17-132169	02-61409	2017-04-18	PCB-5	6.72e-06	mg/kg	U	N	SO	REG	S	13:10			N		SD	2017-1408	EPA:1668C	2e-05	6.6	D	1.6293e+06	1.77399e+06	6.72
RELA-17-132169	02-61409	2017-04-18	PCB-31	7.65e-06	mg/kg	J	Y	SO	REG	S	13:10			N		SD	2017-1408	EPA:1668C	2e-05	6.6	D	1.6293e+06	1.77399e+06	6.72
RELA-17-132169	02-61409	2017-04-18	Tetrachlorodibenzodioxin[2,3,7,8-]	9.5e-08	mg/kg	U	N	SO	REG	S	13:10			N		SD	2017-1408	SW-846:8290A	9.5e-07	6.6	D	1.6293e+06	1.77399e+06	0.317
RELA-17-132169	02-61409	2017-04-18	Hexachlorodibenzodioxin[1,2,3,7,8,9-]	4.75e-07	mg/kg	U	N	SO	REG	S	13:10			N		SD	2017-1408	SW-846:8290A	4.8e-06	6.6	D	1.6293e+06	1.77399e+06	1.58
RELA-17-132169	02-61409	2017-04-18	PCB-11	3.82e-05	mg/kg	J	Y	SO	REG	S	13:10			N		SD	2017-1408	EPA:1668C	0.0002	6.6	D	1.6293e+06	1.77399e+06	20
RELA-17-132169	02-61409	2017-04-18	PCB-15	6.72e-06	mg/kg	U	N	SO	REG	S	13:10			N		SD	2017-1408	EPA:1668C	2e-05	6.6	D	1.6293e+06	1.77399e+06	6.72
RELA-17-132169	02-61409	2017-04-18	PCB-209	1.17e-05	mg/kg	J	Y	SO	REG	S	13:10			N		SD	2017-1408	EPA:1668C	2e-05	6.6	D	1.6293e+06	1.77399e+06	6.72
RELA-17-132169	02-61409	2017-04-18	PCB-1	6.72e-06	mg/kg	U	N	SO	REG	S	13:10			N		SD	2017-1408	EPA:1668C	3.8e-05	6.6	D	1.6293e+06	1.77399e+06	6.72
RELA-17-132169	02-61409	2017-04-18	PCB-2	6.72e-06	mg/kg	U	N	SO	REG	S	13:10			N		SD	2017-1408	EPA:1668C	2e-05	6.6	D	1.6293e+06	1.77399e+06	6.72
RELA-17-132169	02-61409	2017-04-18	PCB-3	6.72e-06	mg/kg	U	N	SO	REG	S	13:10			N		SD	2017-1408	EPA:1668C	2e-05	6.6	D	1.6293e+06	1.77399e+06	6.72
RELA-17-132169	02-61409	2017-04-18	PCB-202	2.21e-05	mg/kg		Y	SO	REG	S	13:10			N		SD	2017-1408	EPA:1668C	2e-05	6.6	D	1.6293e+06	1.77399e+06	6.72
RELA-17-132169	02-61409	2017-04-18	Total triCB	7.65e-06	mg/kg	J	Y	SO	REG	S	13:10			N		SD	2017-1408	EPA:1668C		6.6	D	1.6293e+06	1.77399e+06
RELA-17-132169	02-61409	2017-04-18	Total pentaCB	0.000942	mg/kg	J	Y	SO	REG	S	13:10			N		SD	2017-1408	EPA:1668C		6.6	D	1.6293e+06	1.77399e+06
RELA-17-132169	02-61409	2017-04-18	Total diCB	3.82e-05	mg/kg	J	Y	SO	REG	S	13:10			N		SD	2017-1408	EPA:1668C		6.6	D	1.6293e+06	1.77399e+06
RELA-17-132169	02-61409	2017-04-18	PCB-6	6.72e-06	mg/kg	U	N	SO	REG	S	13:10			N		SD	2017-1408	EPA:1668C	2e-05	6.6	D	1.6293e+06	1.77399e+06	6.72
RELA-17-132169	02-61409	2017-04-18	Total hexaCB	0.00292	mg/kg	J	Y	SO	REG	S	13:10			N		SD	2017-1408	EPA:1668C		6.6	D	1.6293e+06	1.77399e+06
RELA-17-132169	02-61409	2017-04-18	Total tetraCB	9.5e-05	mg/kg	J	Y	SO	REG	S	13:10			N		SD	2017-1408	EPA:1668C		6.6	D	1.6293e+06	1.77399e+06
RELA-17-132169	02-61409	2017-04-18	Total monoCB	0	mg/kg	U	N	SO	REG	S	13:10			N		SD	2017-1408	EPA:1668C		6.6	D	1.6293e+06	1.77399e+06
RELA-17-132169	02-61409	2017-04-18	Total heptaCB	0.00201	mg/kg	J	Y	SO	REG	S	13:10			N		SD	2017-1408	EPA:1668C		6.6	D	1.6293e+06	1.77399e+06
RELA-17-132169	02-61409	2017-04-18	Pentachlorodibenzofurans (Totals)	1.26e-06	mg/kg	J	Y	SO	REG	S	13:10			N		SD	2017-1408	SW-846:8290A		6.6	D	1.6293e+06	1.77399e+06
RELA-17-132169	02-61409	2017-04-18	PCB-118	0.000117	mg/kg		Y	SO	REG	S	13:10			N		SD	2017-1408	EPA:1668C	2e-05	6.6	D	1.6293e+06	1.77399e+06	6.72
RELA-17-132169	02-61409	2017-04-18	PCB-66	8.29e-06	mg/kg	J	Y	SO	REG	S	13:10			N		SD	2017-1408	EPA:1668C	2e-05	6.6	D	1.6293e+06	1.77399e+06	6.72
RELA-17-132169	02-61409	2017-04-18	PCB-77	9.74e-06	mg/kg	J	Y	SO	REG	S	13:10			N		SD	2017-1408	EPA:1668C	2e-05	6.6	D	1.6293e+06	1.77399e+06	6.72
RELA-17-132169	02-61409	2017-04-18	PCB-105	6.46e-05	mg/kg		Y	SO	REG	S	13:10			N		SD	2017-1408	EPA:1668C	2e-05	6.6	D	1.6293e+06	1.77399e+06	6.72
RELA-17-132169	02-61409	2017-04-18	Octachlorodibenzodioxin[1,2,3,4,6,7,8,9-]	6.45e-05	mg/kg		Y	SO	REG	S	13:10			N		SD	2017-1408	SW-846:8290A	9.5e-06	6.6	D	1.6293e+06	1.77399e+06	3.17
RELA-17-132169	02-61409	2017-04-18	PCB-169	6.72e-06	mg/kg	U	N	SO	REG	S	13:10			N		SD	2017-1408	EPA:1668C	2e-05	6.6	D	1.6293e+06	1.77399e+06	6.72
RELA-17-132169	02-61409	2017-04-18	PCB-60	6.72e-06	mg/kg	U	N	SO	REG	S	13:10			N		SD	2017-1408	EPA:1668C	2e-05	6.6	D	1.6293e+06	1.77399e+06	6.72
RELA-17-132169	02-61409	2017-04-18	PCB-10	6.72e-06	mg/kg	U	N	SO	REG	S	13:10			N		SD	2017-1408	EPA:1668C	2e-05	6.6	D	1.6293e+06	1.77399e+06	6.72
RELA-17-132169	02-61409	2017-04-18	PCB-7	6.72e-06	mg/kg	U	N	SO	REG	S	13:10			N		SD	2017-1408	EPA:1668C	2e-05	6.6	D	1.6293e+06	1.77399e+06	6.72
RELA-17-132169	02-61409	2017-04-18	PCB-80	6.72e-06	mg/kg	U	N	SO	REG	S	13:10			N		SD	2017-1408	EPA:1668C	2e-05	6.6	D	1.6293e+06	1.77399e+06	6.72
RELA-17-132169	02-61409	2017-04-18	PCB-155	6.72e-06	mg/kg	U	N	SO	REG	S	13:10			N		SD	2017-1408	EPA:1668C	2e-05	6.6	D	1.6293e+06	1.77399e+06	6.72
RELA-17-132169	02-61409	2017-04-18	Hexachlorodibenzodioxins (Total)	2.14e-06	mg/kg	J	Y	SO	REG	S	13:10			N		SD	2017-1408	SW-846:8290A		6.6	D	1.6293e+06	1.77399e+06
RELA-17-132169	02-61409	2017-04-18	PCB-9	6.72e-06	mg/kg	U	N	SO	REG	S	13:10			N		SD	2017-1408	EPA:1668C	2e-05	6.6	D	1.6293e+06	1.77399e+06	6.72
RELA-17-132169	02-61409	2017-04-18	PCB-14	6.72e-06	mg/kg	U	N	SO	REG	S	13:10			N		SD	2017-1408	EPA:1668C	2e-05	6.6	D	1.6293e+06	1.77399e+06	6.72
RELA-17-132169	02-61409	2017-04-18	PCB-8	6.72e-06	mg/kg	U	N	SO	REG	S	13:10			N		SD	2017-1408	EPA:1668C	2e-05	6.6	D	1.6293e+06	1.77399e+06	6.72
RELA-17-132169	02-61409	2017-04-18	PCB-170	0.000233	mg/kg		Y	SO	REG	S	13:10			N		SD	2017-1408	EPA:1668C	2e-05	6.6	D	1.6293e+06	1.77399e+06	6.72
RELA-17-132169	02-61409	2017-04-18	PCB-52	3.9e-05	mg/kg		Y	SO	REG	S	13:10			N		SD	2017-1408	EPA:1668C	2e-05	6.6	D	1.6293e+06	1.77399e+06	6.72
RELA-17-132169	02-61409	2017-04-18	PCB-133	7.84e-06	mg/kg	J	Y	SO	REG	S	13:10			N		SD	2017-1408	EPA:1668C	2e-05	6.6	D	1.6293e+06	1.77399e+06	6.72
RELA-17-132169	02-61409	2017-04-18	PCB-137	1.8e-05	mg/kg	J	Y	SO	REG	S	13:10			N		SD	2017-1408	EPA:1668C	2e-05	6.6	D	1.6293e+06	1.77399e+06	6.72
RELA-17-132169	02-61409	2017-04-18	PCB-194	0.000113	mg/kg		Y	SO	REG	S	13:10			N		SD	2017-1408	EPA:1668C	2e-05	6.6	D	1.6293e+06	1.77399e+06	6.72
RELA-17-132169	02-61409	2017-04-18	Heptachlorodibenzodioxin[1,2,3,4,6,7,8-]	8.23e-06	mg/kg		Y	SO	REG	S	13:10			N		SD	2017-1408	SW-846:8290A	4.8e-06	6.6	D	1.6293e+06	1.77399e+06	1.58
RELA-17-132169	02-61409	2017-04-18	Pentachlorodibenzodioxins (Total)	0	mg/kg	U	N	SO	REG	S	13:10			N		SD	2017-1408	SW-846:8290A		6.6	D	1.6293e+06	1.77399e+06
RELA-17-132169	02-61409	2017-04-18	PCB-42	6.72e-06	mg/kg	U	N	SO	REG	S	13:10			N		SD	2017-1408	EPA:1668C	2e-05	6.6	D	1.6293e+06	1.77399e+06	6.72
RELA-17-132169	02-61409	2017-04-18	PCB-17	6.72e-06	mg/kg	U	N	SO	REG	S	13:10			N		SD	2017-1408	EPA:1668C	2e-05	6.6	D	1.6293e+06	1.77399e+06	6.72
RELA-17-132169	02-61409	2017-04-18	PCB-34	6.72e-06	mg/kg	U	N	SO	REG	S	13:10			N		SD	2017-1408	EPA:1668C	2e-05	6.6	D	1.6293e+06	1.77399e+06	6.72
RELA-17-132169	02-61409	2017-04-18	PCB-35	6.72e-06	mg/kg	U	N	SO	REG	S	13:10			N		SD	2017-1408	EPA:1668C	2e-05	6.6	D	1.6293e+06	1.77399e+06	6.72
RELA-17-132169	02-61409	2017-04-18	Heptachlorodibenzodioxins (Total)	1.56e-05	mg/kg		Y	SO	REG	S	13:10			N		SD	2017-1408	SW-846:8290A		6.6	D	1.6293e+06	1.77399e+06
RELA-17-132169	02-61409	2017-04-18	PCB-95	0.000113	mg/kg		Y	SO	REG	S	13:10			N		SD	2017-1408	EPA:1668C	2e-05	6.6	D	1.6293e+06	1.77399e+06	6.72
RELA-17-132169	02-61409	2017-04-18	PCB-99	8.24e-05	mg/kg		Y	SO	REG	S	13:10			N		SD	2017-1408	EPA:1668C	2e-05	6.6	D	1.6293e+06	1.77399e+06	6.72
RELA-17-132169	02-61409	2017-04-18	PCB-132	0.000159	mg/kg		Y	SO	REG	S	13:10			N		SD	2017-1408	EPA:1668C	2e-05	6.6	D	1.6293e+06	1.77399e+06	6.72
RELA-17-132169	02-61409	2017-04-18	PCB-136	5.89e-05	mg/kg		Y	SO	REG	S	13:10			N		SD	2017-1408	EPA:1668C	2e-05	6.6	D	1.6293e+06	1.77399e+06	6.72
RELA-17-132169	02-61409	2017-04-18	PCB-174	0.00025	mg/kg		Y	SO	REG	S	13:10			N		SD	2017-1408	EPA:1668C	2e-05	6.6	D	1.6293e+06	1.77399e+06	6.72
RELA-17-132169	02-61409	2017-04-18	PCB-19	6.72e-06	mg/kg	U	N	SO	REG	S	13:10			N		SD	2017-1408	EPA:1668C	2e-05	6.6	D	1.6293e+06	1.77399e+06	6.72
RELA-17-132169	02-61409	2017-04-18	PCB-27	6.72e-06	mg/kg	U	N	SO	REG	S	13:10			N		SD	2017-1408	EPA:1668C	2e-05	6.6	D	1.6293e+06	1.77399e+06	6.72
RELA-17-132169	02-61409	2017-04-18	PCB-32	6.72e-06	mg/kg	U	N	SO	REG	S	13:10			N		SD	2017-1408	EPA:1668C	2e-05	6.6	D	1.6293e+06	1.77399e+06	6.72
RELA-17-132169	02-61409	2017-04-18	PCB-16	6.72e-06	mg/kg	U	N	SO	REG	S	13:10			N		SD	2017-1408	EPA:1668C	2e-05	6.6	D	1.6293e+06	1.77399e+06	6.72
RELA-17-132169	02-61409	2017-04-18	PCB-22	6.72e-06	mg/kg	U	N	SO	REG	S	13:10			N		SD	2017-1408	EPA:1668C	2e-05	6.6	D	1.6293e+06	1.77399e+06	6.72
RELA-17-132169	02-61409	2017-04-18	PCB-36	6.72e-06	mg/kg	U	N	SO	REG	S	13:10			N		SD	2017-1408	EPA:1668C	2e-05	6.6	D	1.6293e+06	1.77399e+06	6.72
RELA-17-132169	02-61409	2017-04-18	PCB-39	6.72e-06	mg/kg	U	N	SO	REG	S	13:10			N		SD	2017-1408	EPA:1668C	2e-05	6.6	D	1.6293e+06	1.77399e+06	6.72
RELA-17-132169	02-61409	2017-04-18	PCB-37	6.72e-06	mg/kg	U	N	SO	REG	S	13:10			N		SD	2017-1408	EPA:1668C	2e-05	6.6	D	1.6293e+06	1.77399e+06	6.72
RELA-17-132169	02-61409	2017-04-18	Heptachlorodibenzofurans (Total)	4.69e-06	mg/kg	J	Y	SO	REG	S	13:10			N		SD	2017-1408	SW-846:8290A		6.6	D	1.6293e+06	1.77399e+06
RELA-17-132169	02-61409	2017-04-18	Octachlorodibenzofuran[1,2,3,4,6,7,8,9-]	3.1e-06	mg/kg	J	Y	SO	REG	S	13:10			N		SD	2017-1408	SW-846:8290A	9.5e-06	6.6	D	1.6293e+06	1.77399e+06	3.17
RELA-17-132169	02-61409	2017-04-18	Hexachlorodibenzodioxin[1,2,3,4,7,8-]	4.75e-07	mg/kg	U	N	SO	REG	S	13:10			N		SD	2017-1408	SW-846:8290A	4.8e-06	6.6	D	1.6293e+06	1.77399e+06	1.58
RELA-17-132169	02-61409	2017-04-18	PCB-189	1.12e-05	mg/kg	J	Y	SO	REG	S	13:10			N		SD	2017-1408	EPA:1668C	2e-05	6.6	D	1.6293e+06	1.77399e+06	6.72
RELA-17-132169	02-61409	2017-04-18	PCB-111	6.72e-06	mg/kg	U	N	SO	REG	S	13:10			N		SD	2017-1408	EPA:1668C	2e-05	6.6	D	1.6293e+06	1.77399e+06	6.72
RELA-17-132169	02-61409	2017-04-18	PCB-127	6.72e-06	mg/kg	U	N	SO	REG	S	13:10			N		SD	2017-1408	EPA:1668C	2e-05	6.6	D	1.6293e+06	1.77399e+06	6.72
RELA-17-132169	02-61409	2017-04-18	PCB-162	6.72e-06	mg/kg	U	N	SO	REG	S	13:10			N		SD	2017-1408	EPA:1668C	2e-05	6.6	D	1.6293e+06	1.77399e+06	6.72
RELA-17-132169	02-61409	2017-04-18	PCB-159	6.72e-06	mg/kg	U	N	SO	REG	S	13:10			N		SD	2017-1408	EPA:1668C	2e-05	6.6	D	1.6293e+06	1.77399e+06	6.72
RELA-17-132169	02-61409	2017-04-18	PCB-175	9.15e-06	mg/kg	J	Y	SO	REG	S	13:10			N		SD	2017-1408	EPA:1668C	2e-05	6.6	D	1.6293e+06	1.77399e+06	6.72
RELA-17-132169	02-61409	2017-04-18	PCB-201	1.26e-05	mg/kg	J	Y	SO	REG	S	13:10			N		SD	2017-1408	EPA:1668C	2e-05	6.6	D	1.6293e+06	1.77399e+06	6.72
RELA-17-132169	02-61409	2017-04-18	PCB-206	3.31e-05	mg/kg		Y	SO	REG	S	13:10			N		SD	2017-1408	EPA:1668C	2e-05	6.6	D	1.6293e+06	1.77399e+06	6.72
RELA-17-132169	02-61409	2017-04-18	Pentachlorodibenzodioxin[1,2,3,7,8-]	4.75e-07	mg/kg	U	N	SO	REG	S	13:10			N		SD	2017-1408	SW-846:8290A	4.8e-06	6.6	D	1.6293e+06	1.77399e+06	1.58
RELA-17-132169	02-61409	2017-04-18	PCB-142	6.72e-06	mg/kg	U	N	SO	REG	S	13:10			N		SD	2017-1408	EPA:1668C	2e-05	6.6	D	1.6293e+06	1.77399e+06	6.72
RELA-17-132169	02-61409	2017-04-18	PCB-160	6.72e-06	mg/kg	U	N	SO	REG	S	13:10			N		SD	2017-1408	EPA:1668C	2e-05	6.6	D	1.6293e+06	1.77399e+06	6.72
RELA-17-132169	02-61409	2017-04-18	PCB-190	5.04e-05	mg/kg		Y	SO	REG	S	13:10			N		SD	2017-1408	EPA:1668C	2e-05	6.6	D	1.6293e+06	1.77399e+06	6.72
RELA-17-132169	02-61409	2017-04-18	PCB-72	6.72e-06	mg/kg	U	N	SO	REG	S	13:10			N		SD	2017-1408	EPA:1668C	2e-05	6.6	D	1.6293e+06	1.77399e+06	6.72
RELA-17-132169	02-61409	2017-04-18	PCB-56	6.72e-06	mg/kg	U	N	SO	REG	S	13:10			N		SD	2017-1408	EPA:1668C	2e-05	6.6	D	1.6293e+06	1.77399e+06	6.72
RELA-17-132169	02-61409	2017-04-18	PCB-46	6.72e-06	mg/kg	U	N	SO	REG	S	13:10			N		SD	2017-1408	EPA:1668C	2e-05	6.6	D	1.6293e+06	1.77399e+06	6.72
RELA-17-132169	02-61409	2017-04-18	PCB-79	6.72e-06	mg/kg	U	N	SO	REG	S	13:10			N		SD	2017-1408	EPA:1668C	2e-05	6.6	D	1.6293e+06	1.77399e+06	6.72
RELA-17-132169	02-61409	2017-04-18	PCB-58	6.72e-06	mg/kg	U	N	SO	REG	S	13:10			N		SD	2017-1408	EPA:1668C	2e-05	6.6	D	1.6293e+06	1.77399e+06	6.72
RELA-17-132169	02-61409	2017-04-18	Tetrachlorodibenzodioxins (Total)	1.6e-07	mg/kg	J	Y	SO	REG	S	13:10			N		SD	2017-1408	SW-846:8290A		6.6	D	1.6293e+06	1.77399e+06
RELA-17-132169	02-61409	2017-04-18	PCB-196	5.34e-05	mg/kg		Y	SO	REG	S	13:10			N		SD	2017-1408	EPA:1668C	2e-05	6.6	D	1.6293e+06	1.77399e+06	6.72
RELA-17-132169	02-61409	2017-04-18	Tetrachlorodibenzofuran[2,3,7,8-]	2.09e-07	mg/kg	J	Y	SO	REG	S	13:10			N		SD	2017-1408	SW-846:8290A	9.5e-07	6.6	D	1.6293e+06	1.77399e+06	0.317
RELA-17-132169	02-61409	2017-04-18	PCB-146	0.000101	mg/kg		Y	SO	REG	S	13:10			N		SD	2017-1408	EPA:1668C	2e-05	6.6	D	1.6293e+06	1.77399e+06	6.72
RELA-17-132169	02-61409	2017-04-18	PCB-64	6.72e-06	mg/kg	U	N	SO	REG	S	13:10			N		SD	2017-1408	EPA:1668C	2e-05	6.6	D	1.6293e+06	1.77399e+06	6.72
RELA-17-132169	02-61409	2017-04-18	PCB-41	6.72e-06	mg/kg	U	N	SO	REG	S	13:10			N		SD	2017-1408	EPA:1668C	2e-05	6.6	D	1.6293e+06	1.77399e+06	6.72
RELA-17-132169	02-61409	2017-04-18	PCB-84	2.08e-05	mg/kg		Y	SO	REG	S	13:10			N		SD	2017-1408	EPA:1668C	2e-05	6.6	D	1.6293e+06	1.77399e+06	6.72
RELA-17-132169	02-61409	2017-04-18	PCB-92	2.87e-05	mg/kg		Y	SO	REG	S	13:10			N		SD	2017-1408	EPA:1668C	2e-05	6.6	D	1.6293e+06	1.77399e+06	6.72
RELA-17-132169	02-61409	2017-04-18	PCB-82	1.27e-05	mg/kg	J	Y	SO	REG	S	13:10			N		SD	2017-1408	EPA:1668C	2e-05	6.6	D	1.6293e+06	1.77399e+06	6.72
RELA-17-132169	02-61409	2017-04-18	PCB-179	9.41e-05	mg/kg		Y	SO	REG	S	13:10			N		SD	2017-1408	EPA:1668C	2e-05	6.6	D	1.6293e+06	1.77399e+06	6.72
RELA-17-132169	02-61409	2017-04-18	PCB-176	2.7e-05	mg/kg		Y	SO	REG	S	13:10			N		SD	2017-1408	EPA:1668C	2e-05	6.6	D	1.6293e+06	1.77399e+06	6.72
RELA-17-132169	02-61409	2017-04-18	PCB-130	3.54e-05	mg/kg		Y	SO	REG	S	13:10			N		SD	2017-1408	EPA:1668C	2e-05	6.6	D	1.6293e+06	1.77399e+06	6.72
RELA-17-132169	02-61409	2017-04-18	PCB-178	5.77e-05	mg/kg		Y	SO	REG	S	13:10			N		SD	2017-1408	EPA:1668C	2e-05	6.6	D	1.6293e+06	1.77399e+06	6.72
RELA-17-132169	02-61409	2017-04-18	PCB-187	0.00033	mg/kg		Y	SO	REG	S	13:10			N		SD	2017-1408	EPA:1668C	2e-05	6.6	D	1.6293e+06	1.77399e+06	6.72
RELA-17-132169	02-61409	2017-04-18	PCB-177	0.000146	mg/kg		Y	SO	REG	S	13:10			N		SD	2017-1408	EPA:1668C	2e-05	6.6	D	1.6293e+06	1.77399e+06	6.72
RELA-17-132169	02-61409	2017-04-18	PCB-167	3.14e-05	mg/kg		Y	SO	REG	S	13:10			N		SD	2017-1408	EPA:1668C	2e-05	6.6	D	1.6293e+06	1.77399e+06	6.72
RELA-17-132169	02-61409	2017-04-18	PCB-172	5e-05	mg/kg		Y	SO	REG	S	13:10			N		SD	2017-1408	EPA:1668C	2e-05	6.6	D	1.6293e+06	1.77399e+06	6.72
RELA-17-132169	02-61409	2017-04-18	PCB-203	7.69e-05	mg/kg		Y	SO	REG	S	13:10			N		SD	2017-1408	EPA:1668C	2e-05	6.6	D	1.6293e+06	1.77399e+06	6.72
RELA-17-132169	02-61409	2017-04-18	PCB-208	8.2e-06	mg/kg	J	Y	SO	REG	S	13:10			N		SD	2017-1408	EPA:1668C	2e-05	6.6	D	1.6293e+06	1.77399e+06	6.72
RELA-17-132169	02-61409	2017-04-18	PCB-195	4.78e-05	mg/kg		Y	SO	REG	S	13:10			N		SD	2017-1408	EPA:1668C	2e-05	6.6	D	1.6293e+06	1.77399e+06	6.72
RELA-17-132169	02-61409	2017-04-18	PCB-207	6.72e-06	mg/kg	U	N	SO	REG	S	13:10			N		SD	2017-1408	EPA:1668C	2e-05	6.6	D	1.6293e+06	1.77399e+06	6.72
RELA-17-132169	02-61409	2017-04-18	PCB-134	1.45e-05	mg/kg	J	Y	SO	REG	S	13:10			N		SD	2017-1408	EPA:1668C	2e-05	6.6	D	1.6293e+06	1.77399e+06	6.72
RELA-17-132169	02-61409	2017-04-18	PCB-141	0.000132	mg/kg		Y	SO	REG	S	13:10			N		SD	2017-1408	EPA:1668C	2e-05	6.6	D	1.6293e+06	1.77399e+06	6.72
RELA-17-132169	02-61409	2017-04-18	PCB-38	6.72e-06	mg/kg	U	N	SO	REG	S	13:10			N		SD	2017-1408	EPA:1668C	2e-05	6.6	D	1.6293e+06	1.77399e+06	6.72
RELA-17-132169	02-61409	2017-04-18	Total nonaCB	4.13e-05	mg/kg	J	Y	SO	REG	S	13:10			N		SD	2017-1408	EPA:1668C		6.6	D	1.6293e+06	1.77399e+06
RELA-17-132169	02-61409	2017-04-18	Heptachlorodibenzofuran[1,2,3,4,7,8,9-]	4.75e-07	mg/kg	U	N	SO	REG	S	13:10			N		SD	2017-1408	SW-846:8290A	4.8e-06	6.6	D	1.6293e+06	1.77399e+06	1.58
RELA-17-132169	02-61409	2017-04-18	Hexachlorodibenzofurans (Total)	5.4e-07	mg/kg	J	Y	SO	REG	S	13:10			N		SD	2017-1408	SW-846:8290A		6.6	D	1.6293e+06	1.77399e+06
RELA-17-132169	02-61409	2017-04-18	PCB-24	6.72e-06	mg/kg	U	N	SO	REG	S	13:10			N		SD	2017-1408	EPA:1668C	2e-05	6.6	D	1.6293e+06	1.77399e+06	6.72
RELA-17-132169	02-61409	2017-04-18	PCB-25	6.72e-06	mg/kg	U	N	SO	REG	S	13:10			N		SD	2017-1408	EPA:1668C	2e-05	6.6	D	1.6293e+06	1.77399e+06	6.72
RELA-17-132169	02-61409	2017-04-18	PCB-23	6.72e-06	mg/kg	U	N	SO	REG	S	13:10			N		SD	2017-1408	EPA:1668C	2e-05	6.6	D	1.6293e+06	1.77399e+06	6.72
RELA-17-132169	02-61409	2017-04-18	Total octaCB	0.000491	mg/kg	J	Y	SO	REG	S	13:10			N		SD	2017-1408	EPA:1668C		6.6	D	1.6293e+06	1.77399e+06
RELA-17-132169	02-61409	2017-04-18	Tetrachlorodibenzofurans (Totals)	6.71e-07	mg/kg	J	Y	SO	REG	S	13:10			N		SD	2017-1408	SW-846:8290A		6.6	D	1.6293e+06	1.77399e+06
RELA-17-132169	02-61409	2017-04-18	PCB-104	6.72e-06	mg/kg	U	N	SO	REG	S	13:10			N		SD	2017-1408	EPA:1668C	2e-05	6.6	D	1.6293e+06	1.77399e+06	6.72
RELA-17-132169	02-61409	2017-04-18	PCB-121	6.72e-06	mg/kg	U	N	SO	REG	S	13:10			N		SD	2017-1408	EPA:1668C	2e-05	6.6	D	1.6293e+06	1.77399e+06	6.72
RELA-17-132169	02-61409	2017-04-18	Pentachlorodibenzofuran[2,3,4,7,8-]	4.75e-07	mg/kg	U	N	SO	REG	S	13:10			N		SD	2017-1408	SW-846:8290A	4.8e-06	6.6	D	1.6293e+06	1.77399e+06	1.58
RELA-17-132169	02-61409	2017-04-18	Pentachlorodibenzofuran[1,2,3,7,8-]	4.75e-07	mg/kg	U	N	SO	REG	S	13:10			N		SD	2017-1408	SW-846:8290A	4.8e-06	6.6	D	1.6293e+06	1.77399e+06	1.58
RELA-17-132169	02-61409	2017-04-18	Hexachlorodibenzofuran[1,2,3,6,7,8-]	4.75e-07	mg/kg	U	N	SO	REG	S	13:10			N		SD	2017-1408	SW-846:8290A	4.8e-06	6.6	D	1.6293e+06	1.77399e+06	1.58
RELA-17-132169	02-61409	2017-04-18	PCB-126	6.72e-06	mg/kg	U	N	SO	REG	S	13:10			N		SD	2017-1408	EPA:1668C	2e-05	6.6	D	1.6293e+06	1.77399e+06	6.72
RELA-17-132169	02-61409	2017-04-18	Hexachlorodibenzodioxin[1,2,3,6,7,8-]	4.75e-07	mg/kg	U	N	SO	REG	S	13:10			N		SD	2017-1408	SW-846:8290A	4.8e-06	6.6	D	1.6293e+06	1.77399e+06	1.58
RELA-17-132169	02-61409	2017-04-18	PCB-83	6.72e-06	mg/kg	U	N	SO	REG	S	13:10			N		SD	2017-1408	EPA:1668C	2e-05	6.6	D	1.6293e+06	1.77399e+06	6.72
RELA-17-132169	02-61409	2017-04-18	PCB-103	6.72e-06	mg/kg	U	N	SO	REG	S	13:10			N		SD	2017-1408	EPA:1668C	2e-05	6.6	D	1.6293e+06	1.77399e+06	6.72
RELA-17-132169	02-61409	2017-04-18	PCB-154	6.72e-06	mg/kg	U	N	SO	REG	S	13:10			N		SD	2017-1408	EPA:1668C	2e-05	6.6	D	1.6293e+06	1.77399e+06	6.72
RELA-17-132169	02-61409	2017-04-18	PCB-182	6.72e-06	mg/kg	U	N	SO	REG	S	13:10			N		SD	2017-1408	EPA:1668C	2e-05	6.6	D	1.6293e+06	1.77399e+06	6.72
RELA-17-132169	02-61409	2017-04-18	Hexachlorodibenzofuran[2,3,4,6,7,8-]	4.75e-07	mg/kg	U	N	SO	REG	S	13:10			N		SD	2017-1408	SW-846:8290A	4.8e-06	6.6	D	1.6293e+06	1.77399e+06	1.58
RELA-17-132169	02-61409	2017-04-18	PCB-131	6.72e-06	mg/kg	U	N	SO	REG	S	13:10			N		SD	2017-1408	EPA:1668C	2e-05	6.6	D	1.6293e+06	1.77399e+06	6.72
RELA-17-132169	02-61409	2017-04-18	PCB-123	6.72e-06	mg/kg	U	N	SO	REG	S	13:10			N		SD	2017-1408	EPA:1668C	2e-05	6.6	D	1.6293e+06	1.77399e+06	6.72
RELA-17-132169	02-61409	2017-04-18	Heptachlorodibenzofuran[1,2,3,4,6,7,8-]	2.25e-06	mg/kg	J	Y	SO	REG	S	13:10			N		SD	2017-1408	SW-846:8290A	4.8e-06	6.6	D	1.6293e+06	1.77399e+06	1.58
RELA-17-132169	02-61409	2017-04-18	PCB-150	6.72e-06	mg/kg	U	N	SO	REG	S	13:10			N		SD	2017-1408	EPA:1668C	2e-05	6.6	D	1.6293e+06	1.77399e+06	6.72
RELA-17-132169	02-61409	2017-04-18	PCB-152	6.72e-06	mg/kg	U	N	SO	REG	S	13:10			N		SD	2017-1408	EPA:1668C	2e-05	6.6	D	1.6293e+06	1.77399e+06	6.72
RELA-17-132169	02-61409	2017-04-18	PCB-120	6.72e-06	mg/kg	U	N	SO	REG	S	13:10			N		SD	2017-1408	EPA:1668C	2e-05	6.6	D	1.6293e+06	1.77399e+06	6.72
RELA-17-132169	02-61409	2017-04-18	PCB-144	2.9e-05	mg/kg		Y	SO	REG	S	13:10			N		SD	2017-1408	EPA:1668C	2e-05	6.6	D	1.6293e+06	1.77399e+06	6.72
RELA-17-132169	02-61409	2017-04-18	PCB-143	6.72e-06	mg/kg	U	N	SO	REG	S	13:10			N		SD	2017-1408	EPA:1668C	2e-05	6.6	D	1.6293e+06	1.77399e+06	6.72
RELA-17-132169	02-61409	2017-04-18	PCB-43	8.54e-06	mg/kg	U	N	SO	REG	S	13:10			N		SD	2017-1408	EPA:1668C	2e-05	6.6	D	1.6293e+06	1.77399e+06	8.54
RELA-17-132169	02-61409	2017-04-18	PCB-48	6.72e-06	mg/kg	U	N	SO	REG	S	13:10			N		SD	2017-1408	EPA:1668C	2e-05	6.6	D	1.6293e+06	1.77399e+06	6.72
RELA-17-132169	02-61409	2017-04-18	PCB-78	6.72e-06	mg/kg	U	N	SO	REG	S	13:10			N		SD	2017-1408	EPA:1668C	2e-05	6.6	D	1.6293e+06	1.77399e+06	6.72
RELA-17-132169	02-61409	2017-04-18	PCB-81	6.72e-06	mg/kg	U	N	SO	REG	S	13:10			N		SD	2017-1408	EPA:1668C	2e-05	6.6	D	1.6293e+06	1.77399e+06	6.72
RELA-17-132169	02-61409	2017-04-18	PCB-57	6.72e-06	mg/kg	U	N	SO	REG	S	13:10			N		SD	2017-1408	EPA:1668C	2e-05	6.6	D	1.6293e+06	1.77399e+06	6.72
RELA-17-132169	02-61409	2017-04-18	PCB-107	1.69e-05	mg/kg	J	Y	SO	REG	S	13:10			N		SD	2017-1408	EPA:1668C	2e-05	6.6	D	1.6293e+06	1.77399e+06	6.72
RELA-17-132169	02-61409	2017-04-18	PCB-106	6.72e-06	mg/kg	U	N	SO	REG	S	13:10			N		SD	2017-1408	EPA:1668C	2e-05	6.6	D	1.6293e+06	1.77399e+06	6.72
RELA-17-132169	02-61409	2017-04-18	Hexachlorodibenzofuran[1,2,3,4,7,8-]	4.75e-07	mg/kg	U	N	SO	REG	S	13:10			N		SD	2017-1408	SW-846:8290A	4.8e-06	6.6	D	1.6293e+06	1.77399e+06	1.58
RELA-17-132169	02-61409	2017-04-18	Hexachlorodibenzofuran[1,2,3,7,8,9-]	4.75e-07	mg/kg	U	N	SO	REG	S	13:10			N		SD	2017-1408	SW-846:8290A	4.8e-06	6.6	D	1.6293e+06	1.77399e+06	1.58
RELA-17-132169	02-61409	2017-04-18	PCB-68	6.72e-06	mg/kg	U	N	SO	REG	S	13:10			N		SD	2017-1408	EPA:1668C	2e-05	6.6	D	1.6293e+06	1.77399e+06	6.72
RELA-17-132169	02-61409	2017-04-18	PCB-67	6.72e-06	mg/kg	U	N	SO	REG	S	13:10			N		SD	2017-1408	EPA:1668C	2e-05	6.6	D	1.6293e+06	1.77399e+06	6.72
RELA-17-132169	02-61409	2017-04-18	PCB-96	6.72e-06	mg/kg	U	N	SO	REG	S	13:10			N		SD	2017-1408	EPA:1668C	2e-05	6.6	D	1.6293e+06	1.77399e+06	6.72
RELA-17-132169	02-61409	2017-04-18	PCB-94	6.72e-06	mg/kg	U	N	SO	REG	S	13:10			N		SD	2017-1408	EPA:1668C	2e-05	6.6	D	1.6293e+06	1.77399e+06	6.72
RELA-17-132169	02-61409	2017-04-18	PCB-89	6.72e-06	mg/kg	U	N	SO	REG	S	13:10			N		SD	2017-1408	EPA:1668C	2e-05	6.6	D	1.6293e+06	1.77399e+06	6.72
RELA-17-132169	02-61409	2017-04-18	PCB-73	6.72e-06	mg/kg	U	N	SO	REG	S	13:10			N		SD	2017-1408	EPA:1668C	2e-05	6.6	D	1.6293e+06	1.77399e+06	6.72
RELA-17-132169	02-61409	2017-04-18	PCB-55	6.72e-06	mg/kg	U	N	SO	REG	S	13:10			N		SD	2017-1408	EPA:1668C	2e-05	6.6	D	1.6293e+06	1.77399e+06	6.72
RELA-17-132169	02-61409	2017-04-18	PCB-63	6.72e-06	mg/kg	U	N	SO	REG	S	13:10			N		SD	2017-1408	EPA:1668C	2e-05	6.6	D	1.6293e+06	1.77399e+06	6.72
RELA-17-132169	02-61409	2017-04-18	PCB-112	6.72e-06	mg/kg	U	N	SO	REG	S	13:10			N		SD	2017-1408	EPA:1668C	2e-05	6.6	D	1.6293e+06	1.77399e+06	6.72
RELA-17-132169	02-61409	2017-04-18	PCB-114	6.72e-06	mg/kg	U	N	SO	REG	S	13:10			N		SD	2017-1408	EPA:1668C	2e-05	6.6	D	1.6293e+06	1.77399e+06	6.72
RELA-17-132169	02-61409	2017-04-18	PCB-145	6.72e-06	mg/kg	U	N	SO	REG	S	13:10			N		SD	2017-1408	EPA:1668C	2e-05	6.6	D	1.6293e+06	1.77399e+06	6.72
RELA-17-132169	02-61409	2017-04-18	PCB-148	6.72e-06	mg/kg	U	N	SO	REG	S	13:10			N		SD	2017-1408	EPA:1668C	2e-05	6.6	D	1.6293e+06	1.77399e+06	6.72
RELA-17-132169	02-61409	2017-04-18	PCB-158	5.4e-05	mg/kg		Y	SO	REG	S	13:10			N		SD	2017-1408	EPA:1668C	2e-05	6.6	D	1.6293e+06	1.77399e+06	6.72
RELA-17-132169	02-61409	2017-04-18	PCB-161	6.72e-06	mg/kg	U	N	SO	REG	S	13:10			N		SD	2017-1408	EPA:1668C	2e-05	6.6	D	1.6293e+06	1.77399e+06	6.72
RELA-17-132169	02-61409	2017-04-18	PCB-164	4.61e-05	mg/kg		Y	SO	REG	S	13:10			N		SD	2017-1408	EPA:1668C	2e-05	6.6	D	1.6293e+06	1.77399e+06	6.72
RELA-17-132169	02-61409	2017-04-18	PCB-165	6.72e-06	mg/kg	U	N	SO	REG	S	13:10			N		SD	2017-1408	EPA:1668C	2e-05	6.6	D	1.6293e+06	1.77399e+06	6.72
RELA-17-132169	02-61409	2017-04-18	PCB-181	6.72e-06	mg/kg	U	N	SO	REG	S	13:10			N		SD	2017-1408	EPA:1668C	2e-05	6.6	D	1.6293e+06	1.77399e+06	6.72
RELA-17-132169	02-61409	2017-04-18	PCB-184	6.72e-06	mg/kg	U	N	SO	REG	S	13:10			N		SD	2017-1408	EPA:1668C	2e-05	6.6	D	1.6293e+06	1.77399e+06	6.72
RELA-17-132169	02-61409	2017-04-18	PCB-186	6.72e-06	mg/kg	U	N	SO	REG	S	13:10			N		SD	2017-1408	EPA:1668C	2e-05	6.6	D	1.6293e+06	1.77399e+06	6.72
RELA-17-132169	02-61409	2017-04-18	PCB-191	9.42e-06	mg/kg	J	Y	SO	REG	S	13:10			N		SD	2017-1408	EPA:1668C	2e-05	6.6	D	1.6293e+06	1.77399e+06	6.72
RELA-17-132169	02-61409	2017-04-18	PCB-192	6.72e-06	mg/kg	U	N	SO	REG	S	13:10			N		SD	2017-1408	EPA:1668C	2e-05	6.6	D	1.6293e+06	1.77399e+06	6.72
RELA-17-132169	02-61409	2017-04-18	PCB-204	6.72e-06	mg/kg	U	N	SO	REG	S	13:10			N		SD	2017-1408	EPA:1668C	2e-05	6.6	D	1.6293e+06	1.77399e+06	6.72
RELA-17-132169	02-61409	2017-04-18	PCB-205	8.44e-06	mg/kg	J	Y	SO	REG	S	13:10			N		SD	2017-1408	EPA:1668C	2e-05	6.6	D	1.6293e+06	1.77399e+06	6.72
RELA-17-132169	02-61409	2017-04-18	PCB-188	6.72e-06	mg/kg	U	N	SO	REG	S	13:10			N		SD	2017-1408	EPA:1668C	2e-05	6.6	D	1.6293e+06	1.77399e+06	6.72
RELA-17-132169	02-61409	2017-04-18	PCB-122	6.72e-06	mg/kg	U	N	SO	REG	S	13:10			N		SD	2017-1408	EPA:1668C	2e-05	6.6	D	1.6293e+06	1.77399e+06	6.72
RELA-17-132169	02-61409	2017-04-18	Silver	0.49	mg/kg	U	N	SO	REG	S	13:10			N		SD	2017-1406	SW-846:6010C	0.49	4.03	D	1.6293e+06	1.77399e+06	97.9
RELA-17-132169	02-61409	2017-04-18	Aluminum	2470	mg/kg		Y	SO	REG	S	13:10			N		SD	2017-1406	SW-846:6010C	19.6	4.03	D	1.6293e+06	1.77399e+06	6660
RELA-17-132169	02-61409	2017-04-18	Arsenic	1.12	mg/kg		Y	SO	REG	S	13:10			N		SD	2017-1406	SW-846:6020	1.03	4.03	D	1.6293e+06	1.77399e+06	347
RELA-17-132169	02-61409	2017-04-18	Barium	36.4	mg/kg		Y	SO	REG	S	13:10			N		SD	2017-1406	SW-846:6010C	0.49	4.03	D	1.6293e+06	1.77399e+06	97.9
RELA-17-132169	02-61409	2017-04-18	Beryllium	0.379	mg/kg	*	Y	SO	REG	S	13:10			N		SD	2017-1406	SW-846:6020	0.103	4.03	D	1.6293e+06	1.77399e+06	20.5
RELA-17-132169	02-61409	2017-04-18	Calcium	1290	mg/kg	N	Y	SO	REG	S	13:10			N		SD	2017-1406	SW-846:6010C	24.5	4.03	D	1.6293e+06	1.77399e+06	7830
RELA-17-132170	02-61410	2017-04-18	Cadmium	0.514	mg/kg	U	N	SO	REG	S	12:20			N		SD	2017-1406	SW-846:6010C	0.514	7.13	D	1.62911e+06	1.77396e+06	103
RELA-17-132169	02-61409	2017-04-18	Cobalt	1.01	mg/kg		Y	SO	REG	S	13:10			N		SD	2017-1406	SW-846:6010C	0.49	4.03	D	1.6293e+06	1.77399e+06	147
RELA-17-132169	02-61409	2017-04-18	Chromium	3.67	mg/kg		Y	SO	REG	S	13:10			N		SD	2017-1406	SW-846:6010C	0.49	4.03	D	1.6293e+06	1.77399e+06	147
RELA-17-132169	02-61409	2017-04-18	Copper	3.8	mg/kg		Y	SO	REG	S	13:10			N		SD	2017-1406	SW-846:6010C	0.979	4.03	D	1.6293e+06	1.77399e+06	294
RELA-17-132169	02-61409	2017-04-18	Total decaCB	1.17e-05	mg/kg	J	Y	SO	REG	S	13:10			N		SD	2017-1408	EPA:1668C		6.6	D	1.6293e+06	1.77399e+06
RELA-17-132169	02-61409	2017-04-18	Iron	5960	mg/kg		Y	SO	REG	S	13:10			N		SD	2017-1406	SW-846:6010C	24.5	4.03	D	1.6293e+06	1.77399e+06	7830
RELA-17-132169	02-61409	2017-04-18	Mercury	0.0289	mg/kg		Y	SO	REG	S	13:10			N		SD	2017-1406	SW-846:7471A	0.012	4.03	D	1.6293e+06	1.77399e+06	4.01
RELA-17-132169	02-61409	2017-04-18	Potassium	656	mg/kg	N	Y	SO	REG	S	13:10			N		SD	2017-1406	SW-846:6010C	24.5	4.03	D	1.6293e+06	1.77399e+06	6270
RELA-17-132169	02-61409	2017-04-18	Magnesium	625	mg/kg	N	Y	SO	REG	S	13:10			N		SD	2017-1406	SW-846:6010C	29.4	4.03	D	1.6293e+06	1.77399e+06	8320
RELA-17-132169	02-61409	2017-04-18	Manganese	271	mg/kg		Y	SO	REG	S	13:10			N		SD	2017-1406	SW-846:6010C	0.979	4.03	D	1.6293e+06	1.77399e+06	196
RELA-17-132169	02-61409	2017-04-18	Sodium	110	mg/kg		Y	SO	REG	S	13:10			N		SD	2017-1406	SW-846:6010C	24.5	4.03	D	1.6293e+06	1.77399e+06	6860
RELA-17-132169	02-61409	2017-04-18	Nickel	2.78	mg/kg	*	Y	SO	REG	S	13:10			N		SD	2017-1406	SW-846:6020	0.41	4.03	D	1.6293e+06	1.77399e+06	103
RELA-17-132169	02-61409	2017-04-18	Lead	11	mg/kg		Y	SO	REG	S	13:10			N		SD	2017-1406	SW-846:6010C	0.979	4.03	D	1.6293e+06	1.77399e+06	323
RELA-17-132169	02-61409	2017-04-18	PCB-108/PCB-124	1.35e-05	mg/kg	U	N	SO	REG	S	13:10			N		SD	2017-1408	EPA:1668C	4e-05	6.6	D	1.6293e+06	1.77399e+06	13.5
RELA-17-132169	02-61409	2017-04-18	PCB-110/PCB-115	0.000202	mg/kg		Y	SO	REG	S	13:10			N		SD	2017-1408	EPA:1668C	4e-05	6.6	D	1.6293e+06	1.77399e+06	13.5
RELA-17-132169	02-61409	2017-04-18	PCB-12/PCB-13	1.42e-05	mg/kg	U	N	SO	REG	S	13:10			N		SD	2017-1408	EPA:1668C	4e-05	6.6	D	1.6293e+06	1.77399e+06	14.2
RELA-17-132169	02-61409	2017-04-18	PCB-128/PCB-166	8.79e-05	mg/kg		Y	SO	REG	S	13:10			N		SD	2017-1408	EPA:1668C	4e-05	6.6	D	1.6293e+06	1.77399e+06	13.5
RELA-17-132169	02-61409	2017-04-18	PCB-129/PCB-138/PCB-163	0.000699	mg/kg		Y	SO	REG	S	13:10			N		SD	2017-1408	EPA:1668C	6.1e-05	6.6	D	1.6293e+06	1.77399e+06	20.2
RELA-17-132169	02-61409	2017-04-18	PCB-135/PCB-151	0.000218	mg/kg		Y	SO	REG	S	13:10			N		SD	2017-1408	EPA:1668C	4e-05	6.6	D	1.6293e+06	1.77399e+06	13.5
RELA-17-132169	02-61409	2017-04-18	PCB-139/PCB-140	1.35e-05	mg/kg	U	N	SO	REG	S	13:10			N		SD	2017-1408	EPA:1668C	4e-05	6.6	D	1.6293e+06	1.77399e+06	13.5
RELA-17-132169	02-61409	2017-04-18	PCB-147/PCB-149	0.000532	mg/kg		Y	SO	REG	S	13:10			N		SD	2017-1408	EPA:1668C	4e-05	6.6	D	1.6293e+06	1.77399e+06	13.5
RELA-17-132169	02-61409	2017-04-18	PCB-153/PCB-168	0.000634	mg/kg		Y	SO	REG	S	13:10			N		SD	2017-1408	EPA:1668C	4e-05	6.6	D	1.6293e+06	1.77399e+06	13.5
RELA-17-132169	02-61409	2017-04-18	PCB-156/PCB-157	5.95e-05	mg/kg		Y	SO	REG	S	13:10			N		SD	2017-1408	EPA:1668C	4e-05	6.6	D	1.6293e+06	1.77399e+06	13.5
RELA-17-132169	02-61409	2017-04-18	PCB-171/PCB-173	6.38e-05	mg/kg		Y	SO	REG	S	13:10			N		SD	2017-1408	EPA:1668C	4e-05	6.6	D	1.6293e+06	1.77399e+06	13.5
RELA-17-132169	02-61409	2017-04-18	PCB-18/PCB-30	1.35e-05	mg/kg	U	N	SO	REG	S	13:10			N		SD	2017-1408	EPA:1668C	4e-05	6.6	D	1.6293e+06	1.77399e+06	13.5
RELA-17-132169	02-61409	2017-04-18	PCB-180/PCB-193	0.000539	mg/kg		Y	SO	REG	S	13:10			N		SD	2017-1408	EPA:1668C	4e-05	6.6	D	1.6293e+06	1.77399e+06	13.5
RELA-17-132169	02-61409	2017-04-18	PCB-183/PCB-185	0.000143	mg/kg		Y	SO	REG	S	13:10			N		SD	2017-1408	EPA:1668C	4e-05	6.6	D	1.6293e+06	1.77399e+06	13.5
RELA-17-132169	02-61409	2017-04-18	PCB-197/PCB-200	1.81e-05	mg/kg	J	Y	SO	REG	S	13:10			N		SD	2017-1408	EPA:1668C	4e-05	6.6	D	1.6293e+06	1.77399e+06	13.5
RELA-17-132169	02-61409	2017-04-18	PCB-198/PCB-199	0.000139	mg/kg		Y	SO	REG	S	13:10			N		SD	2017-1408	EPA:1668C	4e-05	6.6	D	1.6293e+06	1.77399e+06	13.5
RELA-17-132169	02-61409	2017-04-18	PCB-20/PCB-28	1.35e-05	mg/kg	U	N	SO	REG	S	13:10			N		SD	2017-1408	EPA:1668C	4e-05	6.6	D	1.6293e+06	1.77399e+06	13.5
RELA-17-132169	02-61409	2017-04-18	PCB-21/PCB-33	1.35e-05	mg/kg	U	N	SO	REG	S	13:10			N		SD	2017-1408	EPA:1668C	4e-05	6.6	D	1.6293e+06	1.77399e+06	13.5
RELA-17-132169	02-61409	2017-04-18	PCB-26/PCB-29	1.35e-05	mg/kg	U	N	SO	REG	S	13:10			N		SD	2017-1408	EPA:1668C	4e-05	6.6	D	1.6293e+06	1.77399e+06	13.5
RELA-17-132169	02-61409	2017-04-18	PCB-40/PCB-71	1.35e-05	mg/kg	U	N	SO	REG	S	13:10			N		SD	2017-1408	EPA:1668C	4e-05	6.6	D	1.6293e+06	1.77399e+06	13.5
RELA-17-132169	02-61409	2017-04-18	PCB-44/PCB-47/PCB-65	2.02e-05	mg/kg	U	N	SO	REG	S	13:10			N		SD	2017-1408	EPA:1668C	6.1e-05	6.6	D	1.6293e+06	1.77399e+06	20.2
RELA-17-132169	02-61409	2017-04-18	PCB-45/PCB-51	1.35e-05	mg/kg	U	N	SO	REG	S	13:10			N		SD	2017-1408	EPA:1668C	4e-05	6.6	D	1.6293e+06	1.77399e+06	13.5
RELA-17-132169	02-61409	2017-04-18	PCB-49/PCB-69	1.35e-05	mg/kg	U	N	SO	REG	S	13:10			N		SD	2017-1408	EPA:1668C	4e-05	6.6	D	1.6293e+06	1.77399e+06	13.5
RELA-17-132169	02-61409	2017-04-18	PCB-50/PCB-53	1.35e-05	mg/kg	U	N	SO	REG	S	13:10			N		SD	2017-1408	EPA:1668C	4e-05	6.6	D	1.6293e+06	1.77399e+06	13.5
RELA-17-132169	02-61409	2017-04-18	PCB-59/PCB-62/PCB-75	2.02e-05	mg/kg	U	N	SO	REG	S	13:10			N		SD	2017-1408	EPA:1668C	6.1e-05	6.6	D	1.6293e+06	1.77399e+06	20.2
RELA-17-132169	02-61409	2017-04-18	PCB-61/PCB-70/PCB-74/PCB-76	3.8e-05	mg/kg	J	Y	SO	REG	S	13:10			N		SD	2017-1408	EPA:1668C	8.1e-05	6.6	D	1.6293e+06	1.77399e+06	26.9
RELA-17-132169	02-61409	2017-04-18	PCB-85/PCB-116/PCB-117	2.29e-05	mg/kg	J	Y	SO	REG	S	13:10			N		SD	2017-1408	EPA:1668C	6.1e-05	6.6	D	1.6293e+06	1.77399e+06	20.2
RELA-17-132169	02-61409	2017-04-18	PCB-86/87/97/109/119/125	9.25e-05	mg/kg	J	Y	SO	REG	S	13:10			N		SD	2017-1408	EPA:1668C	0.00012	6.6	D	1.6293e+06	1.77399e+06	40.4
RELA-17-132169	02-61409	2017-04-18	PCB-88/PCB-91	1.35e-05	mg/kg	U	N	SO	REG	S	13:10			N		SD	2017-1408	EPA:1668C	4e-05	6.6	D	1.6293e+06	1.77399e+06	13.5
RELA-17-132169	02-61409	2017-04-18	PCB-90/PCB-101/PCB-113	0.000168	mg/kg		Y	SO	REG	S	13:10			N		SD	2017-1408	EPA:1668C	6.1e-05	6.6	D	1.6293e+06	1.77399e+06	20.2
RELA-17-132169	02-61409	2017-04-18	PCB-93/PCB-100	1.35e-05	mg/kg	U	N	SO	REG	S	13:10			N		SD	2017-1408	EPA:1668C	4e-05	6.6	D	1.6293e+06	1.77399e+06	13.5
RELA-17-132169	02-61409	2017-04-18	PCB-98/PCB-102	1.35e-05	mg/kg	U	N	SO	REG	S	13:10			N		SD	2017-1408	EPA:1668C	4e-05	6.6	D	1.6293e+06	1.77399e+06	13.5
RELA-17-132170	02-61410	2017-04-18	Antimony	1.03	mg/kg	U	N	SO	REG	S	12:20			N		SD	2017-1406	SW-846:6010C	1.03	7.13	D	1.62911e+06	1.77396e+06	339
RELA-17-132169	02-61409	2017-04-18	Selenium	0.54	mg/kg	J	Y	SO	REG	S	13:10			N		SD	2017-1406	SW-846:6020	1.03	4.03	D	1.6293e+06	1.77399e+06	369
RELA-17-132169	02-61409	2017-04-18	Temperature	5	deg C		Y	SO	REG	S	13:10			N		SD	2017-1408	EPA:170.0				1.6293e+06	1.77399e+06
RELA-17-132169	02-61409	2017-04-18	Temperature	2	deg C		Y	SO	REG	S	13:10			N		SD	2017-1406	EPA:170.0				1.6293e+06	1.77399e+06
RELA-17-132169	02-61409	2017-04-18	Thallium	0.41	mg/kg	U	N	SO	REG	S	13:10			N		SD	2017-1406	SW-846:6020	0.41	4.03	D	1.6293e+06	1.77399e+06	144
RELA-17-132169	02-61409	2017-04-18	Vanadium	6.12	mg/kg		Y	SO	REG	S	13:10			N		SD	2017-1406	SW-846:6010C	0.49	4.03	D	1.6293e+06	1.77399e+06	97.9
RELA-17-132169	02-61409	2017-04-18	Zinc	36.1	mg/kg	N*	Y	SO	REG	S	13:10			N		SD	2017-1406	SW-846:6010C	0.979	4.03	D	1.6293e+06	1.77399e+06	392
RELA-17-132170	02-61410	2017-04-18	PCB-4	6.45e-06	mg/kg	U	N	SO	REG	S	12:20			N		SD	2017-1408	EPA:1668C	8.4e-05	9.4	D	1.62911e+06	1.77396e+06	6.45
RELA-17-132170	02-61410	2017-04-18	Total PCB	0.118	mg/kg	J	Y	SO	REG	S	12:20			N		SD	2017-1408	EPA:1668C		9.4	D	1.62911e+06	1.77396e+06
RELA-17-132170	02-61410	2017-04-18	PCB-54	6.45e-06	mg/kg	U	N	SO	REG	S	12:20			N		SD	2017-1408	EPA:1668C	1.9e-05	9.4	D	1.62911e+06	1.77396e+06	6.45
RELA-17-132170	02-61410	2017-04-18	PCB-5	6.45e-06	mg/kg	U	N	SO	REG	S	12:20			N		SD	2017-1408	EPA:1668C	1.9e-05	9.4	D	1.62911e+06	1.77396e+06	6.45
RELA-17-132170	02-61410	2017-04-18	PCB-31	1.09e-05	mg/kg	J	Y	SO	REG	S	12:20			N		SD	2017-1408	EPA:1668C	1.9e-05	9.4	D	1.62911e+06	1.77396e+06	6.45
RELA-17-132170	02-61410	2017-04-18	Tetrachlorodibenzodioxin[2,3,7,8-]	2.2e-07	mg/kg	U	N	SO	REG	S	12:20			N		SD	2017-1408	SW-846:8290A	9.1e-07	9.4	D	1.62911e+06	1.77396e+06	0.304
RELA-17-132170	02-61410	2017-04-18	Hexachlorodibenzodioxin[1,2,3,7,8,9-]	1.34e-06	mg/kg	J	Y	SO	REG	S	12:20			N		SD	2017-1408	SW-846:8290A	4.6e-06	9.4	D	1.62911e+06	1.77396e+06	1.52
RELA-17-132170	02-61410	2017-04-18	PCB-11	3.64e-05	mg/kg	J	Y	SO	REG	S	12:20			N		SD	2017-1408	EPA:1668C	0.00019	9.4	D	1.62911e+06	1.77396e+06	19.2
RELA-17-132170	02-61410	2017-04-18	PCB-15	6.45e-06	mg/kg	U	N	SO	REG	S	12:20			N		SD	2017-1408	EPA:1668C	1.9e-05	9.4	D	1.62911e+06	1.77396e+06	6.45
RELA-17-132170	02-61410	2017-04-18	PCB-209	4.2e-05	mg/kg		Y	SO	REG	S	12:20			N		SD	2017-1408	EPA:1668C	1.9e-05	9.4	D	1.62911e+06	1.77396e+06	6.45
RELA-17-132170	02-61410	2017-04-18	PCB-1	6.45e-06	mg/kg	U	N	SO	REG	S	12:20			N		SD	2017-1408	EPA:1668C	3.6e-05	9.4	D	1.62911e+06	1.77396e+06	6.45
RELA-17-132170	02-61410	2017-04-18	PCB-2	6.45e-06	mg/kg	U	N	SO	REG	S	12:20			N		SD	2017-1408	EPA:1668C	1.9e-05	9.4	D	1.62911e+06	1.77396e+06	6.45
RELA-17-132170	02-61410	2017-04-18	PCB-3	6.45e-06	mg/kg	U	N	SO	REG	S	12:20			N		SD	2017-1408	EPA:1668C	1.9e-05	9.4	D	1.62911e+06	1.77396e+06	6.45
RELA-17-132170	02-61410	2017-04-18	PCB-202	0.000404	mg/kg		Y	SO	REG	S	12:20			N		SD	2017-1408	EPA:1668C	1.9e-05	9.4	D	1.62911e+06	1.77396e+06	6.45
RELA-17-132170	02-61410	2017-04-18	Total triCB	1.09e-05	mg/kg	J	Y	SO	REG	S	12:20			N		SD	2017-1408	EPA:1668C		9.4	D	1.62911e+06	1.77396e+06
RELA-17-132170	02-61410	2017-04-18	Total pentaCB	0.015	mg/kg	J	Y	SO	REG	S	12:20			N		SD	2017-1408	EPA:1668C		9.4	D	1.62911e+06	1.77396e+06
RELA-17-132170	02-61410	2017-04-18	Total diCB	3.64e-05	mg/kg	J	Y	SO	REG	S	12:20			N		SD	2017-1408	EPA:1668C		9.4	D	1.62911e+06	1.77396e+06
RELA-17-132170	02-61410	2017-04-18	PCB-6	6.45e-06	mg/kg	U	N	SO	REG	S	12:20			N		SD	2017-1408	EPA:1668C	1.9e-05	9.4	D	1.62911e+06	1.77396e+06	6.45
RELA-17-132170	02-61410	2017-04-18	Total hexaCB	0.0555	mg/kg	J	Y	SO	REG	S	12:20			N		SD	2017-1408	EPA:1668C		9.4	D	1.62911e+06	1.77396e+06
RELA-17-132170	02-61410	2017-04-18	Total tetraCB	0.00123	mg/kg	J	Y	SO	REG	S	12:20			N		SD	2017-1408	EPA:1668C		9.4	D	1.62911e+06	1.77396e+06
RELA-17-132170	02-61410	2017-04-18	Total monoCB	0	mg/kg	U	N	SO	REG	S	12:20			N		SD	2017-1408	EPA:1668C		9.4	D	1.62911e+06	1.77396e+06
RELA-17-132170	02-61410	2017-04-18	Total heptaCB	0.0368	mg/kg		Y	SO	REG	S	12:20			N		SD	2017-1408	EPA:1668C		9.4	D	1.62911e+06	1.77396e+06
RELA-17-132170	02-61410	2017-04-18	Pentachlorodibenzofurans (Totals)	1.12e-05	mg/kg	J	Y	SO	REG	S	12:20			N		SD	2017-1408	SW-846:8290A		9.4	D	1.62911e+06	1.77396e+06
RELA-17-132170	02-61410	2017-04-18	PCB-118	0.0028	mg/kg		Y	SO	REG	S	12:20			N		SD	2017-1408	EPA:1668C	1.9e-05	9.4	D	1.62911e+06	1.77396e+06	6.45
RELA-17-132170	02-61410	2017-04-18	PCB-66	6.14e-05	mg/kg		Y	SO	REG	S	12:20			N		SD	2017-1408	EPA:1668C	1.9e-05	9.4	D	1.62911e+06	1.77396e+06	6.45
RELA-17-132170	02-61410	2017-04-18	PCB-77	2.41e-05	mg/kg		Y	SO	REG	S	12:20			N		SD	2017-1408	EPA:1668C	1.9e-05	9.4	D	1.62911e+06	1.77396e+06	6.45
RELA-17-132170	02-61410	2017-04-18	PCB-105	0.00125	mg/kg		Y	SO	REG	S	12:20			N		SD	2017-1408	EPA:1668C	1.9e-05	9.4	D	1.62911e+06	1.77396e+06	6.45
RELA-17-132170	02-61410	2017-04-18	Octachlorodibenzodioxin[1,2,3,4,6,7,8,9-]	0.000479	mg/kg		Y	SO	REG	S	12:20			N		SD	2017-1408	SW-846:8290A	9.1e-06	9.4	D	1.62911e+06	1.77396e+06	3.04
RELA-17-132170	02-61410	2017-04-18	PCB-169	7.07e-06	mg/kg	J	Y	SO	REG	S	12:20			N		SD	2017-1408	EPA:1668C	1.9e-05	9.4	D	1.62911e+06	1.77396e+06	6.45
RELA-17-132170	02-61410	2017-04-18	PCB-60	9.83e-06	mg/kg	J	Y	SO	REG	S	12:20			N		SD	2017-1408	EPA:1668C	1.9e-05	9.4	D	1.62911e+06	1.77396e+06	6.45
RELA-17-132170	02-61410	2017-04-18	PCB-10	6.45e-06	mg/kg	U	N	SO	REG	S	12:20			N		SD	2017-1408	EPA:1668C	1.9e-05	9.4	D	1.62911e+06	1.77396e+06	6.45
RELA-17-132170	02-61410	2017-04-18	PCB-7	6.45e-06	mg/kg	U	N	SO	REG	S	12:20			N		SD	2017-1408	EPA:1668C	1.9e-05	9.4	D	1.62911e+06	1.77396e+06	6.45
RELA-17-132170	02-61410	2017-04-18	PCB-80	6.45e-06	mg/kg	U	N	SO	REG	S	12:20			N		SD	2017-1408	EPA:1668C	1.9e-05	9.4	D	1.62911e+06	1.77396e+06	6.45
RELA-17-132170	02-61410	2017-04-18	PCB-155	6.45e-06	mg/kg	U	N	SO	REG	S	12:20			N		SD	2017-1408	EPA:1668C	1.9e-05	9.4	D	1.62911e+06	1.77396e+06	6.45
RELA-17-132170	02-61410	2017-04-18	Hexachlorodibenzodioxins (Total)	1.29e-05	mg/kg	J	Y	SO	REG	S	12:20			N		SD	2017-1408	SW-846:8290A		9.4	D	1.62911e+06	1.77396e+06
RELA-17-132170	02-61410	2017-04-18	PCB-9	6.45e-06	mg/kg	U	N	SO	REG	S	12:20			N		SD	2017-1408	EPA:1668C	1.9e-05	9.4	D	1.62911e+06	1.77396e+06	6.45
RELA-17-132170	02-61410	2017-04-18	PCB-14	6.45e-06	mg/kg	U	N	SO	REG	S	12:20			N		SD	2017-1408	EPA:1668C	1.9e-05	9.4	D	1.62911e+06	1.77396e+06	6.45
RELA-17-132170	02-61410	2017-04-18	PCB-8	6.45e-06	mg/kg	U	N	SO	REG	S	12:20			N		SD	2017-1408	EPA:1668C	1.9e-05	9.4	D	1.62911e+06	1.77396e+06	6.45
RELA-17-132170	02-61410	2017-04-18	PCB-170	0.00405	mg/kg		Y	SO	REG	S	12:20			N		SD	2017-1408	EPA:1668C	1.9e-05	9.4	D	1.62911e+06	1.77396e+06	6.45
RELA-17-132170	02-61410	2017-04-18	PCB-52	0.000419	mg/kg		Y	SO	REG	S	12:20			N		SD	2017-1408	EPA:1668C	1.9e-05	9.4	D	1.62911e+06	1.77396e+06	6.45
RELA-17-132170	02-61410	2017-04-18	PCB-133	0.00015	mg/kg		Y	SO	REG	S	12:20			N		SD	2017-1408	EPA:1668C	1.9e-05	9.4	D	1.62911e+06	1.77396e+06	6.45
RELA-17-132170	02-61410	2017-04-18	PCB-137	0.000431	mg/kg		Y	SO	REG	S	12:20			N		SD	2017-1408	EPA:1668C	1.9e-05	9.4	D	1.62911e+06	1.77396e+06	6.45
RELA-17-132170	02-61410	2017-04-18	PCB-194	0.00189	mg/kg		Y	SO	REG	S	12:20			N		SD	2017-1408	EPA:1668C	1.9e-05	9.4	D	1.62911e+06	1.77396e+06	6.45
RELA-17-132170	02-61410	2017-04-18	Heptachlorodibenzodioxin[1,2,3,4,6,7,8-]	5.27e-05	mg/kg		Y	SO	REG	S	12:20			N		SD	2017-1408	SW-846:8290A	4.6e-06	9.4	D	1.62911e+06	1.77396e+06	1.52
RELA-17-132171	02-61411	2017-04-18	Pentachlorodibenzodioxins (Total)	0	mg/kg	U	N	SO	REG	S	12:45			N		SD	2017-1408	SW-846:8290A		11	D	1.6292e+06	1.77392e+06
RELA-17-132170	02-61410	2017-04-18	PCB-42	1.03e-05	mg/kg	J	Y	SO	REG	S	12:20			N		SD	2017-1408	EPA:1668C	1.9e-05	9.4	D	1.62911e+06	1.77396e+06	6.45
RELA-17-132170	02-61410	2017-04-18	PCB-17	6.45e-06	mg/kg	U	N	SO	REG	S	12:20			N		SD	2017-1408	EPA:1668C	1.9e-05	9.4	D	1.62911e+06	1.77396e+06	6.45
RELA-17-132170	02-61410	2017-04-18	PCB-34	6.45e-06	mg/kg	U	N	SO	REG	S	12:20			N		SD	2017-1408	EPA:1668C	1.9e-05	9.4	D	1.62911e+06	1.77396e+06	6.45
RELA-17-132170	02-61410	2017-04-18	PCB-35	6.45e-06	mg/kg	U	N	SO	REG	S	12:20			N		SD	2017-1408	EPA:1668C	1.9e-05	9.4	D	1.62911e+06	1.77396e+06	6.45
RELA-17-132170	02-61410	2017-04-18	Heptachlorodibenzodioxins (Total)	0.000108	mg/kg		Y	SO	REG	S	12:20			N		SD	2017-1408	SW-846:8290A		9.4	D	1.62911e+06	1.77396e+06
RELA-17-132170	02-61410	2017-04-18	PCB-95	0.00147	mg/kg		Y	SO	REG	S	12:20			N		SD	2017-1408	EPA:1668C	1.9e-05	9.4	D	1.62911e+06	1.77396e+06	6.45
RELA-17-132170	02-61410	2017-04-18	PCB-99	0.00172	mg/kg		Y	SO	REG	S	12:20			N		SD	2017-1408	EPA:1668C	1.9e-05	9.4	D	1.62911e+06	1.77396e+06	6.45
RELA-17-132170	02-61410	2017-04-18	PCB-132	0.00311	mg/kg		Y	SO	REG	S	12:20			N		SD	2017-1408	EPA:1668C	1.9e-05	9.4	D	1.62911e+06	1.77396e+06	6.45
RELA-17-132170	02-61410	2017-04-18	PCB-136	0.00077	mg/kg		Y	SO	REG	S	12:20			N		SD	2017-1408	EPA:1668C	1.9e-05	9.4	D	1.62911e+06	1.77396e+06	6.45
RELA-17-132170	02-61410	2017-04-18	PCB-174	0.00463	mg/kg		Y	SO	REG	S	12:20			N		SD	2017-1408	EPA:1668C	1.9e-05	9.4	D	1.62911e+06	1.77396e+06	6.45
RELA-17-132170	02-61410	2017-04-18	PCB-19	6.45e-06	mg/kg	U	N	SO	REG	S	12:20			N		SD	2017-1408	EPA:1668C	1.9e-05	9.4	D	1.62911e+06	1.77396e+06	6.45
RELA-17-132170	02-61410	2017-04-18	PCB-27	6.45e-06	mg/kg	U	N	SO	REG	S	12:20			N		SD	2017-1408	EPA:1668C	1.9e-05	9.4	D	1.62911e+06	1.77396e+06	6.45
RELA-17-132170	02-61410	2017-04-18	PCB-32	6.45e-06	mg/kg	U	N	SO	REG	S	12:20			N		SD	2017-1408	EPA:1668C	1.9e-05	9.4	D	1.62911e+06	1.77396e+06	6.45
RELA-17-132170	02-61410	2017-04-18	PCB-16	6.45e-06	mg/kg	U	N	SO	REG	S	12:20			N		SD	2017-1408	EPA:1668C	1.9e-05	9.4	D	1.62911e+06	1.77396e+06	6.45
RELA-17-132170	02-61410	2017-04-18	PCB-22	6.45e-06	mg/kg	U	N	SO	REG	S	12:20			N		SD	2017-1408	EPA:1668C	1.9e-05	9.4	D	1.62911e+06	1.77396e+06	6.45
RELA-17-132170	02-61410	2017-04-18	PCB-36	6.45e-06	mg/kg	U	N	SO	REG	S	12:20			N		SD	2017-1408	EPA:1668C	1.9e-05	9.4	D	1.62911e+06	1.77396e+06	6.45
RELA-17-132170	02-61410	2017-04-18	PCB-39	6.45e-06	mg/kg	U	N	SO	REG	S	12:20			N		SD	2017-1408	EPA:1668C	1.9e-05	9.4	D	1.62911e+06	1.77396e+06	6.45
RELA-17-132170	02-61410	2017-04-18	PCB-37	6.45e-06	mg/kg	U	N	SO	REG	S	12:20			N		SD	2017-1408	EPA:1668C	1.9e-05	9.4	D	1.62911e+06	1.77396e+06	6.45
RELA-17-132170	02-61410	2017-04-18	Heptachlorodibenzofurans (Total)	3.57e-05	mg/kg	J	Y	SO	REG	S	12:20			N		SD	2017-1408	SW-846:8290A		9.4	D	1.62911e+06	1.77396e+06
RELA-17-132170	02-61410	2017-04-18	Octachlorodibenzofuran[1,2,3,4,6,7,8,9-]	2.85e-05	mg/kg		Y	SO	REG	S	12:20			N		SD	2017-1408	SW-846:8290A	9.1e-06	9.4	D	1.62911e+06	1.77396e+06	3.04
RELA-17-132170	02-61410	2017-04-18	Hexachlorodibenzodioxin[1,2,3,4,7,8-]	5.32e-07	mg/kg	U	N	SO	REG	S	12:20			N		SD	2017-1408	SW-846:8290A	4.6e-06	9.4	D	1.62911e+06	1.77396e+06	1.52
RELA-17-132170	02-61410	2017-04-18	PCB-189	0.000184	mg/kg		Y	SO	REG	S	12:20			N		SD	2017-1408	EPA:1668C	1.9e-05	9.4	D	1.62911e+06	1.77396e+06	6.45
RELA-17-132170	02-61410	2017-04-18	PCB-111	6.45e-06	mg/kg	U	N	SO	REG	S	12:20			N		SD	2017-1408	EPA:1668C	1.9e-05	9.4	D	1.62911e+06	1.77396e+06	6.45
RELA-17-132170	02-61410	2017-04-18	PCB-127	9.84e-06	mg/kg	J	Y	SO	REG	S	12:20			N		SD	2017-1408	EPA:1668C	1.9e-05	9.4	D	1.62911e+06	1.77396e+06	6.45
RELA-17-132170	02-61410	2017-04-18	PCB-162	3.16e-05	mg/kg		Y	SO	REG	S	12:20			N		SD	2017-1408	EPA:1668C	1.9e-05	9.4	D	1.62911e+06	1.77396e+06	6.45
RELA-17-132170	02-61410	2017-04-18	PCB-159	6.45e-06	mg/kg	U	N	SO	REG	S	12:20			N		SD	2017-1408	EPA:1668C	1.9e-05	9.4	D	1.62911e+06	1.77396e+06	6.45
RELA-17-132170	02-61410	2017-04-18	PCB-175	0.000174	mg/kg		Y	SO	REG	S	12:20			N		SD	2017-1408	EPA:1668C	1.9e-05	9.4	D	1.62911e+06	1.77396e+06	6.45
RELA-17-132170	02-61410	2017-04-18	PCB-201	0.000222	mg/kg		Y	SO	REG	S	12:20			N		SD	2017-1408	EPA:1668C	1.9e-05	9.4	D	1.62911e+06	1.77396e+06	6.45
RELA-17-132170	02-61410	2017-04-18	PCB-206	0.000447	mg/kg		Y	SO	REG	S	12:20			N		SD	2017-1408	EPA:1668C	1.9e-05	9.4	D	1.62911e+06	1.77396e+06	6.45
RELA-17-132170	02-61410	2017-04-18	Pentachlorodibenzodioxin[1,2,3,7,8-]	4.55e-07	mg/kg	U	N	SO	REG	S	12:20			N		SD	2017-1408	SW-846:8290A	4.6e-06	9.4	D	1.62911e+06	1.77396e+06	1.52
RELA-17-132170	02-61410	2017-04-18	PCB-142	6.45e-06	mg/kg	U	N	SO	REG	S	12:20			N		SD	2017-1408	EPA:1668C	1.9e-05	9.4	D	1.62911e+06	1.77396e+06	6.45
RELA-17-132170	02-61410	2017-04-18	PCB-160	6.45e-06	mg/kg	U	N	SO	REG	S	12:20			N		SD	2017-1408	EPA:1668C	1.9e-05	9.4	D	1.62911e+06	1.77396e+06	6.45
RELA-17-132170	02-61410	2017-04-18	PCB-190	0.000931	mg/kg		Y	SO	REG	S	12:20			N		SD	2017-1408	EPA:1668C	1.9e-05	9.4	D	1.62911e+06	1.77396e+06	6.45
RELA-17-132170	02-61410	2017-04-18	PCB-72	6.45e-06	mg/kg	U	N	SO	REG	S	12:20			N		SD	2017-1408	EPA:1668C	1.9e-05	9.4	D	1.62911e+06	1.77396e+06	6.45
RELA-17-132170	02-61410	2017-04-18	PCB-56	3.53e-05	mg/kg		Y	SO	REG	S	12:20			N		SD	2017-1408	EPA:1668C	1.9e-05	9.4	D	1.62911e+06	1.77396e+06	6.45
RELA-17-132170	02-61410	2017-04-18	PCB-46	6.45e-06	mg/kg	U	N	SO	REG	S	12:20			N		SD	2017-1408	EPA:1668C	1.9e-05	9.4	D	1.62911e+06	1.77396e+06	6.45
RELA-17-132170	02-61410	2017-04-18	PCB-79	1.49e-05	mg/kg	J	Y	SO	REG	S	12:20			N		SD	2017-1408	EPA:1668C	1.9e-05	9.4	D	1.62911e+06	1.77396e+06	6.45
RELA-17-132170	02-61410	2017-04-18	PCB-58	6.45e-06	mg/kg	U	N	SO	REG	S	12:20			N		SD	2017-1408	EPA:1668C	1.9e-05	9.4	D	1.62911e+06	1.77396e+06	6.45
RELA-17-132170	02-61410	2017-04-18	Tetrachlorodibenzodioxins (Total)	0	mg/kg	U	N	SO	REG	S	12:20			N		SD	2017-1408	SW-846:8290A		9.4	D	1.62911e+06	1.77396e+06
RELA-17-132170	02-61410	2017-04-18	PCB-196	0.000873	mg/kg		Y	SO	REG	S	12:20			N		SD	2017-1408	EPA:1668C	1.9e-05	9.4	D	1.62911e+06	1.77396e+06	6.45
RELA-17-132170	02-61410	2017-04-18	Tetrachlorodibenzofuran[2,3,7,8-]	7.65e-07	mg/kg	JK	Y	SO	REG	S	12:20			N		SD	2017-1408	SW-846:8290A	9.1e-07	9.4	D	1.62911e+06	1.77396e+06	0.304
RELA-17-132170	02-61410	2017-04-18	PCB-146	0.00181	mg/kg		Y	SO	REG	S	12:20			N		SD	2017-1408	EPA:1668C	1.9e-05	9.4	D	1.62911e+06	1.77396e+06	6.45
RELA-17-132170	02-61410	2017-04-18	PCB-64	4.02e-05	mg/kg		Y	SO	REG	S	12:20			N		SD	2017-1408	EPA:1668C	1.9e-05	9.4	D	1.62911e+06	1.77396e+06	6.45
RELA-17-132170	02-61410	2017-04-18	PCB-41	6.45e-06	mg/kg	U	N	SO	REG	S	12:20			N		SD	2017-1408	EPA:1668C	1.9e-05	9.4	D	1.62911e+06	1.77396e+06	6.45
RELA-17-132170	02-61410	2017-04-18	PCB-84	0.000284	mg/kg		Y	SO	REG	S	12:20			N		SD	2017-1408	EPA:1668C	1.9e-05	9.4	D	1.62911e+06	1.77396e+06	6.45
RELA-17-132170	02-61410	2017-04-18	PCB-92	0.000605	mg/kg		Y	SO	REG	S	12:20			N		SD	2017-1408	EPA:1668C	1.9e-05	9.4	D	1.62911e+06	1.77396e+06	6.45
RELA-17-132170	02-61410	2017-04-18	PCB-82	0.000187	mg/kg		Y	SO	REG	S	12:20			N		SD	2017-1408	EPA:1668C	1.9e-05	9.4	D	1.62911e+06	1.77396e+06	6.45
RELA-17-132170	02-61410	2017-04-18	PCB-179	0.00177	mg/kg		Y	SO	REG	S	12:20			N		SD	2017-1408	EPA:1668C	1.9e-05	9.4	D	1.62911e+06	1.77396e+06	6.45
RELA-17-132170	02-61410	2017-04-18	PCB-176	0.000455	mg/kg		Y	SO	REG	S	12:20			N		SD	2017-1408	EPA:1668C	1.9e-05	9.4	D	1.62911e+06	1.77396e+06	6.45
RELA-17-132170	02-61410	2017-04-18	PCB-130	0.000645	mg/kg		Y	SO	REG	S	12:20			N		SD	2017-1408	EPA:1668C	1.9e-05	9.4	D	1.62911e+06	1.77396e+06	6.45
RELA-17-132170	02-61410	2017-04-18	PCB-178	0.00108	mg/kg		Y	SO	REG	S	12:20			N		SD	2017-1408	EPA:1668C	1.9e-05	9.4	D	1.62911e+06	1.77396e+06	6.45
RELA-17-132170	02-61410	2017-04-18	PCB-187	0.00688	mg/kg		Y	SO	REG	S	12:20			N		SD	2017-1408	EPA:1668C	1.9e-05	9.4	D	1.62911e+06	1.77396e+06	6.45
RELA-17-132170	02-61410	2017-04-18	PCB-177	0.00276	mg/kg		Y	SO	REG	S	12:20			N		SD	2017-1408	EPA:1668C	1.9e-05	9.4	D	1.62911e+06	1.77396e+06	6.45
RELA-17-132170	02-61410	2017-04-18	PCB-167	0.000555	mg/kg		Y	SO	REG	S	12:20			N		SD	2017-1408	EPA:1668C	1.9e-05	9.4	D	1.62911e+06	1.77396e+06	6.45
RELA-17-132170	02-61410	2017-04-18	PCB-172	0.000749	mg/kg		Y	SO	REG	S	12:20			N		SD	2017-1408	EPA:1668C	1.9e-05	9.4	D	1.62911e+06	1.77396e+06	6.45
RELA-17-132170	02-61410	2017-04-18	PCB-203	0.00134	mg/kg		Y	SO	REG	S	12:20			N		SD	2017-1408	EPA:1668C	1.9e-05	9.4	D	1.62911e+06	1.77396e+06	6.45
RELA-17-132170	02-61410	2017-04-18	PCB-208	9.66e-05	mg/kg		Y	SO	REG	S	12:20			N		SD	2017-1408	EPA:1668C	1.9e-05	9.4	D	1.62911e+06	1.77396e+06	6.45
RELA-17-132170	02-61410	2017-04-18	PCB-195	0.000856	mg/kg		Y	SO	REG	S	12:20			N		SD	2017-1408	EPA:1668C	1.9e-05	9.4	D	1.62911e+06	1.77396e+06	6.45
RELA-17-132170	02-61410	2017-04-18	PCB-207	5.44e-05	mg/kg		Y	SO	REG	S	12:20			N		SD	2017-1408	EPA:1668C	1.9e-05	9.4	D	1.62911e+06	1.77396e+06	6.45
RELA-17-132170	02-61410	2017-04-18	PCB-134	0.000429	mg/kg		Y	SO	REG	S	12:20			N		SD	2017-1408	EPA:1668C	1.9e-05	9.4	D	1.62911e+06	1.77396e+06	6.45
RELA-17-132170	02-61410	2017-04-18	PCB-141	0.00243	mg/kg		Y	SO	REG	S	12:20			N		SD	2017-1408	EPA:1668C	1.9e-05	9.4	D	1.62911e+06	1.77396e+06	6.45
RELA-17-132170	02-61410	2017-04-18	PCB-38	6.45e-06	mg/kg	U	N	SO	REG	S	12:20			N		SD	2017-1408	EPA:1668C	1.9e-05	9.4	D	1.62911e+06	1.77396e+06	6.45
RELA-17-132170	02-61410	2017-04-18	Total nonaCB	0.000598	mg/kg		Y	SO	REG	S	12:20			N		SD	2017-1408	EPA:1668C		9.4	D	1.62911e+06	1.77396e+06
RELA-17-132170	02-61410	2017-04-18	Heptachlorodibenzofuran[1,2,3,4,7,8,9-]	1.05e-06	mg/kg	J	Y	SO	REG	S	12:20			N		SD	2017-1408	SW-846:8290A	4.6e-06	9.4	D	1.62911e+06	1.77396e+06	1.52
RELA-17-132170	02-61410	2017-04-18	Hexachlorodibenzofurans (Total)	1.89e-05	mg/kg	J	Y	SO	REG	S	12:20			N		SD	2017-1408	SW-846:8290A		9.4	D	1.62911e+06	1.77396e+06
RELA-17-132170	02-61410	2017-04-18	PCB-24	6.45e-06	mg/kg	U	N	SO	REG	S	12:20			N		SD	2017-1408	EPA:1668C	1.9e-05	9.4	D	1.62911e+06	1.77396e+06	6.45
RELA-17-132170	02-61410	2017-04-18	PCB-25	6.45e-06	mg/kg	U	N	SO	REG	S	12:20			N		SD	2017-1408	EPA:1668C	1.9e-05	9.4	D	1.62911e+06	1.77396e+06	6.45
RELA-17-132170	02-61410	2017-04-18	PCB-23	6.45e-06	mg/kg	U	N	SO	REG	S	12:20			N		SD	2017-1408	EPA:1668C	1.9e-05	9.4	D	1.62911e+06	1.77396e+06	6.45
RELA-17-132170	02-61410	2017-04-18	Total octaCB	0.00827	mg/kg		Y	SO	REG	S	12:20			N		SD	2017-1408	EPA:1668C		9.4	D	1.62911e+06	1.77396e+06
RELA-17-132170	02-61410	2017-04-18	Tetrachlorodibenzofurans (Totals)	2.44e-06	mg/kg	J	Y	SO	REG	S	12:20			N		SD	2017-1408	SW-846:8290A		9.4	D	1.62911e+06	1.77396e+06
RELA-17-132170	02-61410	2017-04-18	PCB-104	6.45e-06	mg/kg	U	N	SO	REG	S	12:20			N		SD	2017-1408	EPA:1668C	1.9e-05	9.4	D	1.62911e+06	1.77396e+06	6.45
RELA-17-132170	02-61410	2017-04-18	PCB-121	6.45e-06	mg/kg	U	N	SO	REG	S	12:20			N		SD	2017-1408	EPA:1668C	1.9e-05	9.4	D	1.62911e+06	1.77396e+06	6.45
RELA-17-132170	02-61410	2017-04-18	Pentachlorodibenzofuran[2,3,4,7,8-]	8.45e-07	mg/kg	JK	Y	SO	REG	S	12:20			N		SD	2017-1408	SW-846:8290A	4.6e-06	9.4	D	1.62911e+06	1.77396e+06	1.52
RELA-17-132170	02-61410	2017-04-18	Pentachlorodibenzofuran[1,2,3,7,8-]	4.55e-07	mg/kg	U	N	SO	REG	S	12:20			N		SD	2017-1408	SW-846:8290A	4.6e-06	9.4	D	1.62911e+06	1.77396e+06	1.52
RELA-17-132170	02-61410	2017-04-18	Hexachlorodibenzofuran[1,2,3,6,7,8-]	7.25e-07	mg/kg	J	Y	SO	REG	S	12:20			N		SD	2017-1408	SW-846:8290A	4.6e-06	9.4	D	1.62911e+06	1.77396e+06	1.52
RELA-17-132170	02-61410	2017-04-18	PCB-126	2.77e-05	mg/kg		Y	SO	REG	S	12:20			N		SD	2017-1408	EPA:1668C	1.9e-05	9.4	D	1.62911e+06	1.77396e+06	6.45
RELA-17-132170	02-61410	2017-04-18	Hexachlorodibenzodioxin[1,2,3,6,7,8-]	2.07e-06	mg/kg	J	Y	SO	REG	S	12:20			N		SD	2017-1408	SW-846:8290A	4.6e-06	9.4	D	1.62911e+06	1.77396e+06	1.52
RELA-17-132170	02-61410	2017-04-18	PCB-83	7.93e-05	mg/kg		Y	SO	REG	S	12:20			N		SD	2017-1408	EPA:1668C	1.9e-05	9.4	D	1.62911e+06	1.77396e+06	6.45
RELA-17-132170	02-61410	2017-04-18	PCB-103	9.08e-06	mg/kg	J	Y	SO	REG	S	12:20			N		SD	2017-1408	EPA:1668C	1.9e-05	9.4	D	1.62911e+06	1.77396e+06	6.45
RELA-17-132170	02-61410	2017-04-18	PCB-154	5.62e-05	mg/kg		Y	SO	REG	S	12:20			N		SD	2017-1408	EPA:1668C	1.9e-05	9.4	D	1.62911e+06	1.77396e+06	6.45
RELA-17-132170	02-61410	2017-04-18	PCB-182	6.45e-06	mg/kg	U	N	SO	REG	S	12:20			N		SD	2017-1408	EPA:1668C	1.9e-05	9.4	D	1.62911e+06	1.77396e+06	6.45
RELA-17-132170	02-61410	2017-04-18	Hexachlorodibenzofuran[2,3,4,6,7,8-]	9.8e-07	mg/kg	J	Y	SO	REG	S	12:20			N		SD	2017-1408	SW-846:8290A	4.6e-06	9.4	D	1.62911e+06	1.77396e+06	1.52
RELA-17-132170	02-61410	2017-04-18	PCB-131	8.81e-05	mg/kg		Y	SO	REG	S	12:20			N		SD	2017-1408	EPA:1668C	1.9e-05	9.4	D	1.62911e+06	1.77396e+06	6.45
RELA-17-132170	02-61410	2017-04-18	PCB-123	7.99e-05	mg/kg		Y	SO	REG	S	12:20			N		SD	2017-1408	EPA:1668C	1.9e-05	9.4	D	1.62911e+06	1.77396e+06	6.45
RELA-17-132170	02-61410	2017-04-18	Heptachlorodibenzofuran[1,2,3,4,6,7,8-]	1.17e-05	mg/kg		Y	SO	REG	S	12:20			N		SD	2017-1408	SW-846:8290A	4.6e-06	9.4	D	1.62911e+06	1.77396e+06	1.52
RELA-17-132170	02-61410	2017-04-18	PCB-150	7.02e-06	mg/kg	J	Y	SO	REG	S	12:20			N		SD	2017-1408	EPA:1668C	1.9e-05	9.4	D	1.62911e+06	1.77396e+06	6.45
RELA-17-132170	02-61410	2017-04-18	PCB-152	6.45e-06	mg/kg	U	N	SO	REG	S	12:20			N		SD	2017-1408	EPA:1668C	1.9e-05	9.4	D	1.62911e+06	1.77396e+06	6.45
RELA-17-132170	02-61410	2017-04-18	PCB-120	8.28e-06	mg/kg	J	Y	SO	REG	S	12:20			N		SD	2017-1408	EPA:1668C	1.9e-05	9.4	D	1.62911e+06	1.77396e+06	6.45
RELA-17-132170	02-61410	2017-04-18	PCB-144	0.000445	mg/kg		Y	SO	REG	S	12:20			N		SD	2017-1408	EPA:1668C	1.9e-05	9.4	D	1.62911e+06	1.77396e+06	6.45
RELA-17-132170	02-61410	2017-04-18	PCB-143	1.97e-05	mg/kg		Y	SO	REG	S	12:20			N		SD	2017-1408	EPA:1668C	1.9e-05	9.4	D	1.62911e+06	1.77396e+06	6.45
RELA-17-132170	02-61410	2017-04-18	PCB-43	8.19e-06	mg/kg	U	N	SO	REG	S	12:20			N		SD	2017-1408	EPA:1668C	1.9e-05	9.4	D	1.62911e+06	1.77396e+06	8.19
RELA-17-132170	02-61410	2017-04-18	PCB-48	6.5e-06	mg/kg	J	Y	SO	REG	S	12:20			N		SD	2017-1408	EPA:1668C	1.9e-05	9.4	D	1.62911e+06	1.77396e+06	6.45
RELA-17-132170	02-61410	2017-04-18	PCB-78	6.45e-06	mg/kg	U	N	SO	REG	S	12:20			N		SD	2017-1408	EPA:1668C	1.9e-05	9.4	D	1.62911e+06	1.77396e+06	6.45
RELA-17-132170	02-61410	2017-04-18	PCB-81	6.45e-06	mg/kg	U	N	SO	REG	S	12:20			N		SD	2017-1408	EPA:1668C	1.9e-05	9.4	D	1.62911e+06	1.77396e+06	6.45
RELA-17-132170	02-61410	2017-04-18	PCB-57	6.45e-06	mg/kg	U	N	SO	REG	S	12:20			N		SD	2017-1408	EPA:1668C	1.9e-05	9.4	D	1.62911e+06	1.77396e+06	6.45
RELA-17-132170	02-61410	2017-04-18	PCB-107	0.000281	mg/kg		Y	SO	REG	S	12:20			N		SD	2017-1408	EPA:1668C	1.9e-05	9.4	D	1.62911e+06	1.77396e+06	6.45
RELA-17-132170	02-61410	2017-04-18	PCB-106	6.45e-06	mg/kg	U	N	SO	REG	S	12:20			N		SD	2017-1408	EPA:1668C	1.9e-05	9.4	D	1.62911e+06	1.77396e+06	6.45
RELA-17-132170	02-61410	2017-04-18	Hexachlorodibenzofuran[1,2,3,4,7,8-]	1.49e-06	mg/kg	J	Y	SO	REG	S	12:20			N		SD	2017-1408	SW-846:8290A	4.6e-06	9.4	D	1.62911e+06	1.77396e+06	1.52
RELA-17-132170	02-61410	2017-04-18	Hexachlorodibenzofuran[1,2,3,7,8,9-]	4.55e-07	mg/kg	U	N	SO	REG	S	12:20			N		SD	2017-1408	SW-846:8290A	4.6e-06	9.4	D	1.62911e+06	1.77396e+06	1.52
RELA-17-132170	02-61410	2017-04-18	PCB-68	6.45e-06	mg/kg	U	N	SO	REG	S	12:20			N		SD	2017-1408	EPA:1668C	1.9e-05	9.4	D	1.62911e+06	1.77396e+06	6.45
RELA-17-132170	02-61410	2017-04-18	PCB-67	6.45e-06	mg/kg	U	N	SO	REG	S	12:20			N		SD	2017-1408	EPA:1668C	1.9e-05	9.4	D	1.62911e+06	1.77396e+06	6.45
RELA-17-132170	02-61410	2017-04-18	PCB-96	6.45e-06	mg/kg	U	N	SO	REG	S	12:20			N		SD	2017-1408	EPA:1668C	1.9e-05	9.4	D	1.62911e+06	1.77396e+06	6.45
RELA-17-132170	02-61410	2017-04-18	PCB-94	6.45e-06	mg/kg	U	N	SO	REG	S	12:20			N		SD	2017-1408	EPA:1668C	1.9e-05	9.4	D	1.62911e+06	1.77396e+06	6.45
RELA-17-132170	02-61410	2017-04-18	PCB-89	6.45e-06	mg/kg	U	N	SO	REG	S	12:20			N		SD	2017-1408	EPA:1668C	1.9e-05	9.4	D	1.62911e+06	1.77396e+06	6.45
RELA-17-132170	02-61410	2017-04-18	PCB-73	6.45e-06	mg/kg	U	N	SO	REG	S	12:20			N		SD	2017-1408	EPA:1668C	1.9e-05	9.4	D	1.62911e+06	1.77396e+06	6.45
RELA-17-132170	02-61410	2017-04-18	PCB-55	6.45e-06	mg/kg	U	N	SO	REG	S	12:20			N		SD	2017-1408	EPA:1668C	1.9e-05	9.4	D	1.62911e+06	1.77396e+06	6.45
RELA-17-132170	02-61410	2017-04-18	PCB-63	6.45e-06	mg/kg	U	N	SO	REG	S	12:20			N		SD	2017-1408	EPA:1668C	1.9e-05	9.4	D	1.62911e+06	1.77396e+06	6.45
RELA-17-132170	02-61410	2017-04-18	PCB-112	6.45e-06	mg/kg	U	N	SO	REG	S	12:20			N		SD	2017-1408	EPA:1668C	1.9e-05	9.4	D	1.62911e+06	1.77396e+06	6.45
RELA-17-132170	02-61410	2017-04-18	PCB-114	3.95e-05	mg/kg		Y	SO	REG	S	12:20			N		SD	2017-1408	EPA:1668C	1.9e-05	9.4	D	1.62911e+06	1.77396e+06	6.45
RELA-17-132170	02-61410	2017-04-18	PCB-145	6.45e-06	mg/kg	U	N	SO	REG	S	12:20			N		SD	2017-1408	EPA:1668C	1.9e-05	9.4	D	1.62911e+06	1.77396e+06	6.45
RELA-17-132170	02-61410	2017-04-18	PCB-148	6.45e-06	mg/kg	U	N	SO	REG	S	12:20			N		SD	2017-1408	EPA:1668C	1.9e-05	9.4	D	1.62911e+06	1.77396e+06	6.45
RELA-17-132170	02-61410	2017-04-18	PCB-158	0.00104	mg/kg		Y	SO	REG	S	12:20			N		SD	2017-1408	EPA:1668C	1.9e-05	9.4	D	1.62911e+06	1.77396e+06	6.45
RELA-17-132170	02-61410	2017-04-18	PCB-161	6.45e-06	mg/kg	U	N	SO	REG	S	12:20			N		SD	2017-1408	EPA:1668C	1.9e-05	9.4	D	1.62911e+06	1.77396e+06	6.45
RELA-17-132170	02-61410	2017-04-18	PCB-164	0.000868	mg/kg		Y	SO	REG	S	12:20			N		SD	2017-1408	EPA:1668C	1.9e-05	9.4	D	1.62911e+06	1.77396e+06	6.45
RELA-17-132170	02-61410	2017-04-18	PCB-165	6.45e-06	mg/kg	U	N	SO	REG	S	12:20			N		SD	2017-1408	EPA:1668C	1.9e-05	9.4	D	1.62911e+06	1.77396e+06	6.45
RELA-17-132170	02-61410	2017-04-18	PCB-181	2.29e-05	mg/kg		Y	SO	REG	S	12:20			N		SD	2017-1408	EPA:1668C	1.9e-05	9.4	D	1.62911e+06	1.77396e+06	6.45
RELA-17-132170	02-61410	2017-04-18	PCB-184	6.45e-06	mg/kg	U	N	SO	REG	S	12:20			N		SD	2017-1408	EPA:1668C	1.9e-05	9.4	D	1.62911e+06	1.77396e+06	6.45
RELA-17-132170	02-61410	2017-04-18	PCB-186	6.45e-06	mg/kg	U	N	SO	REG	S	12:20			N		SD	2017-1408	EPA:1668C	1.9e-05	9.4	D	1.62911e+06	1.77396e+06	6.45
RELA-17-132170	02-61410	2017-04-18	PCB-191	0.000154	mg/kg		Y	SO	REG	S	12:20			N		SD	2017-1408	EPA:1668C	1.9e-05	9.4	D	1.62911e+06	1.77396e+06	6.45
RELA-17-132170	02-61410	2017-04-18	PCB-192	6.45e-06	mg/kg	U	N	SO	REG	S	12:20			N		SD	2017-1408	EPA:1668C	1.9e-05	9.4	D	1.62911e+06	1.77396e+06	6.45
RELA-17-132170	02-61410	2017-04-18	PCB-204	6.45e-06	mg/kg	U	N	SO	REG	S	12:20			N		SD	2017-1408	EPA:1668C	1.9e-05	9.4	D	1.62911e+06	1.77396e+06	6.45
RELA-17-132170	02-61410	2017-04-18	PCB-205	0.000118	mg/kg		Y	SO	REG	S	12:20			N		SD	2017-1408	EPA:1668C	1.9e-05	9.4	D	1.62911e+06	1.77396e+06	6.45
RELA-17-132170	02-61410	2017-04-18	PCB-188	6.45e-06	mg/kg	U	N	SO	REG	S	12:20			N		SD	2017-1408	EPA:1668C	1.9e-05	9.4	D	1.62911e+06	1.77396e+06	6.45
RELA-17-132170	02-61410	2017-04-18	PCB-122	4.81e-05	mg/kg		Y	SO	REG	S	12:20			N		SD	2017-1408	EPA:1668C	1.9e-05	9.4	D	1.62911e+06	1.77396e+06	6.45
RELA-17-132170	02-61410	2017-04-18	Silver	0.514	mg/kg	U	N	SO	REG	S	12:20			N		SD	2017-1406	SW-846:6010C	0.514	7.13	D	1.62911e+06	1.77396e+06	103
RELA-17-132170	02-61410	2017-04-18	Aluminum	2690	mg/kg		Y	SO	REG	S	12:20			N		SD	2017-1406	SW-846:6010C	20.5	7.13	D	1.62911e+06	1.77396e+06	6990
RELA-17-132170	02-61410	2017-04-18	Arsenic	1.2	mg/kg		Y	SO	REG	S	12:20			N		SD	2017-1406	SW-846:6020	0.993	7.13	D	1.62911e+06	1.77396e+06	336
RELA-17-132170	02-61410	2017-04-18	Barium	40.8	mg/kg		Y	SO	REG	S	12:20			N		SD	2017-1406	SW-846:6010C	0.514	7.13	D	1.62911e+06	1.77396e+06	103
RELA-17-132170	02-61410	2017-04-18	Beryllium	0.593	mg/kg	*	Y	SO	REG	S	12:20			N		SD	2017-1406	SW-846:6020	0.0993	7.13	D	1.62911e+06	1.77396e+06	19.9
RELA-17-132170	02-61410	2017-04-18	Calcium	1670	mg/kg	N	Y	SO	REG	S	12:20			N		SD	2017-1406	SW-846:6010C	25.7	7.13	D	1.62911e+06	1.77396e+06	8220
RELA-17-132168	02-61408	2017-04-18	Cadmium	0.519	mg/kg	U	N	SO	REG	S	13:20			N		SD	2017-1406	SW-846:6010C	0.519	4.35	D	1.62921e+06	1.77402e+06	104
RELA-17-132170	02-61410	2017-04-18	Cobalt	1.12	mg/kg		Y	SO	REG	S	12:20			N		SD	2017-1406	SW-846:6010C	0.514	7.13	D	1.62911e+06	1.77396e+06	154
RELA-17-132170	02-61410	2017-04-18	Chromium	3.87	mg/kg		Y	SO	REG	S	12:20			N		SD	2017-1406	SW-846:6010C	0.514	7.13	D	1.62911e+06	1.77396e+06	154
RELA-17-132170	02-61410	2017-04-18	Copper	4.06	mg/kg		Y	SO	REG	S	12:20			N		SD	2017-1406	SW-846:6010C	1.03	7.13	D	1.62911e+06	1.77396e+06	308
RELA-17-132170	02-61410	2017-04-18	Total decaCB	4.2e-05	mg/kg		Y	SO	REG	S	12:20			N		SD	2017-1408	EPA:1668C		9.4	D	1.62911e+06	1.77396e+06
RELA-17-132170	02-61410	2017-04-18	Iron	6250	mg/kg		Y	SO	REG	S	12:20			N		SD	2017-1406	SW-846:6010C	25.7	7.13	D	1.62911e+06	1.77396e+06	8220
RELA-17-132170	02-61410	2017-04-18	Mercury	0.0606	mg/kg		Y	SO	REG	S	12:20			N		SD	2017-1406	SW-846:7471A	0.0119	7.13	D	1.62911e+06	1.77396e+06	3.99
RELA-17-132170	02-61410	2017-04-18	Potassium	562	mg/kg	N	Y	SO	REG	S	12:20			N		SD	2017-1406	SW-846:6010C	25.7	7.13	D	1.62911e+06	1.77396e+06	6580
RELA-17-132170	02-61410	2017-04-18	Magnesium	515	mg/kg	N	Y	SO	REG	S	12:20			N		SD	2017-1406	SW-846:6010C	30.8	7.13	D	1.62911e+06	1.77396e+06	8730
RELA-17-132170	02-61410	2017-04-18	Manganese	314	mg/kg		Y	SO	REG	S	12:20			N		SD	2017-1406	SW-846:6010C	1.03	7.13	D	1.62911e+06	1.77396e+06	205
RELA-17-132170	02-61410	2017-04-18	Sodium	85	mg/kg		Y	SO	REG	S	12:20			N		SD	2017-1406	SW-846:6010C	25.7	7.13	D	1.62911e+06	1.77396e+06	7190
RELA-17-132170	02-61410	2017-04-18	Nickel	3.02	mg/kg	*	Y	SO	REG	S	12:20			N		SD	2017-1406	SW-846:6020	0.397	7.13	D	1.62911e+06	1.77396e+06	99.3
RELA-17-132170	02-61410	2017-04-18	Lead	14.6	mg/kg		Y	SO	REG	S	12:20			N		SD	2017-1406	SW-846:6010C	1.03	7.13	D	1.62911e+06	1.77396e+06	339
RELA-17-132170	02-61410	2017-04-18	PCB-108/PCB-124	0.000203	mg/kg		Y	SO	REG	S	12:20			N		SD	2017-1408	EPA:1668C	3.9e-05	9.4	D	1.62911e+06	1.77396e+06	12.9
RELA-17-132170	02-61410	2017-04-18	PCB-110/PCB-115	1.29e-05	mg/kg	U	N	SO	REG	S	12:20			N		SD	2017-1408	EPA:1668C	3.9e-05	9.4	D	1.62911e+06	1.77396e+06	12.9
RELA-17-132170	02-61410	2017-04-18	PCB-12/PCB-13	1.36e-05	mg/kg	U	N	SO	REG	S	12:20			N		SD	2017-1408	EPA:1668C	3.9e-05	9.4	D	1.62911e+06	1.77396e+06	13.6
RELA-17-132170	02-61410	2017-04-18	PCB-128/PCB-166	0.00176	mg/kg		Y	SO	REG	S	12:20			N		SD	2017-1408	EPA:1668C	3.9e-05	9.4	D	1.62911e+06	1.77396e+06	12.9
RELA-17-132170	02-61410	2017-04-18	PCB-129/PCB-138/PCB-163	0.014	mg/kg		Y	SO	REG	S	12:20			N		SD	2017-1408	EPA:1668C	5.8e-05	9.4	D	1.62911e+06	1.77396e+06	19.4
RELA-17-132170	02-61410	2017-04-18	PCB-135/PCB-151	0.00406	mg/kg		Y	SO	REG	S	12:20			N		SD	2017-1408	EPA:1668C	3.9e-05	9.4	D	1.62911e+06	1.77396e+06	12.9
RELA-17-132170	02-61410	2017-04-18	PCB-139/PCB-140	0.000113	mg/kg		Y	SO	REG	S	12:20			N		SD	2017-1408	EPA:1668C	3.9e-05	9.4	D	1.62911e+06	1.77396e+06	12.9
RELA-17-132170	02-61410	2017-04-18	PCB-147/PCB-149	0.00949	mg/kg		Y	SO	REG	S	12:20			N		SD	2017-1408	EPA:1668C	3.9e-05	9.4	D	1.62911e+06	1.77396e+06	12.9
RELA-17-132170	02-61410	2017-04-18	PCB-153/PCB-168	0.0119	mg/kg		Y	SO	REG	S	12:20			N		SD	2017-1408	EPA:1668C	3.9e-05	9.4	D	1.62911e+06	1.77396e+06	12.9
RELA-17-132170	02-61410	2017-04-18	PCB-156/PCB-157	0.00128	mg/kg		Y	SO	REG	S	12:20			N		SD	2017-1408	EPA:1668C	3.9e-05	9.4	D	1.62911e+06	1.77396e+06	12.9
RELA-17-132170	02-61410	2017-04-18	PCB-171/PCB-173	0.00117	mg/kg		Y	SO	REG	S	12:20			N		SD	2017-1408	EPA:1668C	3.9e-05	9.4	D	1.62911e+06	1.77396e+06	12.9
RELA-17-132170	02-61410	2017-04-18	PCB-18/PCB-30	1.29e-05	mg/kg	U	N	SO	REG	S	12:20			N		SD	2017-1408	EPA:1668C	3.9e-05	9.4	D	1.62911e+06	1.77396e+06	12.9
RELA-17-132170	02-61410	2017-04-18	PCB-180/PCB-193	0.00917	mg/kg		Y	SO	REG	S	12:20			N		SD	2017-1408	EPA:1668C	3.9e-05	9.4	D	1.62911e+06	1.77396e+06	12.9
RELA-17-132170	02-61410	2017-04-18	PCB-183/PCB-185	0.00262	mg/kg		Y	SO	REG	S	12:20			N		SD	2017-1408	EPA:1668C	3.9e-05	9.4	D	1.62911e+06	1.77396e+06	12.9
RELA-17-132170	02-61410	2017-04-18	PCB-197/PCB-200	0.000328	mg/kg		Y	SO	REG	S	12:20			N		SD	2017-1408	EPA:1668C	3.9e-05	9.4	D	1.62911e+06	1.77396e+06	12.9
RELA-17-132170	02-61410	2017-04-18	PCB-198/PCB-199	0.00225	mg/kg		Y	SO	REG	S	12:20			N		SD	2017-1408	EPA:1668C	3.9e-05	9.4	D	1.62911e+06	1.77396e+06	12.9
RELA-17-132170	02-61410	2017-04-18	PCB-20/PCB-28	1.29e-05	mg/kg	U	N	SO	REG	S	12:20			N		SD	2017-1408	EPA:1668C	3.9e-05	9.4	D	1.62911e+06	1.77396e+06	12.9
RELA-17-132170	02-61410	2017-04-18	PCB-21/PCB-33	1.29e-05	mg/kg	U	N	SO	REG	S	12:20			N		SD	2017-1408	EPA:1668C	3.9e-05	9.4	D	1.62911e+06	1.77396e+06	12.9
RELA-17-132170	02-61410	2017-04-18	PCB-26/PCB-29	1.29e-05	mg/kg	U	N	SO	REG	S	12:20			N		SD	2017-1408	EPA:1668C	3.9e-05	9.4	D	1.62911e+06	1.77396e+06	12.9
RELA-17-132170	02-61410	2017-04-18	PCB-40/PCB-71	1.69e-05	mg/kg	J	Y	SO	REG	S	12:20			N		SD	2017-1408	EPA:1668C	3.9e-05	9.4	D	1.62911e+06	1.77396e+06	12.9
RELA-17-132170	02-61410	2017-04-18	PCB-44/PCB-47/PCB-65	0.000142	mg/kg		Y	SO	REG	S	12:20			N		SD	2017-1408	EPA:1668C	5.8e-05	9.4	D	1.62911e+06	1.77396e+06	19.4
RELA-17-132170	02-61410	2017-04-18	PCB-45/PCB-51	1.29e-05	mg/kg	U	N	SO	REG	S	12:20			N		SD	2017-1408	EPA:1668C	3.9e-05	9.4	D	1.62911e+06	1.77396e+06	12.9
RELA-17-132170	02-61410	2017-04-18	PCB-49/PCB-69	0.000102	mg/kg		Y	SO	REG	S	12:20			N		SD	2017-1408	EPA:1668C	3.9e-05	9.4	D	1.62911e+06	1.77396e+06	12.9
RELA-17-132170	02-61410	2017-04-18	PCB-50/PCB-53	1.29e-05	mg/kg	U	N	SO	REG	S	12:20			N		SD	2017-1408	EPA:1668C	3.9e-05	9.4	D	1.62911e+06	1.77396e+06	12.9
RELA-17-132170	02-61410	2017-04-18	PCB-59/PCB-62/PCB-75	1.94e-05	mg/kg	U	N	SO	REG	S	12:20			N		SD	2017-1408	EPA:1668C	5.8e-05	9.4	D	1.62911e+06	1.77396e+06	19.4
RELA-17-132170	02-61410	2017-04-18	PCB-61/PCB-70/PCB-74/PCB-76	0.000351	mg/kg		Y	SO	REG	S	12:20			N		SD	2017-1408	EPA:1668C	7.7e-05	9.4	D	1.62911e+06	1.77396e+06	25.7
RELA-17-132170	02-61410	2017-04-18	PCB-85/PCB-116/PCB-117	0.000605	mg/kg		Y	SO	REG	S	12:20			N		SD	2017-1408	EPA:1668C	5.8e-05	9.4	D	1.62911e+06	1.77396e+06	19.4
RELA-17-132170	02-61410	2017-04-18	PCB-86/87/97/109/119/125	0.00161	mg/kg		Y	SO	REG	S	12:20			N		SD	2017-1408	EPA:1668C	0.00012	9.4	D	1.62911e+06	1.77396e+06	38.7
RELA-17-132170	02-61410	2017-04-18	PCB-88/PCB-91	0.000308	mg/kg		Y	SO	REG	S	12:20			N		SD	2017-1408	EPA:1668C	3.9e-05	9.4	D	1.62911e+06	1.77396e+06	12.9
RELA-17-132170	02-61410	2017-04-18	PCB-90/PCB-101/PCB-113	0.00335	mg/kg		Y	SO	REG	S	12:20			N		SD	2017-1408	EPA:1668C	5.8e-05	9.4	D	1.62911e+06	1.77396e+06	19.4
RELA-17-132170	02-61410	2017-04-18	PCB-93/PCB-100	1.29e-05	mg/kg	U	N	SO	REG	S	12:20			N		SD	2017-1408	EPA:1668C	3.9e-05	9.4	D	1.62911e+06	1.77396e+06	12.9
RELA-17-132170	02-61410	2017-04-18	PCB-98/PCB-102	2.29e-05	mg/kg	J	Y	SO	REG	S	12:20			N		SD	2017-1408	EPA:1668C	3.9e-05	9.4	D	1.62911e+06	1.77396e+06	12.9
RELA-17-132168	02-61408	2017-04-18	Antimony	1.04	mg/kg	U	N	SO	REG	S	13:20			N		SD	2017-1406	SW-846:6010C	1.04	4.35	D	1.62921e+06	1.77402e+06	342
RELA-17-132170	02-61410	2017-04-18	Selenium	0.486	mg/kg	J	Y	SO	REG	S	12:20			N		SD	2017-1406	SW-846:6020	0.993	7.13	D	1.62911e+06	1.77396e+06	358
RELA-17-132170	02-61410	2017-04-18	Temperature	5	deg C		Y	SO	REG	S	12:20			N		SD	2017-1408	EPA:170.0				1.62911e+06	1.77396e+06
RELA-17-132170	02-61410	2017-04-18	Temperature	2	deg C		Y	SO	REG	S	12:20			N		SD	2017-1406	EPA:170.0				1.62911e+06	1.77396e+06
RELA-17-132170	02-61410	2017-04-18	Thallium	0.397	mg/kg	U	N	SO	REG	S	12:20			N		SD	2017-1406	SW-846:6020	0.397	7.13	D	1.62911e+06	1.77396e+06	139
RELA-17-132170	02-61410	2017-04-18	Vanadium	6.04	mg/kg		Y	SO	REG	S	12:20			N		SD	2017-1406	SW-846:6010C	0.514	7.13	D	1.62911e+06	1.77396e+06	103
RELA-17-132170	02-61410	2017-04-18	Zinc	37.4	mg/kg	N*	Y	SO	REG	S	12:20			N		SD	2017-1406	SW-846:6010C	1.03	7.13	D	1.62911e+06	1.77396e+06	411
RELA-17-132171	02-61411	2017-04-18	PCB-4	7.02e-06	mg/kg	U	N	SO	REG	S	12:45			N		SD	2017-1408	EPA:1668C	9.2e-05	11	D	1.6292e+06	1.77392e+06	7.02
RELA-17-132171	02-61411	2017-04-18	Total PCB	0.042	mg/kg	J	Y	SO	REG	S	12:45			N		SD	2017-1408	EPA:1668C		11	D	1.6292e+06	1.77392e+06
RELA-17-132171	02-61411	2017-04-18	PCB-54	7.02e-06	mg/kg	U	N	SO	REG	S	12:45			N		SD	2017-1408	EPA:1668C	2.1e-05	11	D	1.6292e+06	1.77392e+06	7.02
RELA-17-132171	02-61411	2017-04-18	PCB-5	7.02e-06	mg/kg	U	N	SO	REG	S	12:45			N		SD	2017-1408	EPA:1668C	2.1e-05	11	D	1.6292e+06	1.77392e+06	7.02
RELA-17-132171	02-61411	2017-04-18	PCB-31	7.02e-06	mg/kg	U	N	SO	REG	S	12:45			N		SD	2017-1408	EPA:1668C	2.1e-05	11	D	1.6292e+06	1.77392e+06	7.02
RELA-17-132171	02-61411	2017-04-18	Tetrachlorodibenzodioxin[2,3,7,8-]	2.76e-07	mg/kg	U	N	SO	REG	S	12:45			N		SD	2017-1408	SW-846:8290A	9.3e-07	11	D	1.6292e+06	1.77392e+06	0.311
RELA-17-132171	02-61411	2017-04-18	Hexachlorodibenzodioxin[1,2,3,7,8,9-]	9.69e-07	mg/kg	JK	Y	SO	REG	S	12:45			N		SD	2017-1408	SW-846:8290A	4.7e-06	11	D	1.6292e+06	1.77392e+06	1.55
RELA-17-132171	02-61411	2017-04-18	PCB-11	4.05e-05	mg/kg	J	Y	SO	REG	S	12:45			N		SD	2017-1408	EPA:1668C	0.00021	11	D	1.6292e+06	1.77392e+06	20.9
RELA-17-132171	02-61411	2017-04-18	PCB-15	7.02e-06	mg/kg	U	N	SO	REG	S	12:45			N		SD	2017-1408	EPA:1668C	2.1e-05	11	D	1.6292e+06	1.77392e+06	7.02
RELA-17-132171	02-61411	2017-04-18	PCB-209	2.08e-05	mg/kg	J	Y	SO	REG	S	12:45			N		SD	2017-1408	EPA:1668C	2.1e-05	11	D	1.6292e+06	1.77392e+06	7.02
RELA-17-132171	02-61411	2017-04-18	PCB-1	7.02e-06	mg/kg	U	N	SO	REG	S	12:45			N		SD	2017-1408	EPA:1668C	3.9e-05	11	D	1.6292e+06	1.77392e+06	7.02
RELA-17-132171	02-61411	2017-04-18	PCB-2	7.02e-06	mg/kg	U	N	SO	REG	S	12:45			N		SD	2017-1408	EPA:1668C	2.1e-05	11	D	1.6292e+06	1.77392e+06	7.02
RELA-17-132171	02-61411	2017-04-18	PCB-3	7.02e-06	mg/kg	U	N	SO	REG	S	12:45			N		SD	2017-1408	EPA:1668C	2.1e-05	11	D	1.6292e+06	1.77392e+06	7.02
RELA-17-132171	02-61411	2017-04-18	PCB-202	0.000134	mg/kg		Y	SO	REG	S	12:45			N		SD	2017-1408	EPA:1668C	2.1e-05	11	D	1.6292e+06	1.77392e+06	7.02
RELA-17-132171	02-61411	2017-04-18	Total triCB	0	mg/kg	U	N	SO	REG	S	12:45			N		SD	2017-1408	EPA:1668C		11	D	1.6292e+06	1.77392e+06
RELA-17-132171	02-61411	2017-04-18	Total pentaCB	0.00631	mg/kg	J	Y	SO	REG	S	12:45			N		SD	2017-1408	EPA:1668C		11	D	1.6292e+06	1.77392e+06
RELA-17-132171	02-61411	2017-04-18	Total diCB	4.05e-05	mg/kg	J	Y	SO	REG	S	12:45			N		SD	2017-1408	EPA:1668C		11	D	1.6292e+06	1.77392e+06
RELA-17-132171	02-61411	2017-04-18	PCB-6	7.02e-06	mg/kg	U	N	SO	REG	S	12:45			N		SD	2017-1408	EPA:1668C	2.1e-05	11	D	1.6292e+06	1.77392e+06	7.02
RELA-17-132171	02-61411	2017-04-18	Total hexaCB	0.0207	mg/kg	J	Y	SO	REG	S	12:45			N		SD	2017-1408	EPA:1668C		11	D	1.6292e+06	1.77392e+06
RELA-17-132171	02-61411	2017-04-18	Total tetraCB	0.000527	mg/kg	J	Y	SO	REG	S	12:45			N		SD	2017-1408	EPA:1668C		11	D	1.6292e+06	1.77392e+06
RELA-17-132171	02-61411	2017-04-18	Total monoCB	0	mg/kg	U	N	SO	REG	S	12:45			N		SD	2017-1408	EPA:1668C		11	D	1.6292e+06	1.77392e+06
RELA-17-132171	02-61411	2017-04-18	Total heptaCB	0.0115	mg/kg	J	Y	SO	REG	S	12:45			N		SD	2017-1408	EPA:1668C		11	D	1.6292e+06	1.77392e+06
RELA-17-132171	02-61411	2017-04-18	Pentachlorodibenzofurans (Totals)	6.77e-06	mg/kg	J	Y	SO	REG	S	12:45			N		SD	2017-1408	SW-846:8290A		11	D	1.6292e+06	1.77392e+06
RELA-17-132171	02-61411	2017-04-18	PCB-118	0.00119	mg/kg		Y	SO	REG	S	12:45			N		SD	2017-1408	EPA:1668C	2.1e-05	11	D	1.6292e+06	1.77392e+06	7.02
RELA-17-132171	02-61411	2017-04-18	PCB-66	4.04e-05	mg/kg		Y	SO	REG	S	12:45			N		SD	2017-1408	EPA:1668C	2.1e-05	11	D	1.6292e+06	1.77392e+06	7.02
RELA-17-132171	02-61411	2017-04-18	PCB-77	1.79e-05	mg/kg	J	Y	SO	REG	S	12:45			N		SD	2017-1408	EPA:1668C	2.1e-05	11	D	1.6292e+06	1.77392e+06	7.02
RELA-17-132171	02-61411	2017-04-18	PCB-105	0.000494	mg/kg		Y	SO	REG	S	12:45			N		SD	2017-1408	EPA:1668C	2.1e-05	11	D	1.6292e+06	1.77392e+06	7.02
RELA-17-132171	02-61411	2017-04-18	Octachlorodibenzodioxin[1,2,3,4,6,7,8,9-]	0.000206	mg/kg		Y	SO	REG	S	12:45			N		SD	2017-1408	SW-846:8290A	9.3e-06	11	D	1.6292e+06	1.77392e+06	3.11
RELA-17-132171	02-61411	2017-04-18	PCB-169	7.02e-06	mg/kg	U	N	SO	REG	S	12:45			N		SD	2017-1408	EPA:1668C	2.1e-05	11	D	1.6292e+06	1.77392e+06	7.02
RELA-17-132171	02-61411	2017-04-18	PCB-60	7.02e-06	mg/kg	U	N	SO	REG	S	12:45			N		SD	2017-1408	EPA:1668C	2.1e-05	11	D	1.6292e+06	1.77392e+06	7.02
RELA-17-132171	02-61411	2017-04-18	PCB-10	7.02e-06	mg/kg	U	N	SO	REG	S	12:45			N		SD	2017-1408	EPA:1668C	2.1e-05	11	D	1.6292e+06	1.77392e+06	7.02
RELA-17-132171	02-61411	2017-04-18	PCB-7	7.02e-06	mg/kg	U	N	SO	REG	S	12:45			N		SD	2017-1408	EPA:1668C	2.1e-05	11	D	1.6292e+06	1.77392e+06	7.02
RELA-17-132171	02-61411	2017-04-18	PCB-80	7.02e-06	mg/kg	U	N	SO	REG	S	12:45			N		SD	2017-1408	EPA:1668C	2.1e-05	11	D	1.6292e+06	1.77392e+06	7.02
RELA-17-132171	02-61411	2017-04-18	PCB-155	7.02e-06	mg/kg	U	N	SO	REG	S	12:45			N		SD	2017-1408	EPA:1668C	2.1e-05	11	D	1.6292e+06	1.77392e+06	7.02
RELA-17-132171	02-61411	2017-04-18	Hexachlorodibenzodioxins (Total)	2.94e-06	mg/kg	J	Y	SO	REG	S	12:45			N		SD	2017-1408	SW-846:8290A		11	D	1.6292e+06	1.77392e+06
RELA-17-132171	02-61411	2017-04-18	PCB-9	7.02e-06	mg/kg	U	N	SO	REG	S	12:45			N		SD	2017-1408	EPA:1668C	2.1e-05	11	D	1.6292e+06	1.77392e+06	7.02
RELA-17-132171	02-61411	2017-04-18	PCB-14	7.02e-06	mg/kg	U	N	SO	REG	S	12:45			N		SD	2017-1408	EPA:1668C	2.1e-05	11	D	1.6292e+06	1.77392e+06	7.02
RELA-17-132171	02-61411	2017-04-18	PCB-8	7.02e-06	mg/kg	U	N	SO	REG	S	12:45			N		SD	2017-1408	EPA:1668C	2.1e-05	11	D	1.6292e+06	1.77392e+06	7.02
RELA-17-132171	02-61411	2017-04-18	PCB-170	0.00139	mg/kg		Y	SO	REG	S	12:45			N		SD	2017-1408	EPA:1668C	2.1e-05	11	D	1.6292e+06	1.77392e+06	7.02
RELA-17-132171	02-61411	2017-04-18	PCB-52	0.000171	mg/kg		Y	SO	REG	S	12:45			N		SD	2017-1408	EPA:1668C	2.1e-05	11	D	1.6292e+06	1.77392e+06	7.02
RELA-17-132171	02-61411	2017-04-18	PCB-133	6.29e-05	mg/kg		Y	SO	REG	S	12:45			N		SD	2017-1408	EPA:1668C	2.1e-05	11	D	1.6292e+06	1.77392e+06	7.02
RELA-17-132171	02-61411	2017-04-18	PCB-137	0.000203	mg/kg		Y	SO	REG	S	12:45			N		SD	2017-1408	EPA:1668C	2.1e-05	11	D	1.6292e+06	1.77392e+06	7.02
RELA-17-132171	02-61411	2017-04-18	PCB-194	0.000635	mg/kg		Y	SO	REG	S	12:45			N		SD	2017-1408	EPA:1668C	2.1e-05	11	D	1.6292e+06	1.77392e+06	7.02
RELA-17-132171	02-61411	2017-04-18	Heptachlorodibenzodioxin[1,2,3,4,6,7,8-]	2.49e-05	mg/kg		Y	SO	REG	S	12:45			N		SD	2017-1408	SW-846:8290A	4.7e-06	11	D	1.6292e+06	1.77392e+06	1.55
RELA-17-132170	02-61410	2017-04-18	Pentachlorodibenzodioxins (Total)	1.13e-06	mg/kg	J	Y	SO	REG	S	12:20			N		SD	2017-1408	SW-846:8290A		9.4	D	1.62911e+06	1.77396e+06
RELA-17-132171	02-61411	2017-04-18	PCB-42	7.02e-06	mg/kg	U	N	SO	REG	S	12:45			N		SD	2017-1408	EPA:1668C	2.1e-05	11	D	1.6292e+06	1.77392e+06	7.02
RELA-17-132171	02-61411	2017-04-18	PCB-17	7.02e-06	mg/kg	U	N	SO	REG	S	12:45			N		SD	2017-1408	EPA:1668C	2.1e-05	11	D	1.6292e+06	1.77392e+06	7.02
RELA-17-132171	02-61411	2017-04-18	PCB-34	7.02e-06	mg/kg	U	N	SO	REG	S	12:45			N		SD	2017-1408	EPA:1668C	2.1e-05	11	D	1.6292e+06	1.77392e+06	7.02
RELA-17-132171	02-61411	2017-04-18	PCB-35	7.02e-06	mg/kg	U	N	SO	REG	S	12:45			N		SD	2017-1408	EPA:1668C	2.1e-05	11	D	1.6292e+06	1.77392e+06	7.02
RELA-17-132171	02-61411	2017-04-18	Heptachlorodibenzodioxins (Total)	4.82e-05	mg/kg		Y	SO	REG	S	12:45			N		SD	2017-1408	SW-846:8290A		11	D	1.6292e+06	1.77392e+06
RELA-17-132171	02-61411	2017-04-18	PCB-95	0.000675	mg/kg		Y	SO	REG	S	12:45			N		SD	2017-1408	EPA:1668C	2.1e-05	11	D	1.6292e+06	1.77392e+06	7.02
RELA-17-132171	02-61411	2017-04-18	PCB-99	0.000759	mg/kg		Y	SO	REG	S	12:45			N		SD	2017-1408	EPA:1668C	2.1e-05	11	D	1.6292e+06	1.77392e+06	7.02
RELA-17-132171	02-61411	2017-04-18	PCB-132	0.00113	mg/kg		Y	SO	REG	S	12:45			N		SD	2017-1408	EPA:1668C	2.1e-05	11	D	1.6292e+06	1.77392e+06	7.02
RELA-17-132171	02-61411	2017-04-18	PCB-136	0.000264	mg/kg		Y	SO	REG	S	12:45			N		SD	2017-1408	EPA:1668C	2.1e-05	11	D	1.6292e+06	1.77392e+06	7.02
RELA-17-132171	02-61411	2017-04-18	PCB-174	0.00141	mg/kg		Y	SO	REG	S	12:45			N		SD	2017-1408	EPA:1668C	2.1e-05	11	D	1.6292e+06	1.77392e+06	7.02
RELA-17-132171	02-61411	2017-04-18	PCB-19	7.02e-06	mg/kg	U	N	SO	REG	S	12:45			N		SD	2017-1408	EPA:1668C	2.1e-05	11	D	1.6292e+06	1.77392e+06	7.02
RELA-17-132171	02-61411	2017-04-18	PCB-27	7.02e-06	mg/kg	U	N	SO	REG	S	12:45			N		SD	2017-1408	EPA:1668C	2.1e-05	11	D	1.6292e+06	1.77392e+06	7.02
RELA-17-132171	02-61411	2017-04-18	PCB-32	7.02e-06	mg/kg	U	N	SO	REG	S	12:45			N		SD	2017-1408	EPA:1668C	2.1e-05	11	D	1.6292e+06	1.77392e+06	7.02
RELA-17-132171	02-61411	2017-04-18	PCB-16	7.02e-06	mg/kg	U	N	SO	REG	S	12:45			N		SD	2017-1408	EPA:1668C	2.1e-05	11	D	1.6292e+06	1.77392e+06	7.02
RELA-17-132171	02-61411	2017-04-18	PCB-22	7.02e-06	mg/kg	U	N	SO	REG	S	12:45			N		SD	2017-1408	EPA:1668C	2.1e-05	11	D	1.6292e+06	1.77392e+06	7.02
RELA-17-132171	02-61411	2017-04-18	PCB-36	7.02e-06	mg/kg	U	N	SO	REG	S	12:45			N		SD	2017-1408	EPA:1668C	2.1e-05	11	D	1.6292e+06	1.77392e+06	7.02
RELA-17-132171	02-61411	2017-04-18	PCB-39	7.02e-06	mg/kg	U	N	SO	REG	S	12:45			N		SD	2017-1408	EPA:1668C	2.1e-05	11	D	1.6292e+06	1.77392e+06	7.02
RELA-17-132171	02-61411	2017-04-18	PCB-37	7.02e-06	mg/kg	U	N	SO	REG	S	12:45			N		SD	2017-1408	EPA:1668C	2.1e-05	11	D	1.6292e+06	1.77392e+06	7.02
RELA-17-132171	02-61411	2017-04-18	Heptachlorodibenzofurans (Total)	1.84e-05	mg/kg		Y	SO	REG	S	12:45			N		SD	2017-1408	SW-846:8290A		11	D	1.6292e+06	1.77392e+06
RELA-17-132171	02-61411	2017-04-18	Octachlorodibenzofuran[1,2,3,4,6,7,8,9-]	1.65e-05	mg/kg		Y	SO	REG	S	12:45			N		SD	2017-1408	SW-846:8290A	9.3e-06	11	D	1.6292e+06	1.77392e+06	3.11
RELA-17-132171	02-61411	2017-04-18	Hexachlorodibenzodioxin[1,2,3,4,7,8-]	4.66e-07	mg/kg	U	N	SO	REG	S	12:45			N		SD	2017-1408	SW-846:8290A	4.7e-06	11	D	1.6292e+06	1.77392e+06	1.55
RELA-17-132171	02-61411	2017-04-18	PCB-189	6.62e-05	mg/kg		Y	SO	REG	S	12:45			N		SD	2017-1408	EPA:1668C	2.1e-05	11	D	1.6292e+06	1.77392e+06	7.02
RELA-17-132171	02-61411	2017-04-18	PCB-111	7.02e-06	mg/kg	U	N	SO	REG	S	12:45			N		SD	2017-1408	EPA:1668C	2.1e-05	11	D	1.6292e+06	1.77392e+06	7.02
RELA-17-132171	02-61411	2017-04-18	PCB-127	7.02e-06	mg/kg	U	N	SO	REG	S	12:45			N		SD	2017-1408	EPA:1668C	2.1e-05	11	D	1.6292e+06	1.77392e+06	7.02
RELA-17-132171	02-61411	2017-04-18	PCB-162	1.47e-05	mg/kg	J	Y	SO	REG	S	12:45			N		SD	2017-1408	EPA:1668C	2.1e-05	11	D	1.6292e+06	1.77392e+06	7.02
RELA-17-132171	02-61411	2017-04-18	PCB-159	7.02e-06	mg/kg	U	N	SO	REG	S	12:45			N		SD	2017-1408	EPA:1668C	2.1e-05	11	D	1.6292e+06	1.77392e+06	7.02
RELA-17-132171	02-61411	2017-04-18	PCB-175	4.53e-05	mg/kg		Y	SO	REG	S	12:45			N		SD	2017-1408	EPA:1668C	2.1e-05	11	D	1.6292e+06	1.77392e+06	7.02
RELA-17-132171	02-61411	2017-04-18	PCB-201	6.02e-05	mg/kg		Y	SO	REG	S	12:45			N		SD	2017-1408	EPA:1668C	2.1e-05	11	D	1.6292e+06	1.77392e+06	7.02
RELA-17-132171	02-61411	2017-04-18	PCB-206	0.000165	mg/kg		Y	SO	REG	S	12:45			N		SD	2017-1408	EPA:1668C	2.1e-05	11	D	1.6292e+06	1.77392e+06	7.02
RELA-17-132171	02-61411	2017-04-18	Pentachlorodibenzodioxin[1,2,3,7,8-]	4.66e-07	mg/kg	U	N	SO	REG	S	12:45			N		SD	2017-1408	SW-846:8290A	4.7e-06	11	D	1.6292e+06	1.77392e+06	1.55
RELA-17-132171	02-61411	2017-04-18	PCB-142	7.02e-06	mg/kg	U	N	SO	REG	S	12:45			N		SD	2017-1408	EPA:1668C	2.1e-05	11	D	1.6292e+06	1.77392e+06	7.02
RELA-17-132171	02-61411	2017-04-18	PCB-160	7.02e-06	mg/kg	U	N	SO	REG	S	12:45			N		SD	2017-1408	EPA:1668C	2.1e-05	11	D	1.6292e+06	1.77392e+06	7.02
RELA-17-132171	02-61411	2017-04-18	PCB-190	0.000314	mg/kg		Y	SO	REG	S	12:45			N		SD	2017-1408	EPA:1668C	2.1e-05	11	D	1.6292e+06	1.77392e+06	7.02
RELA-17-132171	02-61411	2017-04-18	PCB-72	7.02e-06	mg/kg	U	N	SO	REG	S	12:45			N		SD	2017-1408	EPA:1668C	2.1e-05	11	D	1.6292e+06	1.77392e+06	7.02
RELA-17-132171	02-61411	2017-04-18	PCB-56	1.97e-05	mg/kg	J	Y	SO	REG	S	12:45			N		SD	2017-1408	EPA:1668C	2.1e-05	11	D	1.6292e+06	1.77392e+06	7.02
RELA-17-132171	02-61411	2017-04-18	PCB-46	7.02e-06	mg/kg	U	N	SO	REG	S	12:45			N		SD	2017-1408	EPA:1668C	2.1e-05	11	D	1.6292e+06	1.77392e+06	7.02
RELA-17-132171	02-61411	2017-04-18	PCB-79	7.02e-06	mg/kg	U	N	SO	REG	S	12:45			N		SD	2017-1408	EPA:1668C	2.1e-05	11	D	1.6292e+06	1.77392e+06	7.02
RELA-17-132171	02-61411	2017-04-18	PCB-58	7.02e-06	mg/kg	U	N	SO	REG	S	12:45			N		SD	2017-1408	EPA:1668C	2.1e-05	11	D	1.6292e+06	1.77392e+06	7.02
RELA-17-132171	02-61411	2017-04-18	Tetrachlorodibenzodioxins (Total)	0	mg/kg	U	N	SO	REG	S	12:45			N		SD	2017-1408	SW-846:8290A		11	D	1.6292e+06	1.77392e+06
RELA-17-132171	02-61411	2017-04-18	PCB-196	0.000256	mg/kg		Y	SO	REG	S	12:45			N		SD	2017-1408	EPA:1668C	2.1e-05	11	D	1.6292e+06	1.77392e+06	7.02
RELA-17-132171	02-61411	2017-04-18	Tetrachlorodibenzofuran[2,3,7,8-]	5.61e-07	mg/kg	JK	Y	SO	REG	S	12:45			N		SD	2017-1408	SW-846:8290A	9.3e-07	11	D	1.6292e+06	1.77392e+06	0.311
RELA-17-132171	02-61411	2017-04-18	PCB-146	0.000698	mg/kg		Y	SO	REG	S	12:45			N		SD	2017-1408	EPA:1668C	2.1e-05	11	D	1.6292e+06	1.77392e+06	7.02
RELA-17-132171	02-61411	2017-04-18	PCB-64	2e-05	mg/kg	J	Y	SO	REG	S	12:45			N		SD	2017-1408	EPA:1668C	2.1e-05	11	D	1.6292e+06	1.77392e+06	7.02
RELA-17-132171	02-61411	2017-04-18	PCB-41	7.02e-06	mg/kg	U	N	SO	REG	S	12:45			N		SD	2017-1408	EPA:1668C	2.1e-05	11	D	1.6292e+06	1.77392e+06	7.02
RELA-17-132171	02-61411	2017-04-18	PCB-84	0.000143	mg/kg		Y	SO	REG	S	12:45			N		SD	2017-1408	EPA:1668C	2.1e-05	11	D	1.6292e+06	1.77392e+06	7.02
RELA-17-132171	02-61411	2017-04-18	PCB-92	0.000272	mg/kg		Y	SO	REG	S	12:45			N		SD	2017-1408	EPA:1668C	2.1e-05	11	D	1.6292e+06	1.77392e+06	7.02
RELA-17-132171	02-61411	2017-04-18	PCB-82	8.47e-05	mg/kg		Y	SO	REG	S	12:45			N		SD	2017-1408	EPA:1668C	2.1e-05	11	D	1.6292e+06	1.77392e+06	7.02
RELA-17-132171	02-61411	2017-04-18	PCB-179	0.000514	mg/kg		Y	SO	REG	S	12:45			N		SD	2017-1408	EPA:1668C	2.1e-05	11	D	1.6292e+06	1.77392e+06	7.02
RELA-17-132171	02-61411	2017-04-18	PCB-176	0.000121	mg/kg		Y	SO	REG	S	12:45			N		SD	2017-1408	EPA:1668C	2.1e-05	11	D	1.6292e+06	1.77392e+06	7.02
RELA-17-132171	02-61411	2017-04-18	PCB-130	0.00029	mg/kg		Y	SO	REG	S	12:45			N		SD	2017-1408	EPA:1668C	2.1e-05	11	D	1.6292e+06	1.77392e+06	7.02
RELA-17-132171	02-61411	2017-04-18	PCB-178	0.000352	mg/kg		Y	SO	REG	S	12:45			N		SD	2017-1408	EPA:1668C	2.1e-05	11	D	1.6292e+06	1.77392e+06	7.02
RELA-17-132171	02-61411	2017-04-18	PCB-187	0.00212	mg/kg		Y	SO	REG	S	12:45			N		SD	2017-1408	EPA:1668C	2.1e-05	11	D	1.6292e+06	1.77392e+06	7.02
RELA-17-132171	02-61411	2017-04-18	PCB-177	0.000923	mg/kg		Y	SO	REG	S	12:45			N		SD	2017-1408	EPA:1668C	2.1e-05	11	D	1.6292e+06	1.77392e+06	7.02
RELA-17-132171	02-61411	2017-04-18	PCB-167	0.000249	mg/kg		Y	SO	REG	S	12:45			N		SD	2017-1408	EPA:1668C	2.1e-05	11	D	1.6292e+06	1.77392e+06	7.02
RELA-17-132171	02-61411	2017-04-18	PCB-172	0.000244	mg/kg		Y	SO	REG	S	12:45			N		SD	2017-1408	EPA:1668C	2.1e-05	11	D	1.6292e+06	1.77392e+06	7.02
RELA-17-132171	02-61411	2017-04-18	PCB-203	0.000442	mg/kg		Y	SO	REG	S	12:45			N		SD	2017-1408	EPA:1668C	2.1e-05	11	D	1.6292e+06	1.77392e+06	7.02
RELA-17-132171	02-61411	2017-04-18	PCB-208	3.43e-05	mg/kg		Y	SO	REG	S	12:45			N		SD	2017-1408	EPA:1668C	2.1e-05	11	D	1.6292e+06	1.77392e+06	7.02
RELA-17-132171	02-61411	2017-04-18	PCB-195	0.000292	mg/kg		Y	SO	REG	S	12:45			N		SD	2017-1408	EPA:1668C	2.1e-05	11	D	1.6292e+06	1.77392e+06	7.02
RELA-17-132171	02-61411	2017-04-18	PCB-207	1.84e-05	mg/kg	J	Y	SO	REG	S	12:45			N		SD	2017-1408	EPA:1668C	2.1e-05	11	D	1.6292e+06	1.77392e+06	7.02
RELA-17-132171	02-61411	2017-04-18	PCB-134	0.000157	mg/kg		Y	SO	REG	S	12:45			N		SD	2017-1408	EPA:1668C	2.1e-05	11	D	1.6292e+06	1.77392e+06	7.02
RELA-17-132171	02-61411	2017-04-18	PCB-141	0.000752	mg/kg		Y	SO	REG	S	12:45			N		SD	2017-1408	EPA:1668C	2.1e-05	11	D	1.6292e+06	1.77392e+06	7.02
RELA-17-132171	02-61411	2017-04-18	PCB-38	7.02e-06	mg/kg	U	N	SO	REG	S	12:45			N		SD	2017-1408	EPA:1668C	2.1e-05	11	D	1.6292e+06	1.77392e+06	7.02
RELA-17-132171	02-61411	2017-04-18	Total nonaCB	0.000218	mg/kg	J	Y	SO	REG	S	12:45			N		SD	2017-1408	EPA:1668C		11	D	1.6292e+06	1.77392e+06
RELA-17-132171	02-61411	2017-04-18	Heptachlorodibenzofuran[1,2,3,4,7,8,9-]	4.66e-07	mg/kg	U	N	SO	REG	S	12:45			N		SD	2017-1408	SW-846:8290A	4.7e-06	11	D	1.6292e+06	1.77392e+06	1.55
RELA-17-132171	02-61411	2017-04-18	Hexachlorodibenzofurans (Total)	1.11e-05	mg/kg	J	Y	SO	REG	S	12:45			N		SD	2017-1408	SW-846:8290A		11	D	1.6292e+06	1.77392e+06
RELA-17-132171	02-61411	2017-04-18	PCB-24	7.02e-06	mg/kg	U	N	SO	REG	S	12:45			N		SD	2017-1408	EPA:1668C	2.1e-05	11	D	1.6292e+06	1.77392e+06	7.02
RELA-17-132171	02-61411	2017-04-18	PCB-25	7.02e-06	mg/kg	U	N	SO	REG	S	12:45			N		SD	2017-1408	EPA:1668C	2.1e-05	11	D	1.6292e+06	1.77392e+06	7.02
RELA-17-132171	02-61411	2017-04-18	PCB-23	7.02e-06	mg/kg	U	N	SO	REG	S	12:45			N		SD	2017-1408	EPA:1668C	2.1e-05	11	D	1.6292e+06	1.77392e+06	7.02
RELA-17-132171	02-61411	2017-04-18	Total octaCB	0.00269	mg/kg		Y	SO	REG	S	12:45			N		SD	2017-1408	EPA:1668C		11	D	1.6292e+06	1.77392e+06
RELA-17-132171	02-61411	2017-04-18	Tetrachlorodibenzofurans (Totals)	7.36e-07	mg/kg	J	Y	SO	REG	S	12:45			N		SD	2017-1408	SW-846:8290A		11	D	1.6292e+06	1.77392e+06
RELA-17-132171	02-61411	2017-04-18	PCB-104	7.02e-06	mg/kg	U	N	SO	REG	S	12:45			N		SD	2017-1408	EPA:1668C	2.1e-05	11	D	1.6292e+06	1.77392e+06	7.02
RELA-17-132171	02-61411	2017-04-18	PCB-121	7.02e-06	mg/kg	U	N	SO	REG	S	12:45			N		SD	2017-1408	EPA:1668C	2.1e-05	11	D	1.6292e+06	1.77392e+06	7.02
RELA-17-132171	02-61411	2017-04-18	Pentachlorodibenzofuran[2,3,4,7,8-]	4.7e-07	mg/kg	J	Y	SO	REG	S	12:45			N		SD	2017-1408	SW-846:8290A	4.7e-06	11	D	1.6292e+06	1.77392e+06	1.55
RELA-17-132171	02-61411	2017-04-18	Pentachlorodibenzofuran[1,2,3,7,8-]	4.66e-07	mg/kg	U	N	SO	REG	S	12:45			N		SD	2017-1408	SW-846:8290A	4.7e-06	11	D	1.6292e+06	1.77392e+06	1.55
RELA-17-132171	02-61411	2017-04-18	Hexachlorodibenzofuran[1,2,3,6,7,8-]	4.83e-07	mg/kg	J	Y	SO	REG	S	12:45			N		SD	2017-1408	SW-846:8290A	4.7e-06	11	D	1.6292e+06	1.77392e+06	1.55
RELA-17-132171	02-61411	2017-04-18	PCB-126	1.37e-05	mg/kg	J	Y	SO	REG	S	12:45			N		SD	2017-1408	EPA:1668C	2.1e-05	11	D	1.6292e+06	1.77392e+06	7.02
RELA-17-132171	02-61411	2017-04-18	Hexachlorodibenzodioxin[1,2,3,6,7,8-]	8.94e-07	mg/kg	JK	Y	SO	REG	S	12:45			N		SD	2017-1408	SW-846:8290A	4.7e-06	11	D	1.6292e+06	1.77392e+06	1.55
RELA-17-132171	02-61411	2017-04-18	PCB-83	5.18e-05	mg/kg		Y	SO	REG	S	12:45			N		SD	2017-1408	EPA:1668C	2.1e-05	11	D	1.6292e+06	1.77392e+06	7.02
RELA-17-132171	02-61411	2017-04-18	PCB-103	7.02e-06	mg/kg	U	N	SO	REG	S	12:45			N		SD	2017-1408	EPA:1668C	2.1e-05	11	D	1.6292e+06	1.77392e+06	7.02
RELA-17-132171	02-61411	2017-04-18	PCB-154	2.39e-05	mg/kg		Y	SO	REG	S	12:45			N		SD	2017-1408	EPA:1668C	2.1e-05	11	D	1.6292e+06	1.77392e+06	7.02
RELA-17-132171	02-61411	2017-04-18	PCB-182	7.02e-06	mg/kg	U	N	SO	REG	S	12:45			N		SD	2017-1408	EPA:1668C	2.1e-05	11	D	1.6292e+06	1.77392e+06	7.02
RELA-17-132171	02-61411	2017-04-18	Hexachlorodibenzofuran[2,3,4,6,7,8-]	7.97e-07	mg/kg	J	Y	SO	REG	S	12:45			N		SD	2017-1408	SW-846:8290A	4.7e-06	11	D	1.6292e+06	1.77392e+06	1.55
RELA-17-132171	02-61411	2017-04-18	PCB-131	3.28e-05	mg/kg		Y	SO	REG	S	12:45			N		SD	2017-1408	EPA:1668C	2.1e-05	11	D	1.6292e+06	1.77392e+06	7.02
RELA-17-132171	02-61411	2017-04-18	PCB-123	3.59e-05	mg/kg		Y	SO	REG	S	12:45			N		SD	2017-1408	EPA:1668C	2.1e-05	11	D	1.6292e+06	1.77392e+06	7.02
RELA-17-132171	02-61411	2017-04-18	Heptachlorodibenzofuran[1,2,3,4,6,7,8-]	6.49e-06	mg/kg		Y	SO	REG	S	12:45			N		SD	2017-1408	SW-846:8290A	4.7e-06	11	D	1.6292e+06	1.77392e+06	1.55
RELA-17-132171	02-61411	2017-04-18	PCB-150	7.02e-06	mg/kg	U	N	SO	REG	S	12:45			N		SD	2017-1408	EPA:1668C	2.1e-05	11	D	1.6292e+06	1.77392e+06	7.02
RELA-17-132171	02-61411	2017-04-18	PCB-152	7.02e-06	mg/kg	U	N	SO	REG	S	12:45			N		SD	2017-1408	EPA:1668C	2.1e-05	11	D	1.6292e+06	1.77392e+06	7.02
RELA-17-132171	02-61411	2017-04-18	PCB-120	7.02e-06	mg/kg	U	N	SO	REG	S	12:45			N		SD	2017-1408	EPA:1668C	2.1e-05	11	D	1.6292e+06	1.77392e+06	7.02
RELA-17-132171	02-61411	2017-04-18	PCB-144	0.000128	mg/kg		Y	SO	REG	S	12:45			N		SD	2017-1408	EPA:1668C	2.1e-05	11	D	1.6292e+06	1.77392e+06	7.02
RELA-17-132171	02-61411	2017-04-18	PCB-143	1.39e-05	mg/kg	J	Y	SO	REG	S	12:45			N		SD	2017-1408	EPA:1668C	2.1e-05	11	D	1.6292e+06	1.77392e+06	7.02
RELA-17-132171	02-61411	2017-04-18	PCB-43	8.92e-06	mg/kg	U	N	SO	REG	S	12:45			N		SD	2017-1408	EPA:1668C	2.1e-05	11	D	1.6292e+06	1.77392e+06	8.92
RELA-17-132171	02-61411	2017-04-18	PCB-48	7.02e-06	mg/kg	U	N	SO	REG	S	12:45			N		SD	2017-1408	EPA:1668C	2.1e-05	11	D	1.6292e+06	1.77392e+06	7.02
RELA-17-132171	02-61411	2017-04-18	PCB-78	7.02e-06	mg/kg	U	N	SO	REG	S	12:45			N		SD	2017-1408	EPA:1668C	2.1e-05	11	D	1.6292e+06	1.77392e+06	7.02
RELA-17-132171	02-61411	2017-04-18	PCB-81	7.02e-06	mg/kg	U	N	SO	REG	S	12:45			N		SD	2017-1408	EPA:1668C	2.1e-05	11	D	1.6292e+06	1.77392e+06	7.02
RELA-17-132171	02-61411	2017-04-18	PCB-57	7.02e-06	mg/kg	U	N	SO	REG	S	12:45			N		SD	2017-1408	EPA:1668C	2.1e-05	11	D	1.6292e+06	1.77392e+06	7.02
RELA-17-132171	02-61411	2017-04-18	PCB-107	0.000121	mg/kg		Y	SO	REG	S	12:45			N		SD	2017-1408	EPA:1668C	2.1e-05	11	D	1.6292e+06	1.77392e+06	7.02
RELA-17-132171	02-61411	2017-04-18	PCB-106	7.02e-06	mg/kg	U	N	SO	REG	S	12:45			N		SD	2017-1408	EPA:1668C	2.1e-05	11	D	1.6292e+06	1.77392e+06	7.02
RELA-17-132171	02-61411	2017-04-18	Hexachlorodibenzofuran[1,2,3,4,7,8-]	9.58e-07	mg/kg	J	Y	SO	REG	S	12:45			N		SD	2017-1408	SW-846:8290A	4.7e-06	11	D	1.6292e+06	1.77392e+06	1.55
RELA-17-132171	02-61411	2017-04-18	Hexachlorodibenzofuran[1,2,3,7,8,9-]	4.66e-07	mg/kg	U	N	SO	REG	S	12:45			N		SD	2017-1408	SW-846:8290A	4.7e-06	11	D	1.6292e+06	1.77392e+06	1.55
RELA-17-132171	02-61411	2017-04-18	PCB-68	7.02e-06	mg/kg	U	N	SO	REG	S	12:45			N		SD	2017-1408	EPA:1668C	2.1e-05	11	D	1.6292e+06	1.77392e+06	7.02
RELA-17-132171	02-61411	2017-04-18	PCB-67	7.02e-06	mg/kg	U	N	SO	REG	S	12:45			N		SD	2017-1408	EPA:1668C	2.1e-05	11	D	1.6292e+06	1.77392e+06	7.02
RELA-17-132171	02-61411	2017-04-18	PCB-96	7.02e-06	mg/kg	U	N	SO	REG	S	12:45			N		SD	2017-1408	EPA:1668C	2.1e-05	11	D	1.6292e+06	1.77392e+06	7.02
RELA-17-132171	02-61411	2017-04-18	PCB-94	7.02e-06	mg/kg	U	N	SO	REG	S	12:45			N		SD	2017-1408	EPA:1668C	2.1e-05	11	D	1.6292e+06	1.77392e+06	7.02
RELA-17-132171	02-61411	2017-04-18	PCB-89	7.02e-06	mg/kg	U	N	SO	REG	S	12:45			N		SD	2017-1408	EPA:1668C	2.1e-05	11	D	1.6292e+06	1.77392e+06	7.02
RELA-17-132171	02-61411	2017-04-18	PCB-73	7.02e-06	mg/kg	U	N	SO	REG	S	12:45			N		SD	2017-1408	EPA:1668C	2.1e-05	11	D	1.6292e+06	1.77392e+06	7.02
RELA-17-132171	02-61411	2017-04-18	PCB-55	7.02e-06	mg/kg	U	N	SO	REG	S	12:45			N		SD	2017-1408	EPA:1668C	2.1e-05	11	D	1.6292e+06	1.77392e+06	7.02
RELA-17-132171	02-61411	2017-04-18	PCB-63	7.02e-06	mg/kg	U	N	SO	REG	S	12:45			N		SD	2017-1408	EPA:1668C	2.1e-05	11	D	1.6292e+06	1.77392e+06	7.02
RELA-17-132171	02-61411	2017-04-18	PCB-112	7.02e-06	mg/kg	U	N	SO	REG	S	12:45			N		SD	2017-1408	EPA:1668C	2.1e-05	11	D	1.6292e+06	1.77392e+06	7.02
RELA-17-132171	02-61411	2017-04-18	PCB-114	1.23e-05	mg/kg	J	Y	SO	REG	S	12:45			N		SD	2017-1408	EPA:1668C	2.1e-05	11	D	1.6292e+06	1.77392e+06	7.02
RELA-17-132171	02-61411	2017-04-18	PCB-145	7.02e-06	mg/kg	U	N	SO	REG	S	12:45			N		SD	2017-1408	EPA:1668C	2.1e-05	11	D	1.6292e+06	1.77392e+06	7.02
RELA-17-132171	02-61411	2017-04-18	PCB-148	7.02e-06	mg/kg	U	N	SO	REG	S	12:45			N		SD	2017-1408	EPA:1668C	2.1e-05	11	D	1.6292e+06	1.77392e+06	7.02
RELA-17-132171	02-61411	2017-04-18	PCB-158	0.000381	mg/kg		Y	SO	REG	S	12:45			N		SD	2017-1408	EPA:1668C	2.1e-05	11	D	1.6292e+06	1.77392e+06	7.02
RELA-17-132171	02-61411	2017-04-18	PCB-161	7.02e-06	mg/kg	U	N	SO	REG	S	12:45			N		SD	2017-1408	EPA:1668C	2.1e-05	11	D	1.6292e+06	1.77392e+06	7.02
RELA-17-132171	02-61411	2017-04-18	PCB-164	0.000361	mg/kg		Y	SO	REG	S	12:45			N		SD	2017-1408	EPA:1668C	2.1e-05	11	D	1.6292e+06	1.77392e+06	7.02
RELA-17-132171	02-61411	2017-04-18	PCB-165	7.02e-06	mg/kg	U	N	SO	REG	S	12:45			N		SD	2017-1408	EPA:1668C	2.1e-05	11	D	1.6292e+06	1.77392e+06	7.02
RELA-17-132171	02-61411	2017-04-18	PCB-181	1.08e-05	mg/kg	J	Y	SO	REG	S	12:45			N		SD	2017-1408	EPA:1668C	2.1e-05	11	D	1.6292e+06	1.77392e+06	7.02
RELA-17-132171	02-61411	2017-04-18	PCB-184	7.02e-06	mg/kg	U	N	SO	REG	S	12:45			N		SD	2017-1408	EPA:1668C	2.1e-05	11	D	1.6292e+06	1.77392e+06	7.02
RELA-17-132171	02-61411	2017-04-18	PCB-186	7.02e-06	mg/kg	U	N	SO	REG	S	12:45			N		SD	2017-1408	EPA:1668C	2.1e-05	11	D	1.6292e+06	1.77392e+06	7.02
RELA-17-132171	02-61411	2017-04-18	PCB-191	4.47e-05	mg/kg		Y	SO	REG	S	12:45			N		SD	2017-1408	EPA:1668C	2.1e-05	11	D	1.6292e+06	1.77392e+06	7.02
RELA-17-132171	02-61411	2017-04-18	PCB-192	7.02e-06	mg/kg	U	N	SO	REG	S	12:45			N		SD	2017-1408	EPA:1668C	2.1e-05	11	D	1.6292e+06	1.77392e+06	7.02
RELA-17-132171	02-61411	2017-04-18	PCB-204	7.02e-06	mg/kg	U	N	SO	REG	S	12:45			N		SD	2017-1408	EPA:1668C	2.1e-05	11	D	1.6292e+06	1.77392e+06	7.02
RELA-17-132171	02-61411	2017-04-18	PCB-205	4.25e-05	mg/kg		Y	SO	REG	S	12:45			N		SD	2017-1408	EPA:1668C	2.1e-05	11	D	1.6292e+06	1.77392e+06	7.02
RELA-17-132171	02-61411	2017-04-18	PCB-188	7.02e-06	mg/kg	U	N	SO	REG	S	12:45			N		SD	2017-1408	EPA:1668C	2.1e-05	11	D	1.6292e+06	1.77392e+06	7.02
RELA-17-132171	02-61411	2017-04-18	PCB-122	2.01e-05	mg/kg	J	Y	SO	REG	S	12:45			N		SD	2017-1408	EPA:1668C	2.1e-05	11	D	1.6292e+06	1.77392e+06	7.02
RELA-17-132171	02-61411	2017-04-18	Silver	0.54	mg/kg	U	N	SO	REG	S	12:45			N		SD	2017-1406	SW-846:6010C	0.54	9.82	D	1.6292e+06	1.77392e+06	108
RELA-17-132171	02-61411	2017-04-18	Aluminum	3310	mg/kg		Y	SO	REG	S	12:45			N		SD	2017-1406	SW-846:6010C	21.6	9.82	D	1.6292e+06	1.77392e+06	7350
RELA-17-132171	02-61411	2017-04-18	Arsenic	1.08	mg/kg	J	Y	SO	REG	S	12:45			N		SD	2017-1406	SW-846:6020	1.09	9.82	D	1.6292e+06	1.77392e+06	369
RELA-17-132171	02-61411	2017-04-18	Barium	59.8	mg/kg		Y	SO	REG	S	12:45			N		SD	2017-1406	SW-846:6010C	0.54	9.82	D	1.6292e+06	1.77392e+06	108
RELA-17-132171	02-61411	2017-04-18	Beryllium	0.472	mg/kg	*	Y	SO	REG	S	12:45			N		SD	2017-1406	SW-846:6020	0.109	9.82	D	1.6292e+06	1.77392e+06	21.8
RELA-17-132171	02-61411	2017-04-18	Calcium	2530	mg/kg	N	Y	SO	REG	S	12:45			N		SD	2017-1406	SW-846:6010C	27	9.82	D	1.6292e+06	1.77392e+06	8650
RELA-17-132172	02-61412	2017-04-18	Cadmium	0.527	mg/kg	U	N	SO	REG	S	13:00			N		SD	2017-1406	SW-846:6010C	0.527	9.51	D	1.6293e+06	1.77388e+06	105
RELA-17-132171	02-61411	2017-04-18	Cobalt	1.38	mg/kg		Y	SO	REG	S	12:45			N		SD	2017-1406	SW-846:6010C	0.54	9.82	D	1.6292e+06	1.77392e+06	162
RELA-17-132171	02-61411	2017-04-18	Chromium	5.13	mg/kg		Y	SO	REG	S	12:45			N		SD	2017-1406	SW-846:6010C	0.54	9.82	D	1.6292e+06	1.77392e+06	162
RELA-17-132171	02-61411	2017-04-18	Copper	5.52	mg/kg		Y	SO	REG	S	12:45			N		SD	2017-1406	SW-846:6010C	1.08	9.82	D	1.6292e+06	1.77392e+06	324
RELA-17-132171	02-61411	2017-04-18	Total decaCB	2.08e-05	mg/kg	J	Y	SO	REG	S	12:45			N		SD	2017-1408	EPA:1668C		11	D	1.6292e+06	1.77392e+06
RELA-17-132171	02-61411	2017-04-18	Iron	7960	mg/kg		Y	SO	REG	S	12:45			N		SD	2017-1406	SW-846:6010C	27	9.82	D	1.6292e+06	1.77392e+06	8650
RELA-17-132171	02-61411	2017-04-18	Mercury	0.0568	mg/kg		Y	SO	REG	S	12:45			N		SD	2017-1406	SW-846:7471A	0.0126	9.82	D	1.6292e+06	1.77392e+06	4.24
RELA-17-132171	02-61411	2017-04-18	Potassium	762	mg/kg	N	Y	SO	REG	S	12:45			N		SD	2017-1406	SW-846:6010C	27	9.82	D	1.6292e+06	1.77392e+06	6920
RELA-17-132171	02-61411	2017-04-18	Magnesium	709	mg/kg	N	Y	SO	REG	S	12:45			N		SD	2017-1406	SW-846:6010C	32.4	9.82	D	1.6292e+06	1.77392e+06	9190
RELA-17-132171	02-61411	2017-04-18	Manganese	359	mg/kg		Y	SO	REG	S	12:45			N		SD	2017-1406	SW-846:6010C	1.08	9.82	D	1.6292e+06	1.77392e+06	216
RELA-17-132171	02-61411	2017-04-18	Sodium	140	mg/kg		Y	SO	REG	S	12:45			N		SD	2017-1406	SW-846:6010C	27	9.82	D	1.6292e+06	1.77392e+06	7570
RELA-17-132171	02-61411	2017-04-18	Nickel	3.57	mg/kg	*	Y	SO	REG	S	12:45			N		SD	2017-1406	SW-846:6020	0.437	9.82	D	1.6292e+06	1.77392e+06	109
RELA-17-132171	02-61411	2017-04-18	Lead	16.1	mg/kg		Y	SO	REG	S	12:45			N		SD	2017-1406	SW-846:6010C	1.08	9.82	D	1.6292e+06	1.77392e+06	357
RELA-17-132171	02-61411	2017-04-18	PCB-108/PCB-124	9.52e-05	mg/kg		Y	SO	REG	S	12:45			N		SD	2017-1408	EPA:1668C	4.2e-05	11	D	1.6292e+06	1.77392e+06	14.1
RELA-17-132171	02-61411	2017-04-18	PCB-110/PCB-115	1.41e-05	mg/kg	U	N	SO	REG	S	12:45			N		SD	2017-1408	EPA:1668C	4.2e-05	11	D	1.6292e+06	1.77392e+06	14.1
RELA-17-132171	02-61411	2017-04-18	PCB-12/PCB-13	1.49e-05	mg/kg	U	N	SO	REG	S	12:45			N		SD	2017-1408	EPA:1668C	4.2e-05	11	D	1.6292e+06	1.77392e+06	14.9
RELA-17-132171	02-61411	2017-04-18	PCB-128/PCB-166	0.00088	mg/kg		Y	SO	REG	S	12:45			N		SD	2017-1408	EPA:1668C	4.2e-05	11	D	1.6292e+06	1.77392e+06	14.1
RELA-17-132171	02-61411	2017-04-18	PCB-129/PCB-138/PCB-163	0.0056	mg/kg		Y	SO	REG	S	12:45			N		SD	2017-1408	EPA:1668C	6.3e-05	11	D	1.6292e+06	1.77392e+06	21.1
RELA-17-132171	02-61411	2017-04-18	PCB-135/PCB-151	0.00132	mg/kg		Y	SO	REG	S	12:45			N		SD	2017-1408	EPA:1668C	4.2e-05	11	D	1.6292e+06	1.77392e+06	14.1
RELA-17-132171	02-61411	2017-04-18	PCB-139/PCB-140	5.05e-05	mg/kg		Y	SO	REG	S	12:45			N		SD	2017-1408	EPA:1668C	4.2e-05	11	D	1.6292e+06	1.77392e+06	14.1
RELA-17-132171	02-61411	2017-04-18	PCB-147/PCB-149	0.0032	mg/kg		Y	SO	REG	S	12:45			N		SD	2017-1408	EPA:1668C	4.2e-05	11	D	1.6292e+06	1.77392e+06	14.1
RELA-17-132171	02-61411	2017-04-18	PCB-153/PCB-168	0.00432	mg/kg		Y	SO	REG	S	12:45			N		SD	2017-1408	EPA:1668C	4.2e-05	11	D	1.6292e+06	1.77392e+06	14.1
RELA-17-132171	02-61411	2017-04-18	PCB-156/PCB-157	0.000564	mg/kg		Y	SO	REG	S	12:45			N		SD	2017-1408	EPA:1668C	4.2e-05	11	D	1.6292e+06	1.77392e+06	14.1
RELA-17-132171	02-61411	2017-04-18	PCB-171/PCB-173	0.000382	mg/kg		Y	SO	REG	S	12:45			N		SD	2017-1408	EPA:1668C	4.2e-05	11	D	1.6292e+06	1.77392e+06	14.1
RELA-17-132171	02-61411	2017-04-18	PCB-18/PCB-30	1.41e-05	mg/kg	U	N	SO	REG	S	12:45			N		SD	2017-1408	EPA:1668C	4.2e-05	11	D	1.6292e+06	1.77392e+06	14.1
RELA-17-132171	02-61411	2017-04-18	PCB-180/PCB-193	0.00277	mg/kg		Y	SO	REG	S	12:45			N		SD	2017-1408	EPA:1668C	4.2e-05	11	D	1.6292e+06	1.77392e+06	14.1
RELA-17-132171	02-61411	2017-04-18	PCB-183/PCB-185	0.000751	mg/kg		Y	SO	REG	S	12:45			N		SD	2017-1408	EPA:1668C	4.2e-05	11	D	1.6292e+06	1.77392e+06	14.1
RELA-17-132171	02-61411	2017-04-18	PCB-197/PCB-200	0.000101	mg/kg		Y	SO	REG	S	12:45			N		SD	2017-1408	EPA:1668C	4.2e-05	11	D	1.6292e+06	1.77392e+06	14.1
RELA-17-132171	02-61411	2017-04-18	PCB-198/PCB-199	0.000732	mg/kg		Y	SO	REG	S	12:45			N		SD	2017-1408	EPA:1668C	4.2e-05	11	D	1.6292e+06	1.77392e+06	14.1
RELA-17-132171	02-61411	2017-04-18	PCB-20/PCB-28	1.41e-05	mg/kg	U	N	SO	REG	S	12:45			N		SD	2017-1408	EPA:1668C	4.2e-05	11	D	1.6292e+06	1.77392e+06	14.1
RELA-17-132171	02-61411	2017-04-18	PCB-21/PCB-33	1.41e-05	mg/kg	U	N	SO	REG	S	12:45			N		SD	2017-1408	EPA:1668C	4.2e-05	11	D	1.6292e+06	1.77392e+06	14.1
RELA-17-132171	02-61411	2017-04-18	PCB-26/PCB-29	1.41e-05	mg/kg	U	N	SO	REG	S	12:45			N		SD	2017-1408	EPA:1668C	4.2e-05	11	D	1.6292e+06	1.77392e+06	14.1
RELA-17-132171	02-61411	2017-04-18	PCB-40/PCB-71	1.41e-05	mg/kg	U	N	SO	REG	S	12:45			N		SD	2017-1408	EPA:1668C	4.2e-05	11	D	1.6292e+06	1.77392e+06	14.1
RELA-17-132171	02-61411	2017-04-18	PCB-44/PCB-47/PCB-65	5.78e-05	mg/kg	J	Y	SO	REG	S	12:45			N		SD	2017-1408	EPA:1668C	6.3e-05	11	D	1.6292e+06	1.77392e+06	21.1
RELA-17-132171	02-61411	2017-04-18	PCB-45/PCB-51	1.41e-05	mg/kg	U	N	SO	REG	S	12:45			N		SD	2017-1408	EPA:1668C	4.2e-05	11	D	1.6292e+06	1.77392e+06	14.1
RELA-17-132171	02-61411	2017-04-18	PCB-49/PCB-69	4.38e-05	mg/kg		Y	SO	REG	S	12:45			N		SD	2017-1408	EPA:1668C	4.2e-05	11	D	1.6292e+06	1.77392e+06	14.1
RELA-17-132171	02-61411	2017-04-18	PCB-50/PCB-53	1.41e-05	mg/kg	U	N	SO	REG	S	12:45			N		SD	2017-1408	EPA:1668C	4.2e-05	11	D	1.6292e+06	1.77392e+06	14.1
RELA-17-132171	02-61411	2017-04-18	PCB-59/PCB-62/PCB-75	2.11e-05	mg/kg	U	N	SO	REG	S	12:45			N		SD	2017-1408	EPA:1668C	6.3e-05	11	D	1.6292e+06	1.77392e+06	21.1
RELA-17-132171	02-61411	2017-04-18	PCB-61/PCB-70/PCB-74/PCB-76	0.000156	mg/kg		Y	SO	REG	S	12:45			N		SD	2017-1408	EPA:1668C	8.4e-05	11	D	1.6292e+06	1.77392e+06	28
RELA-17-132171	02-61411	2017-04-18	PCB-85/PCB-116/PCB-117	0.000283	mg/kg		Y	SO	REG	S	12:45			N		SD	2017-1408	EPA:1668C	6.3e-05	11	D	1.6292e+06	1.77392e+06	21.1
RELA-17-132171	02-61411	2017-04-18	PCB-86/87/97/109/119/125	0.000678	mg/kg		Y	SO	REG	S	12:45			N		SD	2017-1408	EPA:1668C	0.00013	11	D	1.6292e+06	1.77392e+06	42.2
RELA-17-132171	02-61411	2017-04-18	PCB-88/PCB-91	0.000138	mg/kg		Y	SO	REG	S	12:45			N		SD	2017-1408	EPA:1668C	4.2e-05	11	D	1.6292e+06	1.77392e+06	14.1
RELA-17-132171	02-61411	2017-04-18	PCB-90/PCB-101/PCB-113	0.00125	mg/kg		Y	SO	REG	S	12:45			N		SD	2017-1408	EPA:1668C	6.3e-05	11	D	1.6292e+06	1.77392e+06	21.1
RELA-17-132171	02-61411	2017-04-18	PCB-93/PCB-100	1.41e-05	mg/kg	U	N	SO	REG	S	12:45			N		SD	2017-1408	EPA:1668C	4.2e-05	11	D	1.6292e+06	1.77392e+06	14.1
RELA-17-132171	02-61411	2017-04-18	PCB-98/PCB-102	1.41e-05	mg/kg	U	N	SO	REG	S	12:45			N		SD	2017-1408	EPA:1668C	4.2e-05	11	D	1.6292e+06	1.77392e+06	14.1
RELA-17-132172	02-61412	2017-04-18	Antimony	1.05	mg/kg	U	N	SO	REG	S	13:00			N		SD	2017-1406	SW-846:6010C	1.05	9.51	D	1.6293e+06	1.77388e+06	348
RELA-17-132171	02-61411	2017-04-18	Selenium	0.487	mg/kg	J	Y	SO	REG	S	12:45			N		SD	2017-1406	SW-846:6020	1.09	9.82	D	1.6292e+06	1.77392e+06	393
RELA-17-132171	02-61411	2017-04-18	Temperature	5	deg C		Y	SO	REG	S	12:45			N		SD	2017-1408	EPA:170.0				1.6292e+06	1.77392e+06
RELA-17-132171	02-61411	2017-04-18	Temperature	2	deg C		Y	SO	REG	S	12:45			N		SD	2017-1406	EPA:170.0				1.6292e+06	1.77392e+06
RELA-17-132171	02-61411	2017-04-18	Thallium	0.437	mg/kg	U	N	SO	REG	S	12:45			N		SD	2017-1406	SW-846:6020	0.437	9.82	D	1.6292e+06	1.77392e+06	153
RELA-17-132171	02-61411	2017-04-18	Vanadium	8.7	mg/kg		Y	SO	REG	S	12:45			N		SD	2017-1406	SW-846:6010C	0.54	9.82	D	1.6292e+06	1.77392e+06	108
RELA-17-132171	02-61411	2017-04-18	Zinc	51.4	mg/kg	N*	Y	SO	REG	S	12:45			N		SD	2017-1406	SW-846:6010C	1.08	9.82	D	1.6292e+06	1.77392e+06	432
RELA-17-132172	02-61412	2017-04-18	PCB-4	7.37e-06	mg/kg	U	N	SO	REG	S	13:00			N		SD	2017-1408	EPA:1668C	9.7e-05	12	D	1.6293e+06	1.77388e+06	7.37
RELA-17-132172	02-61412	2017-04-18	Total PCB	0.122	mg/kg	J	Y	SO	REG	S	13:00			N		SD	2017-1408	EPA:1668C		12	D	1.6293e+06	1.77388e+06
RELA-17-132172	02-61412	2017-04-18	PCB-54	7.37e-06	mg/kg	U	N	SO	REG	S	13:00			N		SD	2017-1408	EPA:1668C	2.2e-05	12	D	1.6293e+06	1.77388e+06	7.37
RELA-17-132172	02-61412	2017-04-18	PCB-5	7.37e-06	mg/kg	U	N	SO	REG	S	13:00			N		SD	2017-1408	EPA:1668C	2.2e-05	12	D	1.6293e+06	1.77388e+06	7.37
RELA-17-132172	02-61412	2017-04-18	PCB-31	9.12e-06	mg/kg	J	Y	SO	REG	S	13:00			N		SD	2017-1408	EPA:1668C	2.2e-05	12	D	1.6293e+06	1.77388e+06	7.37
RELA-17-132172	02-61412	2017-04-18	Tetrachlorodibenzodioxin[2,3,7,8-]	2.25e-07	mg/kg	U	N	SO	REG	S	13:00			N		SD	2017-1408	SW-846:8290A	9.3e-07	12	D	1.6293e+06	1.77388e+06	0.31
RELA-17-132172	02-61412	2017-04-18	Hexachlorodibenzodioxin[1,2,3,7,8,9-]	9.8e-07	mg/kg	JK	Y	SO	REG	S	13:00			N		SD	2017-1408	SW-846:8290A	4.6e-06	12	D	1.6293e+06	1.77388e+06	1.55
RELA-17-132172	02-61412	2017-04-18	PCB-11	4.01e-05	mg/kg	J	Y	SO	REG	S	13:00			N		SD	2017-1408	EPA:1668C	0.00022	12	D	1.6293e+06	1.77388e+06	21.9
RELA-17-132172	02-61412	2017-04-18	PCB-15	7.37e-06	mg/kg	U	N	SO	REG	S	13:00			N		SD	2017-1408	EPA:1668C	2.2e-05	12	D	1.6293e+06	1.77388e+06	7.37
RELA-17-132172	02-61412	2017-04-18	PCB-209	3.5e-05	mg/kg		Y	SO	REG	S	13:00			N		SD	2017-1408	EPA:1668C	2.2e-05	12	D	1.6293e+06	1.77388e+06	7.37
RELA-17-132172	02-61412	2017-04-18	PCB-1	7.37e-06	mg/kg	U	N	SO	REG	S	13:00			N		SD	2017-1408	EPA:1668C	4.1e-05	12	D	1.6293e+06	1.77388e+06	7.37
RELA-17-132172	02-61412	2017-04-18	PCB-2	7.37e-06	mg/kg	U	N	SO	REG	S	13:00			N		SD	2017-1408	EPA:1668C	2.2e-05	12	D	1.6293e+06	1.77388e+06	7.37
RELA-17-132172	02-61412	2017-04-18	PCB-3	7.37e-06	mg/kg	U	N	SO	REG	S	13:00			N		SD	2017-1408	EPA:1668C	2.2e-05	12	D	1.6293e+06	1.77388e+06	7.37
RELA-17-132172	02-61412	2017-04-18	PCB-202	0.000221	mg/kg		Y	SO	REG	S	13:00			N		SD	2017-1408	EPA:1668C	2.2e-05	12	D	1.6293e+06	1.77388e+06	7.37
RELA-17-132172	02-61412	2017-04-18	Total triCB	9.12e-06	mg/kg	J	Y	SO	REG	S	13:00			N		SD	2017-1408	EPA:1668C		12	D	1.6293e+06	1.77388e+06
RELA-17-132172	02-61412	2017-04-18	Total pentaCB	0.0321	mg/kg	J	Y	SO	REG	S	13:00			N		SD	2017-1408	EPA:1668C		12	D	1.6293e+06	1.77388e+06
RELA-17-132172	02-61412	2017-04-18	Total diCB	4.01e-05	mg/kg	J	Y	SO	REG	S	13:00			N		SD	2017-1408	EPA:1668C		12	D	1.6293e+06	1.77388e+06
RELA-17-132172	02-61412	2017-04-18	PCB-6	7.37e-06	mg/kg	U	N	SO	REG	S	13:00			N		SD	2017-1408	EPA:1668C	2.2e-05	12	D	1.6293e+06	1.77388e+06	7.37
RELA-17-132172	02-61412	2017-04-18	Total hexaCB	0.0606	mg/kg	J	Y	SO	REG	S	13:00			N		SD	2017-1408	EPA:1668C		12	D	1.6293e+06	1.77388e+06
RELA-17-132172	02-61412	2017-04-18	Total tetraCB	0.0014	mg/kg	J	Y	SO	REG	S	13:00			N		SD	2017-1408	EPA:1668C		12	D	1.6293e+06	1.77388e+06
RELA-17-132172	02-61412	2017-04-18	Total monoCB	0	mg/kg	U	N	SO	REG	S	13:00			N		SD	2017-1408	EPA:1668C		12	D	1.6293e+06	1.77388e+06
RELA-17-132172	02-61412	2017-04-18	Total heptaCB	0.0227	mg/kg		Y	SO	REG	S	13:00			N		SD	2017-1408	EPA:1668C		12	D	1.6293e+06	1.77388e+06
RELA-17-132172	02-61412	2017-04-18	Pentachlorodibenzofurans (Totals)	1.03e-05	mg/kg	J	Y	SO	REG	S	13:00			N		SD	2017-1408	SW-846:8290A		12	D	1.6293e+06	1.77388e+06
RELA-17-132172	02-61412	2017-04-18	PCB-118	0.00853	mg/kg		Y	SO	REG	S	13:00			N		SD	2017-1408	EPA:1668C	2.2e-05	12	D	1.6293e+06	1.77388e+06	7.37
RELA-17-132172	02-61412	2017-04-18	PCB-66	9.1e-05	mg/kg		Y	SO	REG	S	13:00			N		SD	2017-1408	EPA:1668C	2.2e-05	12	D	1.6293e+06	1.77388e+06	7.37
RELA-17-132172	02-61412	2017-04-18	PCB-77	5.1e-05	mg/kg		Y	SO	REG	S	13:00			N		SD	2017-1408	EPA:1668C	2.2e-05	12	D	1.6293e+06	1.77388e+06	7.37
RELA-17-132172	02-61412	2017-04-18	PCB-105	0.00355	mg/kg		Y	SO	REG	S	13:00			N		SD	2017-1408	EPA:1668C	2.2e-05	12	D	1.6293e+06	1.77388e+06	7.37
RELA-17-132172	02-61412	2017-04-18	Octachlorodibenzodioxin[1,2,3,4,6,7,8,9-]	0.000252	mg/kg		Y	SO	REG	S	13:00			N		SD	2017-1408	SW-846:8290A	9.3e-06	12	D	1.6293e+06	1.77388e+06	3.1
RELA-17-132172	02-61412	2017-04-18	PCB-169	7.37e-06	mg/kg	U	N	SO	REG	S	13:00			N		SD	2017-1408	EPA:1668C	2.2e-05	12	D	1.6293e+06	1.77388e+06	7.37
RELA-17-132172	02-61412	2017-04-18	PCB-60	9.3e-06	mg/kg	J	Y	SO	REG	S	13:00			N		SD	2017-1408	EPA:1668C	2.2e-05	12	D	1.6293e+06	1.77388e+06	7.37
RELA-17-132172	02-61412	2017-04-18	PCB-10	7.37e-06	mg/kg	U	N	SO	REG	S	13:00			N		SD	2017-1408	EPA:1668C	2.2e-05	12	D	1.6293e+06	1.77388e+06	7.37
RELA-17-132172	02-61412	2017-04-18	PCB-7	7.37e-06	mg/kg	U	N	SO	REG	S	13:00			N		SD	2017-1408	EPA:1668C	2.2e-05	12	D	1.6293e+06	1.77388e+06	7.37
RELA-17-132172	02-61412	2017-04-18	PCB-80	7.37e-06	mg/kg	U	N	SO	REG	S	13:00			N		SD	2017-1408	EPA:1668C	2.2e-05	12	D	1.6293e+06	1.77388e+06	7.37
RELA-17-132172	02-61412	2017-04-18	PCB-155	7.37e-06	mg/kg	U	N	SO	REG	S	13:00			N		SD	2017-1408	EPA:1668C	2.2e-05	12	D	1.6293e+06	1.77388e+06	7.37
RELA-17-132172	02-61412	2017-04-18	Hexachlorodibenzodioxins (Total)	5.65e-06	mg/kg	J	Y	SO	REG	S	13:00			N		SD	2017-1408	SW-846:8290A		12	D	1.6293e+06	1.77388e+06
RELA-17-132172	02-61412	2017-04-18	PCB-9	7.37e-06	mg/kg	U	N	SO	REG	S	13:00			N		SD	2017-1408	EPA:1668C	2.2e-05	12	D	1.6293e+06	1.77388e+06	7.37
RELA-17-132172	02-61412	2017-04-18	PCB-14	7.37e-06	mg/kg	U	N	SO	REG	S	13:00			N		SD	2017-1408	EPA:1668C	2.2e-05	12	D	1.6293e+06	1.77388e+06	7.37
RELA-17-132172	02-61412	2017-04-18	PCB-8	7.37e-06	mg/kg	U	N	SO	REG	S	13:00			N		SD	2017-1408	EPA:1668C	2.2e-05	12	D	1.6293e+06	1.77388e+06	7.37
RELA-17-132172	02-61412	2017-04-18	PCB-170	0.00292	mg/kg		Y	SO	REG	S	13:00			N		SD	2017-1408	EPA:1668C	2.2e-05	12	D	1.6293e+06	1.77388e+06	7.37
RELA-17-132172	02-61412	2017-04-18	PCB-52	0.000247	mg/kg		Y	SO	REG	S	13:00			N		SD	2017-1408	EPA:1668C	2.2e-05	12	D	1.6293e+06	1.77388e+06	7.37
RELA-17-132172	02-61412	2017-04-18	PCB-133	0.000164	mg/kg		Y	SO	REG	S	13:00			N		SD	2017-1408	EPA:1668C	2.2e-05	12	D	1.6293e+06	1.77388e+06	7.37
RELA-17-132172	02-61412	2017-04-18	PCB-137	0.000865	mg/kg		Y	SO	REG	S	13:00			N		SD	2017-1408	EPA:1668C	2.2e-05	12	D	1.6293e+06	1.77388e+06	7.37
RELA-17-132172	02-61412	2017-04-18	PCB-194	0.00104	mg/kg		Y	SO	REG	S	13:00			N		SD	2017-1408	EPA:1668C	2.2e-05	12	D	1.6293e+06	1.77388e+06	7.37
RELA-17-132172	02-61412	2017-04-18	Heptachlorodibenzodioxin[1,2,3,4,6,7,8-]	2.91e-05	mg/kg		Y	SO	REG	S	13:00			N		SD	2017-1408	SW-846:8290A	4.6e-06	12	D	1.6293e+06	1.77388e+06	1.55
RELA-17-132172	02-61412	2017-04-18	Pentachlorodibenzodioxins (Total)	5.53e-07	mg/kg	J	Y	SO	REG	S	13:00			N		SD	2017-1408	SW-846:8290A		12	D	1.6293e+06	1.77388e+06
RELA-17-132172	02-61412	2017-04-18	PCB-42	1.2e-05	mg/kg	J	Y	SO	REG	S	13:00			N		SD	2017-1408	EPA:1668C	2.2e-05	12	D	1.6293e+06	1.77388e+06	7.37
RELA-17-132172	02-61412	2017-04-18	PCB-17	7.37e-06	mg/kg	U	N	SO	REG	S	13:00			N		SD	2017-1408	EPA:1668C	2.2e-05	12	D	1.6293e+06	1.77388e+06	7.37
RELA-17-132172	02-61412	2017-04-18	PCB-34	7.37e-06	mg/kg	U	N	SO	REG	S	13:00			N		SD	2017-1408	EPA:1668C	2.2e-05	12	D	1.6293e+06	1.77388e+06	7.37
RELA-17-132172	02-61412	2017-04-18	PCB-35	7.37e-06	mg/kg	U	N	SO	REG	S	13:00			N		SD	2017-1408	EPA:1668C	2.2e-05	12	D	1.6293e+06	1.77388e+06	7.37
RELA-17-132172	02-61412	2017-04-18	Heptachlorodibenzodioxins (Total)	6.01e-05	mg/kg		Y	SO	REG	S	13:00			N		SD	2017-1408	SW-846:8290A		12	D	1.6293e+06	1.77388e+06
RELA-17-132172	02-61412	2017-04-18	PCB-95	0.00168	mg/kg		Y	SO	REG	S	13:00			N		SD	2017-1408	EPA:1668C	2.2e-05	12	D	1.6293e+06	1.77388e+06	7.37
RELA-17-132172	02-61412	2017-04-18	PCB-99	0.00401	mg/kg		Y	SO	REG	S	13:00			N		SD	2017-1408	EPA:1668C	2.2e-05	12	D	1.6293e+06	1.77388e+06	7.37
RELA-17-132172	02-61412	2017-04-18	PCB-132	0.00344	mg/kg		Y	SO	REG	S	13:00			N		SD	2017-1408	EPA:1668C	2.2e-05	12	D	1.6293e+06	1.77388e+06	7.37
RELA-17-132172	02-61412	2017-04-18	PCB-136	0.000615	mg/kg		Y	SO	REG	S	13:00			N		SD	2017-1408	EPA:1668C	2.2e-05	12	D	1.6293e+06	1.77388e+06	7.37
RELA-17-132172	02-61412	2017-04-18	PCB-174	0.0027	mg/kg		Y	SO	REG	S	13:00			N		SD	2017-1408	EPA:1668C	2.2e-05	12	D	1.6293e+06	1.77388e+06	7.37
RELA-17-132172	02-61412	2017-04-18	PCB-19	7.37e-06	mg/kg	U	N	SO	REG	S	13:00			N		SD	2017-1408	EPA:1668C	2.2e-05	12	D	1.6293e+06	1.77388e+06	7.37
RELA-17-132172	02-61412	2017-04-18	PCB-27	7.37e-06	mg/kg	U	N	SO	REG	S	13:00			N		SD	2017-1408	EPA:1668C	2.2e-05	12	D	1.6293e+06	1.77388e+06	7.37
RELA-17-132172	02-61412	2017-04-18	PCB-32	7.37e-06	mg/kg	U	N	SO	REG	S	13:00			N		SD	2017-1408	EPA:1668C	2.2e-05	12	D	1.6293e+06	1.77388e+06	7.37
RELA-17-132172	02-61412	2017-04-18	PCB-16	7.37e-06	mg/kg	U	N	SO	REG	S	13:00			N		SD	2017-1408	EPA:1668C	2.2e-05	12	D	1.6293e+06	1.77388e+06	7.37
RELA-17-132172	02-61412	2017-04-18	PCB-22	7.37e-06	mg/kg	U	N	SO	REG	S	13:00			N		SD	2017-1408	EPA:1668C	2.2e-05	12	D	1.6293e+06	1.77388e+06	7.37
RELA-17-132172	02-61412	2017-04-18	PCB-36	7.37e-06	mg/kg	U	N	SO	REG	S	13:00			N		SD	2017-1408	EPA:1668C	2.2e-05	12	D	1.6293e+06	1.77388e+06	7.37
RELA-17-132172	02-61412	2017-04-18	PCB-39	7.37e-06	mg/kg	U	N	SO	REG	S	13:00			N		SD	2017-1408	EPA:1668C	2.2e-05	12	D	1.6293e+06	1.77388e+06	7.37
RELA-17-132172	02-61412	2017-04-18	PCB-37	7.37e-06	mg/kg	U	N	SO	REG	S	13:00			N		SD	2017-1408	EPA:1668C	2.2e-05	12	D	1.6293e+06	1.77388e+06	7.37
RELA-17-132172	02-61412	2017-04-18	Heptachlorodibenzofurans (Total)	2.1e-05	mg/kg	J	Y	SO	REG	S	13:00			N		SD	2017-1408	SW-846:8290A		12	D	1.6293e+06	1.77388e+06
RELA-17-132172	02-61412	2017-04-18	Octachlorodibenzofuran[1,2,3,4,6,7,8,9-]	1.84e-05	mg/kg		Y	SO	REG	S	13:00			N		SD	2017-1408	SW-846:8290A	9.3e-06	12	D	1.6293e+06	1.77388e+06	3.1
RELA-17-132172	02-61412	2017-04-18	Hexachlorodibenzodioxin[1,2,3,4,7,8-]	5.05e-07	mg/kg	J	Y	SO	REG	S	13:00			N		SD	2017-1408	SW-846:8290A	4.6e-06	12	D	1.6293e+06	1.77388e+06	1.55
RELA-17-132172	02-61412	2017-04-18	PCB-189	0.000146	mg/kg		Y	SO	REG	S	13:00			N		SD	2017-1408	EPA:1668C	2.2e-05	12	D	1.6293e+06	1.77388e+06	7.37
RELA-17-132172	02-61412	2017-04-18	PCB-111	7.37e-06	mg/kg	U	N	SO	REG	S	13:00			N		SD	2017-1408	EPA:1668C	2.2e-05	12	D	1.6293e+06	1.77388e+06	7.37
RELA-17-132172	02-61412	2017-04-18	PCB-127	2.04e-05	mg/kg	J	Y	SO	REG	S	13:00			N		SD	2017-1408	EPA:1668C	2.2e-05	12	D	1.6293e+06	1.77388e+06	7.37
RELA-17-132172	02-61412	2017-04-18	PCB-162	3.38e-05	mg/kg		Y	SO	REG	S	13:00			N		SD	2017-1408	EPA:1668C	2.2e-05	12	D	1.6293e+06	1.77388e+06	7.37
RELA-17-132172	02-61412	2017-04-18	PCB-159	7.37e-06	mg/kg	U	N	SO	REG	S	13:00			N		SD	2017-1408	EPA:1668C	2.2e-05	12	D	1.6293e+06	1.77388e+06	7.37
RELA-17-132172	02-61412	2017-04-18	PCB-175	9.94e-05	mg/kg		Y	SO	REG	S	13:00			N		SD	2017-1408	EPA:1668C	2.2e-05	12	D	1.6293e+06	1.77388e+06	7.37
RELA-17-132172	02-61412	2017-04-18	PCB-201	0.000111	mg/kg		Y	SO	REG	S	13:00			N		SD	2017-1408	EPA:1668C	2.2e-05	12	D	1.6293e+06	1.77388e+06	7.37
RELA-17-132172	02-61412	2017-04-18	PCB-206	0.000285	mg/kg		Y	SO	REG	S	13:00			N		SD	2017-1408	EPA:1668C	2.2e-05	12	D	1.6293e+06	1.77388e+06	7.37
RELA-17-132172	02-61412	2017-04-18	Pentachlorodibenzodioxin[1,2,3,7,8-]	4.66e-07	mg/kg	JK	Y	SO	REG	S	13:00			N		SD	2017-1408	SW-846:8290A	4.6e-06	12	D	1.6293e+06	1.77388e+06	1.55
RELA-17-132172	02-61412	2017-04-18	PCB-142	7.37e-06	mg/kg	U	N	SO	REG	S	13:00			N		SD	2017-1408	EPA:1668C	2.2e-05	12	D	1.6293e+06	1.77388e+06	7.37
RELA-17-132172	02-61412	2017-04-18	PCB-160	7.37e-06	mg/kg	U	N	SO	REG	S	13:00			N		SD	2017-1408	EPA:1668C	2.2e-05	12	D	1.6293e+06	1.77388e+06	7.37
RELA-17-132172	02-61412	2017-04-18	PCB-190	0.000634	mg/kg		Y	SO	REG	S	13:00			N		SD	2017-1408	EPA:1668C	2.2e-05	12	D	1.6293e+06	1.77388e+06	7.37
RELA-17-132172	02-61412	2017-04-18	PCB-72	7.37e-06	mg/kg	U	N	SO	REG	S	13:00			N		SD	2017-1408	EPA:1668C	2.2e-05	12	D	1.6293e+06	1.77388e+06	7.37
RELA-17-132172	02-61412	2017-04-18	PCB-56	5.98e-05	mg/kg		Y	SO	REG	S	13:00			N		SD	2017-1408	EPA:1668C	2.2e-05	12	D	1.6293e+06	1.77388e+06	7.37
RELA-17-132172	02-61412	2017-04-18	PCB-46	7.37e-06	mg/kg	U	N	SO	REG	S	13:00			N		SD	2017-1408	EPA:1668C	2.2e-05	12	D	1.6293e+06	1.77388e+06	7.37
RELA-17-132172	02-61412	2017-04-18	PCB-79	2.92e-05	mg/kg		Y	SO	REG	S	13:00			N		SD	2017-1408	EPA:1668C	2.2e-05	12	D	1.6293e+06	1.77388e+06	7.37
RELA-17-132172	02-61412	2017-04-18	PCB-58	7.37e-06	mg/kg	U	N	SO	REG	S	13:00			N		SD	2017-1408	EPA:1668C	2.2e-05	12	D	1.6293e+06	1.77388e+06	7.37
RELA-17-132172	02-61412	2017-04-18	Tetrachlorodibenzodioxins (Total)	3.21e-07	mg/kg	J	Y	SO	REG	S	13:00			N		SD	2017-1408	SW-846:8290A		12	D	1.6293e+06	1.77388e+06
RELA-17-132172	02-61412	2017-04-18	PCB-196	0.000466	mg/kg		Y	SO	REG	S	13:00			N		SD	2017-1408	EPA:1668C	2.2e-05	12	D	1.6293e+06	1.77388e+06	7.37
RELA-17-132172	02-61412	2017-04-18	Tetrachlorodibenzofuran[2,3,7,8-]	1.14e-06	mg/kg		Y	SO	REG	S	13:00			N		SD	2017-1408	SW-846:8290A	9.3e-07	12	D	1.6293e+06	1.77388e+06	0.31
RELA-17-132172	02-61412	2017-04-18	Tetrachlorodibenzofuran[2,3,7,8-]	1.16e-06	mg/kg		Y	SO	REG	S	13:00			N		SD	2017-1408	SW-846:8290A	9.3e-07	12	D	1.6293e+06	1.77388e+06	0.31
RELA-17-132172	02-61412	2017-04-18	PCB-146	0.00197	mg/kg		Y	SO	REG	S	13:00			N		SD	2017-1408	EPA:1668C	2.2e-05	12	D	1.6293e+06	1.77388e+06	7.37
RELA-17-132172	02-61412	2017-04-18	PCB-64	1.93e-05	mg/kg	J	Y	SO	REG	S	13:00			N		SD	2017-1408	EPA:1668C	2.2e-05	12	D	1.6293e+06	1.77388e+06	7.37
RELA-17-132172	02-61412	2017-04-18	PCB-41	7.37e-06	mg/kg	U	N	SO	REG	S	13:00			N		SD	2017-1408	EPA:1668C	2.2e-05	12	D	1.6293e+06	1.77388e+06	7.37
RELA-17-132172	02-61412	2017-04-18	PCB-84	0.000344	mg/kg		Y	SO	REG	S	13:00			N		SD	2017-1408	EPA:1668C	2.2e-05	12	D	1.6293e+06	1.77388e+06	7.37
RELA-17-132172	02-61412	2017-04-18	PCB-92	0.000897	mg/kg		Y	SO	REG	S	13:00			N		SD	2017-1408	EPA:1668C	2.2e-05	12	D	1.6293e+06	1.77388e+06	7.37
RELA-17-132172	02-61412	2017-04-18	PCB-82	0.000354	mg/kg		Y	SO	REG	S	13:00			N		SD	2017-1408	EPA:1668C	2.2e-05	12	D	1.6293e+06	1.77388e+06	7.37
RELA-17-132172	02-61412	2017-04-18	PCB-179	0.000912	mg/kg		Y	SO	REG	S	13:00			N		SD	2017-1408	EPA:1668C	2.2e-05	12	D	1.6293e+06	1.77388e+06	7.37
RELA-17-132172	02-61412	2017-04-18	PCB-176	0.00024	mg/kg		Y	SO	REG	S	13:00			N		SD	2017-1408	EPA:1668C	2.2e-05	12	D	1.6293e+06	1.77388e+06	7.37
RELA-17-132172	02-61412	2017-04-18	PCB-130	0.000943	mg/kg		Y	SO	REG	S	13:00			N		SD	2017-1408	EPA:1668C	2.2e-05	12	D	1.6293e+06	1.77388e+06	7.37
RELA-17-132172	02-61412	2017-04-18	PCB-178	0.000648	mg/kg		Y	SO	REG	S	13:00			N		SD	2017-1408	EPA:1668C	2.2e-05	12	D	1.6293e+06	1.77388e+06	7.37
RELA-17-132172	02-61412	2017-04-18	PCB-187	0.00402	mg/kg		Y	SO	REG	S	13:00			N		SD	2017-1408	EPA:1668C	2.2e-05	12	D	1.6293e+06	1.77388e+06	7.37
RELA-17-132172	02-61412	2017-04-18	PCB-177	0.00177	mg/kg		Y	SO	REG	S	13:00			N		SD	2017-1408	EPA:1668C	2.2e-05	12	D	1.6293e+06	1.77388e+06	7.37
RELA-17-132172	02-61412	2017-04-18	PCB-167	0.000793	mg/kg		Y	SO	REG	S	13:00			N		SD	2017-1408	EPA:1668C	2.2e-05	12	D	1.6293e+06	1.77388e+06	7.37
RELA-17-132172	02-61412	2017-04-18	PCB-172	0.000509	mg/kg		Y	SO	REG	S	13:00			N		SD	2017-1408	EPA:1668C	2.2e-05	12	D	1.6293e+06	1.77388e+06	7.37
RELA-17-132172	02-61412	2017-04-18	PCB-203	0.00075	mg/kg		Y	SO	REG	S	13:00			N		SD	2017-1408	EPA:1668C	2.2e-05	12	D	1.6293e+06	1.77388e+06	7.37
RELA-17-132172	02-61412	2017-04-18	PCB-208	6.78e-05	mg/kg		Y	SO	REG	S	13:00			N		SD	2017-1408	EPA:1668C	2.2e-05	12	D	1.6293e+06	1.77388e+06	7.37
RELA-17-132172	02-61412	2017-04-18	PCB-195	0.000479	mg/kg		Y	SO	REG	S	13:00			N		SD	2017-1408	EPA:1668C	2.2e-05	12	D	1.6293e+06	1.77388e+06	7.37
RELA-17-132172	02-61412	2017-04-18	PCB-207	3.23e-05	mg/kg		Y	SO	REG	S	13:00			N		SD	2017-1408	EPA:1668C	2.2e-05	12	D	1.6293e+06	1.77388e+06	7.37
RELA-17-132172	02-61412	2017-04-18	PCB-134	0.000501	mg/kg		Y	SO	REG	S	13:00			N		SD	2017-1408	EPA:1668C	2.2e-05	12	D	1.6293e+06	1.77388e+06	7.37
RELA-17-132172	02-61412	2017-04-18	PCB-141	0.00207	mg/kg		Y	SO	REG	S	13:00			N		SD	2017-1408	EPA:1668C	2.2e-05	12	D	1.6293e+06	1.77388e+06	7.37
RELA-17-132172	02-61412	2017-04-18	PCB-38	7.37e-06	mg/kg	U	N	SO	REG	S	13:00			N		SD	2017-1408	EPA:1668C	2.2e-05	12	D	1.6293e+06	1.77388e+06	7.37
RELA-17-132172	02-61412	2017-04-18	Total nonaCB	0.000385	mg/kg		Y	SO	REG	S	13:00			N		SD	2017-1408	EPA:1668C		12	D	1.6293e+06	1.77388e+06
RELA-17-132172	02-61412	2017-04-18	Heptachlorodibenzofuran[1,2,3,4,7,8,9-]	5.22e-07	mg/kg	JK	Y	SO	REG	S	13:00			N		SD	2017-1408	SW-846:8290A	4.6e-06	12	D	1.6293e+06	1.77388e+06	1.55
RELA-17-132172	02-61412	2017-04-18	Hexachlorodibenzofurans (Total)	1.17e-05	mg/kg	J	Y	SO	REG	S	13:00			N		SD	2017-1408	SW-846:8290A		12	D	1.6293e+06	1.77388e+06
RELA-17-132172	02-61412	2017-04-18	PCB-24	7.37e-06	mg/kg	U	N	SO	REG	S	13:00			N		SD	2017-1408	EPA:1668C	2.2e-05	12	D	1.6293e+06	1.77388e+06	7.37
RELA-17-132172	02-61412	2017-04-18	PCB-25	7.37e-06	mg/kg	U	N	SO	REG	S	13:00			N		SD	2017-1408	EPA:1668C	2.2e-05	12	D	1.6293e+06	1.77388e+06	7.37
RELA-17-132172	02-61412	2017-04-18	PCB-23	7.37e-06	mg/kg	U	N	SO	REG	S	13:00			N		SD	2017-1408	EPA:1668C	2.2e-05	12	D	1.6293e+06	1.77388e+06	7.37
RELA-17-132172	02-61412	2017-04-18	Total octaCB	0.00439	mg/kg		Y	SO	REG	S	13:00			N		SD	2017-1408	EPA:1668C		12	D	1.6293e+06	1.77388e+06
RELA-17-132172	02-61412	2017-04-18	Tetrachlorodibenzofurans (Totals)	2.29e-06	mg/kg		Y	SO	REG	S	13:00			N		SD	2017-1408	SW-846:8290A		12	D	1.6293e+06	1.77388e+06
RELA-17-132172	02-61412	2017-04-18	PCB-104	7.37e-06	mg/kg	U	N	SO	REG	S	13:00			N		SD	2017-1408	EPA:1668C	2.2e-05	12	D	1.6293e+06	1.77388e+06	7.37
RELA-17-132172	02-61412	2017-04-18	PCB-121	7.37e-06	mg/kg	U	N	SO	REG	S	13:00			N		SD	2017-1408	EPA:1668C	2.2e-05	12	D	1.6293e+06	1.77388e+06	7.37
RELA-17-132172	02-61412	2017-04-18	Pentachlorodibenzofuran[2,3,4,7,8-]	7.8e-07	mg/kg	J	Y	SO	REG	S	13:00			N		SD	2017-1408	SW-846:8290A	4.6e-06	12	D	1.6293e+06	1.77388e+06	1.55
RELA-17-132172	02-61412	2017-04-18	Pentachlorodibenzofuran[1,2,3,7,8-]	7.46e-07	mg/kg	JK	Y	SO	REG	S	13:00			N		SD	2017-1408	SW-846:8290A	4.6e-06	12	D	1.6293e+06	1.77388e+06	1.55
RELA-17-132172	02-61412	2017-04-18	Hexachlorodibenzofuran[1,2,3,6,7,8-]	5.79e-07	mg/kg	JK	Y	SO	REG	S	13:00			N		SD	2017-1408	SW-846:8290A	4.6e-06	12	D	1.6293e+06	1.77388e+06	1.55
RELA-17-132172	02-61412	2017-04-18	PCB-126	5.41e-05	mg/kg		Y	SO	REG	S	13:00			N		SD	2017-1408	EPA:1668C	2.2e-05	12	D	1.6293e+06	1.77388e+06	7.37
RELA-17-132172	02-61412	2017-04-18	Hexachlorodibenzodioxin[1,2,3,6,7,8-]	1.14e-06	mg/kg	J	Y	SO	REG	S	13:00			N		SD	2017-1408	SW-846:8290A	4.6e-06	12	D	1.6293e+06	1.77388e+06	1.55
RELA-17-132172	02-61412	2017-04-18	PCB-83	0.000183	mg/kg		Y	SO	REG	S	13:00			N		SD	2017-1408	EPA:1668C	2.2e-05	12	D	1.6293e+06	1.77388e+06	7.37
RELA-17-132172	02-61412	2017-04-18	PCB-103	1.19e-05	mg/kg	J	Y	SO	REG	S	13:00			N		SD	2017-1408	EPA:1668C	2.2e-05	12	D	1.6293e+06	1.77388e+06	7.37
RELA-17-132172	02-61412	2017-04-18	PCB-154	6.83e-05	mg/kg		Y	SO	REG	S	13:00			N		SD	2017-1408	EPA:1668C	2.2e-05	12	D	1.6293e+06	1.77388e+06	7.37
RELA-17-132172	02-61412	2017-04-18	PCB-182	7.37e-06	mg/kg	U	N	SO	REG	S	13:00			N		SD	2017-1408	EPA:1668C	2.2e-05	12	D	1.6293e+06	1.77388e+06	7.37
RELA-17-132172	02-61412	2017-04-18	Hexachlorodibenzofuran[2,3,4,6,7,8-]	8.67e-07	mg/kg	J	Y	SO	REG	S	13:00			N		SD	2017-1408	SW-846:8290A	4.6e-06	12	D	1.6293e+06	1.77388e+06	1.55
RELA-17-132172	02-61412	2017-04-18	PCB-131	0.000135	mg/kg		Y	SO	REG	S	13:00			N		SD	2017-1408	EPA:1668C	2.2e-05	12	D	1.6293e+06	1.77388e+06	7.37
RELA-17-132172	02-61412	2017-04-18	PCB-123	0.000178	mg/kg		Y	SO	REG	S	13:00			N		SD	2017-1408	EPA:1668C	2.2e-05	12	D	1.6293e+06	1.77388e+06	7.37
RELA-17-132172	02-61412	2017-04-18	Heptachlorodibenzofuran[1,2,3,4,6,7,8-]	7.57e-06	mg/kg		Y	SO	REG	S	13:00			N		SD	2017-1408	SW-846:8290A	4.6e-06	12	D	1.6293e+06	1.77388e+06	1.55
RELA-17-132172	02-61412	2017-04-18	PCB-150	8.41e-06	mg/kg	J	Y	SO	REG	S	13:00			N		SD	2017-1408	EPA:1668C	2.2e-05	12	D	1.6293e+06	1.77388e+06	7.37
RELA-17-132172	02-61412	2017-04-18	PCB-152	7.37e-06	mg/kg	U	N	SO	REG	S	13:00			N		SD	2017-1408	EPA:1668C	2.2e-05	12	D	1.6293e+06	1.77388e+06	7.37
RELA-17-132172	02-61412	2017-04-18	PCB-120	1.17e-05	mg/kg	J	Y	SO	REG	S	13:00			N		SD	2017-1408	EPA:1668C	2.2e-05	12	D	1.6293e+06	1.77388e+06	7.37
RELA-17-132172	02-61412	2017-04-18	PCB-144	0.000366	mg/kg		Y	SO	REG	S	13:00			N		SD	2017-1408	EPA:1668C	2.2e-05	12	D	1.6293e+06	1.77388e+06	7.37
RELA-17-132172	02-61412	2017-04-18	PCB-143	2.69e-05	mg/kg		Y	SO	REG	S	13:00			N		SD	2017-1408	EPA:1668C	2.2e-05	12	D	1.6293e+06	1.77388e+06	7.37
RELA-17-132172	02-61412	2017-04-18	PCB-43	9.36e-06	mg/kg	U	N	SO	REG	S	13:00			N		SD	2017-1408	EPA:1668C	2.2e-05	12	D	1.6293e+06	1.77388e+06	9.36
RELA-17-132172	02-61412	2017-04-18	PCB-48	8.69e-06	mg/kg	J	Y	SO	REG	S	13:00			N		SD	2017-1408	EPA:1668C	2.2e-05	12	D	1.6293e+06	1.77388e+06	7.37
RELA-17-132172	02-61412	2017-04-18	PCB-78	7.37e-06	mg/kg	U	N	SO	REG	S	13:00			N		SD	2017-1408	EPA:1668C	2.2e-05	12	D	1.6293e+06	1.77388e+06	7.37
RELA-17-132172	02-61412	2017-04-18	PCB-81	7.37e-06	mg/kg	U	N	SO	REG	S	13:00			N		SD	2017-1408	EPA:1668C	2.2e-05	12	D	1.6293e+06	1.77388e+06	7.37
RELA-17-132172	02-61412	2017-04-18	PCB-57	7.37e-06	mg/kg	U	N	SO	REG	S	13:00			N		SD	2017-1408	EPA:1668C	2.2e-05	12	D	1.6293e+06	1.77388e+06	7.37
RELA-17-132172	02-61412	2017-04-18	PCB-107	0.000659	mg/kg		Y	SO	REG	S	13:00			N		SD	2017-1408	EPA:1668C	2.2e-05	12	D	1.6293e+06	1.77388e+06	7.37
RELA-17-132172	02-61412	2017-04-18	PCB-106	7.37e-06	mg/kg	U	N	SO	REG	S	13:00			N		SD	2017-1408	EPA:1668C	2.2e-05	12	D	1.6293e+06	1.77388e+06	7.37
RELA-17-132172	02-61412	2017-04-18	Hexachlorodibenzofuran[1,2,3,4,7,8-]	1.15e-06	mg/kg	J	Y	SO	REG	S	13:00			N		SD	2017-1408	SW-846:8290A	4.6e-06	12	D	1.6293e+06	1.77388e+06	1.55
RELA-17-132172	02-61412	2017-04-18	Hexachlorodibenzofuran[1,2,3,7,8,9-]	4.64e-07	mg/kg	U	N	SO	REG	S	13:00			N		SD	2017-1408	SW-846:8290A	4.6e-06	12	D	1.6293e+06	1.77388e+06	1.55
RELA-17-132172	02-61412	2017-04-18	PCB-68	7.37e-06	mg/kg	U	N	SO	REG	S	13:00			N		SD	2017-1408	EPA:1668C	2.2e-05	12	D	1.6293e+06	1.77388e+06	7.37
RELA-17-132172	02-61412	2017-04-18	PCB-67	7.37e-06	mg/kg	U	N	SO	REG	S	13:00			N		SD	2017-1408	EPA:1668C	2.2e-05	12	D	1.6293e+06	1.77388e+06	7.37
RELA-17-132172	02-61412	2017-04-18	PCB-96	7.37e-06	mg/kg	U	N	SO	REG	S	13:00			N		SD	2017-1408	EPA:1668C	2.2e-05	12	D	1.6293e+06	1.77388e+06	7.37
RELA-17-132172	02-61412	2017-04-18	PCB-94	7.37e-06	mg/kg	U	N	SO	REG	S	13:00			N		SD	2017-1408	EPA:1668C	2.2e-05	12	D	1.6293e+06	1.77388e+06	7.37
RELA-17-132172	02-61412	2017-04-18	PCB-89	7.37e-06	mg/kg	U	N	SO	REG	S	13:00			N		SD	2017-1408	EPA:1668C	2.2e-05	12	D	1.6293e+06	1.77388e+06	7.37
RELA-17-132172	02-61412	2017-04-18	PCB-73	7.37e-06	mg/kg	U	N	SO	REG	S	13:00			N		SD	2017-1408	EPA:1668C	2.2e-05	12	D	1.6293e+06	1.77388e+06	7.37
RELA-17-132172	02-61412	2017-04-18	PCB-55	7.37e-06	mg/kg	U	N	SO	REG	S	13:00			N		SD	2017-1408	EPA:1668C	2.2e-05	12	D	1.6293e+06	1.77388e+06	7.37
RELA-17-132172	02-61412	2017-04-18	PCB-63	7.37e-06	mg/kg	U	N	SO	REG	S	13:00			N		SD	2017-1408	EPA:1668C	2.2e-05	12	D	1.6293e+06	1.77388e+06	7.37
RELA-17-132172	02-61412	2017-04-18	PCB-112	7.37e-06	mg/kg	U	N	SO	REG	S	13:00			N		SD	2017-1408	EPA:1668C	2.2e-05	12	D	1.6293e+06	1.77388e+06	7.37
RELA-17-132172	02-61412	2017-04-18	PCB-114	7.67e-05	mg/kg		Y	SO	REG	S	13:00			N		SD	2017-1408	EPA:1668C	2.2e-05	12	D	1.6293e+06	1.77388e+06	7.37
RELA-17-132172	02-61412	2017-04-18	PCB-145	7.37e-06	mg/kg	U	N	SO	REG	S	13:00			N		SD	2017-1408	EPA:1668C	2.2e-05	12	D	1.6293e+06	1.77388e+06	7.37
RELA-17-132172	02-61412	2017-04-18	PCB-148	7.37e-06	mg/kg	U	N	SO	REG	S	13:00			N		SD	2017-1408	EPA:1668C	2.2e-05	12	D	1.6293e+06	1.77388e+06	7.37
RELA-17-132172	02-61412	2017-04-18	PCB-158	0.00134	mg/kg		Y	SO	REG	S	13:00			N		SD	2017-1408	EPA:1668C	2.2e-05	12	D	1.6293e+06	1.77388e+06	7.37
RELA-17-132172	02-61412	2017-04-18	PCB-161	7.37e-06	mg/kg	U	N	SO	REG	S	13:00			N		SD	2017-1408	EPA:1668C	2.2e-05	12	D	1.6293e+06	1.77388e+06	7.37
RELA-17-132172	02-61412	2017-04-18	PCB-164	0.00102	mg/kg		Y	SO	REG	S	13:00			N		SD	2017-1408	EPA:1668C	2.2e-05	12	D	1.6293e+06	1.77388e+06	7.37
RELA-17-132172	02-61412	2017-04-18	PCB-165	7.37e-06	mg/kg	U	N	SO	REG	S	13:00			N		SD	2017-1408	EPA:1668C	2.2e-05	12	D	1.6293e+06	1.77388e+06	7.37
RELA-17-132172	02-61412	2017-04-18	PCB-181	3.68e-05	mg/kg		Y	SO	REG	S	13:00			N		SD	2017-1408	EPA:1668C	2.2e-05	12	D	1.6293e+06	1.77388e+06	7.37
RELA-17-132172	02-61412	2017-04-18	PCB-184	7.37e-06	mg/kg	U	N	SO	REG	S	13:00			N		SD	2017-1408	EPA:1668C	2.2e-05	12	D	1.6293e+06	1.77388e+06	7.37
RELA-17-132172	02-61412	2017-04-18	PCB-186	7.37e-06	mg/kg	U	N	SO	REG	S	13:00			N		SD	2017-1408	EPA:1668C	2.2e-05	12	D	1.6293e+06	1.77388e+06	7.37
RELA-17-132172	02-61412	2017-04-18	PCB-191	9.74e-05	mg/kg		Y	SO	REG	S	13:00			N		SD	2017-1408	EPA:1668C	2.2e-05	12	D	1.6293e+06	1.77388e+06	7.37
RELA-17-132172	02-61412	2017-04-18	PCB-192	7.37e-06	mg/kg	U	N	SO	REG	S	13:00			N		SD	2017-1408	EPA:1668C	2.2e-05	12	D	1.6293e+06	1.77388e+06	7.37
RELA-17-132172	02-61412	2017-04-18	PCB-204	7.37e-06	mg/kg	U	N	SO	REG	S	13:00			N		SD	2017-1408	EPA:1668C	2.2e-05	12	D	1.6293e+06	1.77388e+06	7.37
RELA-17-132172	02-61412	2017-04-18	PCB-205	6.7e-05	mg/kg		Y	SO	REG	S	13:00			N		SD	2017-1408	EPA:1668C	2.2e-05	12	D	1.6293e+06	1.77388e+06	7.37
RELA-17-132172	02-61412	2017-04-18	PCB-188	7.37e-06	mg/kg	U	N	SO	REG	S	13:00			N		SD	2017-1408	EPA:1668C	2.2e-05	12	D	1.6293e+06	1.77388e+06	7.37
RELA-17-132172	02-61412	2017-04-18	PCB-122	0.000103	mg/kg		Y	SO	REG	S	13:00			N		SD	2017-1408	EPA:1668C	2.2e-05	12	D	1.6293e+06	1.77388e+06	7.37
RELA-17-132172	02-61412	2017-04-18	Silver	0.527	mg/kg	U	N	SO	REG	S	13:00			N		SD	2017-1406	SW-846:6010C	0.527	9.51	D	1.6293e+06	1.77388e+06	105
RELA-17-132172	02-61412	2017-04-18	Aluminum	4430	mg/kg	*	Y	SO	REG	S	13:00			N		SD	2017-1406	SW-846:6010C	21.1	9.51	D	1.6293e+06	1.77388e+06	7170
RELA-17-132172	02-61412	2017-04-18	Arsenic	1.21	mg/kg		Y	SO	REG	S	13:00			N		SD	2017-1406	SW-846:6020	1.05	9.51	D	1.6293e+06	1.77388e+06	354
RELA-17-132172	02-61412	2017-04-18	Barium	66.9	mg/kg	*	Y	SO	REG	S	13:00			N		SD	2017-1406	SW-846:6010C	0.527	9.51	D	1.6293e+06	1.77388e+06	105
RELA-17-132172	02-61412	2017-04-18	Beryllium	0.58	mg/kg		Y	SO	REG	S	13:00			N		SD	2017-1406	SW-846:6020	0.105	9.51	D	1.6293e+06	1.77388e+06	21
RELA-17-132172	02-61412	2017-04-18	Calcium	2480	mg/kg	*	Y	SO	REG	S	13:00			N		SD	2017-1406	SW-846:6010C	26.4	9.51	D	1.6293e+06	1.77388e+06	8440
RELA-17-132171	02-61411	2017-04-18	Cadmium	0.54	mg/kg	U	N	SO	REG	S	12:45			N		SD	2017-1406	SW-846:6010C	0.54	9.82	D	1.6292e+06	1.77392e+06	108
RELA-17-132172	02-61412	2017-04-18	Cobalt	1.65	mg/kg	*	Y	SO	REG	S	13:00			N		SD	2017-1406	SW-846:6010C	0.527	9.51	D	1.6293e+06	1.77388e+06	158
RELA-17-132172	02-61412	2017-04-18	Chromium	11.3	mg/kg	*	Y	SO	REG	S	13:00			N		SD	2017-1406	SW-846:6010C	0.527	9.51	D	1.6293e+06	1.77388e+06	158
RELA-17-132172	02-61412	2017-04-18	Copper	6.33	mg/kg	*	Y	SO	REG	S	13:00			N		SD	2017-1406	SW-846:6010C	1.05	9.51	D	1.6293e+06	1.77388e+06	316
RELA-17-132172	02-61412	2017-04-18	Total decaCB	3.5e-05	mg/kg		Y	SO	REG	S	13:00			N		SD	2017-1408	EPA:1668C		12	D	1.6293e+06	1.77388e+06
RELA-17-132172	02-61412	2017-04-18	Iron	8850	mg/kg		Y	SO	REG	S	13:00			N		SD	2017-1406	SW-846:6010C	26.4	9.51	D	1.6293e+06	1.77388e+06	8440
RELA-17-132172	02-61412	2017-04-18	Mercury	0.0849	mg/kg		Y	SO	REG	S	13:00			N		SD	2017-1406	SW-846:7471A	0.013	9.51	D	1.6293e+06	1.77388e+06	4.36
RELA-17-132172	02-61412	2017-04-18	Potassium	852	mg/kg	N*	Y	SO	REG	S	13:00			N		SD	2017-1406	SW-846:6010C	26.4	9.51	D	1.6293e+06	1.77388e+06	6750
RELA-17-132172	02-61412	2017-04-18	Magnesium	833	mg/kg	N*	Y	SO	REG	S	13:00			N		SD	2017-1406	SW-846:6010C	31.6	9.51	D	1.6293e+06	1.77388e+06	8960
RELA-17-132172	02-61412	2017-04-18	Manganese	376	mg/kg	*	Y	SO	REG	S	13:00			N		SD	2017-1406	SW-846:6010C	1.05	9.51	D	1.6293e+06	1.77388e+06	211
RELA-17-132172	02-61412	2017-04-18	Sodium	94.8	mg/kg		Y	SO	REG	S	13:00			N		SD	2017-1406	SW-846:6010C	26.4	9.51	D	1.6293e+06	1.77388e+06	7380
RELA-17-132172	02-61412	2017-04-18	Nickel	3.69	mg/kg		Y	SO	REG	S	13:00			N		SD	2017-1406	SW-846:6020	0.419	9.51	D	1.6293e+06	1.77388e+06	105
RELA-17-132172	02-61412	2017-04-18	Lead	23.1	mg/kg	*	Y	SO	REG	S	13:00			N		SD	2017-1406	SW-846:6010C	1.05	9.51	D	1.6293e+06	1.77388e+06	348
RELA-17-132172	02-61412	2017-04-18	PCB-108/PCB-124	0.000385	mg/kg		Y	SO	REG	S	13:00			N		SD	2017-1408	EPA:1668C	4.4e-05	12	D	1.6293e+06	1.77388e+06	14.8
RELA-17-132172	02-61412	2017-04-18	PCB-110/PCB-115	1.48e-05	mg/kg	U	N	SO	REG	S	13:00			N		SD	2017-1408	EPA:1668C	4.4e-05	12	D	1.6293e+06	1.77388e+06	14.8
RELA-17-132172	02-61412	2017-04-18	PCB-12/PCB-13	1.56e-05	mg/kg	U	N	SO	REG	S	13:00			N		SD	2017-1408	EPA:1668C	4.4e-05	12	D	1.6293e+06	1.77388e+06	15.6
RELA-17-132172	02-61412	2017-04-18	PCB-128/PCB-166	0.00291	mg/kg		Y	SO	REG	S	13:00			N		SD	2017-1408	EPA:1668C	4.4e-05	12	D	1.6293e+06	1.77388e+06	14.8
RELA-17-132172	02-61412	2017-04-18	PCB-129/PCB-138/PCB-163	0.0174	mg/kg		Y	SO	REG	S	13:00			N		SD	2017-1408	EPA:1668C	6.6e-05	12	D	1.6293e+06	1.77388e+06	22.1
RELA-17-132172	02-61412	2017-04-18	PCB-135/PCB-151	0.00274	mg/kg		Y	SO	REG	S	13:00			N		SD	2017-1408	EPA:1668C	4.4e-05	12	D	1.6293e+06	1.77388e+06	14.8
RELA-17-132172	02-61412	2017-04-18	PCB-139/PCB-140	0.000189	mg/kg		Y	SO	REG	S	13:00			N		SD	2017-1408	EPA:1668C	4.4e-05	12	D	1.6293e+06	1.77388e+06	14.8
RELA-17-132172	02-61412	2017-04-18	PCB-147/PCB-149	0.00859	mg/kg		Y	SO	REG	S	13:00			N		SD	2017-1408	EPA:1668C	4.4e-05	12	D	1.6293e+06	1.77388e+06	14.8
RELA-17-132172	02-61412	2017-04-18	PCB-153/PCB-168	0.0122	mg/kg		Y	SO	REG	S	13:00			N		SD	2017-1408	EPA:1668C	4.4e-05	12	D	1.6293e+06	1.77388e+06	14.8
RELA-17-132172	02-61412	2017-04-18	PCB-156/PCB-157	0.00225	mg/kg		Y	SO	REG	S	13:00			N		SD	2017-1408	EPA:1668C	4.4e-05	12	D	1.6293e+06	1.77388e+06	14.8
RELA-17-132172	02-61412	2017-04-18	PCB-171/PCB-173	0.000797	mg/kg		Y	SO	REG	S	13:00			N		SD	2017-1408	EPA:1668C	4.4e-05	12	D	1.6293e+06	1.77388e+06	14.8
RELA-17-132172	02-61412	2017-04-18	PCB-18/PCB-30	1.48e-05	mg/kg	U	N	SO	REG	S	13:00			N		SD	2017-1408	EPA:1668C	4.4e-05	12	D	1.6293e+06	1.77388e+06	14.8
RELA-17-132172	02-61412	2017-04-18	PCB-180/PCB-193	0.00566	mg/kg		Y	SO	REG	S	13:00			N		SD	2017-1408	EPA:1668C	4.4e-05	12	D	1.6293e+06	1.77388e+06	14.8
RELA-17-132172	02-61412	2017-04-18	PCB-183/PCB-185	0.00155	mg/kg		Y	SO	REG	S	13:00			N		SD	2017-1408	EPA:1668C	4.4e-05	12	D	1.6293e+06	1.77388e+06	14.8
RELA-17-132172	02-61412	2017-04-18	PCB-197/PCB-200	1.48e-05	mg/kg	U	N	SO	REG	S	13:00			N		SD	2017-1408	EPA:1668C	4.4e-05	12	D	1.6293e+06	1.77388e+06	14.8
RELA-17-132172	02-61412	2017-04-18	PCB-198/PCB-199	0.00125	mg/kg		Y	SO	REG	S	13:00			N		SD	2017-1408	EPA:1668C	4.4e-05	12	D	1.6293e+06	1.77388e+06	14.8
RELA-17-132172	02-61412	2017-04-18	PCB-20/PCB-28	1.48e-05	mg/kg	U	N	SO	REG	S	13:00			N		SD	2017-1408	EPA:1668C	4.4e-05	12	D	1.6293e+06	1.77388e+06	14.8
RELA-17-132172	02-61412	2017-04-18	PCB-21/PCB-33	1.48e-05	mg/kg	U	N	SO	REG	S	13:00			N		SD	2017-1408	EPA:1668C	4.4e-05	12	D	1.6293e+06	1.77388e+06	14.8
RELA-17-132172	02-61412	2017-04-18	PCB-26/PCB-29	1.48e-05	mg/kg	U	N	SO	REG	S	13:00			N		SD	2017-1408	EPA:1668C	4.4e-05	12	D	1.6293e+06	1.77388e+06	14.8
RELA-17-132172	02-61412	2017-04-18	PCB-40/PCB-71	1.48e-05	mg/kg	U	N	SO	REG	S	13:00			N		SD	2017-1408	EPA:1668C	4.4e-05	12	D	1.6293e+06	1.77388e+06	14.8
RELA-17-132172	02-61412	2017-04-18	PCB-44/PCB-47/PCB-65	0.000111	mg/kg		Y	SO	REG	S	13:00			N		SD	2017-1408	EPA:1668C	6.6e-05	12	D	1.6293e+06	1.77388e+06	22.1
RELA-17-132172	02-61412	2017-04-18	PCB-45/PCB-51	1.48e-05	mg/kg	U	N	SO	REG	S	13:00			N		SD	2017-1408	EPA:1668C	4.4e-05	12	D	1.6293e+06	1.77388e+06	14.8
RELA-17-132172	02-61412	2017-04-18	PCB-49/PCB-69	0.000181	mg/kg		Y	SO	REG	S	13:00			N		SD	2017-1408	EPA:1668C	4.4e-05	12	D	1.6293e+06	1.77388e+06	14.8
RELA-17-132172	02-61412	2017-04-18	PCB-50/PCB-53	1.48e-05	mg/kg	U	N	SO	REG	S	13:00			N		SD	2017-1408	EPA:1668C	4.4e-05	12	D	1.6293e+06	1.77388e+06	14.8
RELA-17-132172	02-61412	2017-04-18	PCB-59/PCB-62/PCB-75	2.21e-05	mg/kg	U	N	SO	REG	S	13:00			N		SD	2017-1408	EPA:1668C	6.6e-05	12	D	1.6293e+06	1.77388e+06	22.1
RELA-17-132172	02-61412	2017-04-18	PCB-61/PCB-70/PCB-74/PCB-76	0.000582	mg/kg		Y	SO	REG	S	13:00			N		SD	2017-1408	EPA:1668C	8.9e-05	12	D	1.6293e+06	1.77388e+06	29.4
RELA-17-132172	02-61412	2017-04-18	PCB-85/PCB-116/PCB-117	0.00121	mg/kg		Y	SO	REG	S	13:00			N		SD	2017-1408	EPA:1668C	6.6e-05	12	D	1.6293e+06	1.77388e+06	22.1
RELA-17-132172	02-61412	2017-04-18	PCB-86/87/97/109/119/125	0.0034	mg/kg		Y	SO	REG	S	13:00			N		SD	2017-1408	EPA:1668C	0.00013	12	D	1.6293e+06	1.77388e+06	44.3
RELA-17-132172	02-61412	2017-04-18	PCB-88/PCB-91	0.000555	mg/kg		Y	SO	REG	S	13:00			N		SD	2017-1408	EPA:1668C	4.4e-05	12	D	1.6293e+06	1.77388e+06	14.8
RELA-17-132172	02-61412	2017-04-18	PCB-90/PCB-101/PCB-113	0.00584	mg/kg		Y	SO	REG	S	13:00			N		SD	2017-1408	EPA:1668C	6.6e-05	12	D	1.6293e+06	1.77388e+06	22.1
RELA-17-132172	02-61412	2017-04-18	PCB-93/PCB-100	1.74e-05	mg/kg	J	Y	SO	REG	S	13:00			N		SD	2017-1408	EPA:1668C	4.4e-05	12	D	1.6293e+06	1.77388e+06	14.8
RELA-17-132172	02-61412	2017-04-18	PCB-98/PCB-102	2.92e-05	mg/kg	J	Y	SO	REG	S	13:00			N		SD	2017-1408	EPA:1668C	4.4e-05	12	D	1.6293e+06	1.77388e+06	14.8
RELA-17-132171	02-61411	2017-04-18	Antimony	1.08	mg/kg	U	N	SO	REG	S	12:45			N		SD	2017-1406	SW-846:6010C	1.08	9.82	D	1.6292e+06	1.77392e+06	357
RELA-17-132172	02-61412	2017-04-18	Selenium	1.22	mg/kg		Y	SO	REG	S	13:00			N		SD	2017-1406	SW-846:6020	1.05	9.51	D	1.6293e+06	1.77388e+06	377
RELA-17-132172	02-61412	2017-04-18	Temperature	5	deg C		Y	SO	REG	S	13:00			N		SD	2017-1408	EPA:170.0				1.6293e+06	1.77388e+06
RELA-17-132172	02-61412	2017-04-18	Temperature	2	deg C		Y	SO	REG	S	13:00			N		SD	2017-1406	EPA:170.0				1.6293e+06	1.77388e+06
RELA-17-132172	02-61412	2017-04-18	Thallium	0.17	mg/kg	J	Y	SO	REG	S	13:00			N		SD	2017-1406	SW-846:6020	0.419	9.51	D	1.6293e+06	1.77388e+06	147
RELA-17-132172	02-61412	2017-04-18	Vanadium	11.2	mg/kg	*	Y	SO	REG	S	13:00			N		SD	2017-1406	SW-846:6010C	0.527	9.51	D	1.6293e+06	1.77388e+06	105
RELA-17-132172	02-61412	2017-04-18	Zinc	51.5	mg/kg		Y	SO	REG	S	13:00			N		SD	2017-1406	SW-846:6010C	1.05	9.51	D	1.6293e+06	1.77388e+06	422
