# Supplementary material for: Investigating effects of soil chemicals on density of small mammal bioindicators using spatial capture-recapture models
Source: PLoS One. 2020 Sep 17;15(9):e0238870. doi: 10.1371/journal.pone.0238870 (PMC7498087; doi:10.1371/journal.pone.0238870)
Supplement: S1 File — (ZIP) [file pone.0238870.s003.zip › Soil Upper Grid.xlsx]

## Sheet: Sheet0
Field Sample ID	Location ID	Sample Date	Parameter Name	Report Result	Report Units	Lab Qualifier	Detected	Sample Matrix	Sample Purpose	Sample Type	Sample Time	Latitude (Decimal)	Longitude (Decimal)	Filtered	Field Sample Comments	Lab Matrix	COC #	Lab Method	Report Detection Limit	% Moisture	Dilution Factor	Northing	Easting	Method Detection Limit	Minimum Detectable Activity
RELA-17-132155	02-61395	2017-04-18	PCB-4	2.97e-05	mg/kg	U	N	SO	REG	S	09:25	35.8766	-106.292	N		SD	2017-1408	EPA:1668C	0.00039	2.6	5	1.77435e+06	1.62805e+06	29.7
RELA-17-132156	02-61396	2017-04-18	Total PCB	546	mg/kg	J	Y	SO	REG	S	09:45	35.8766	-106.291	N		SD	2017-1408	EPA:1668C		2.8	2000	1.77435e+06	1.62815e+06
RELA-17-132155	02-61395	2017-04-18	PCB-54	2.97e-05	mg/kg	U	N	SO	REG	S	09:25	35.8766	-106.292	N		SD	2017-1408	EPA:1668C	8.9e-05	2.6	5	1.77435e+06	1.62805e+06	29.7
RELA-17-132155	02-61395	2017-04-18	PCB-5	2.97e-05	mg/kg	U	N	SO	REG	S	09:25	35.8766	-106.292	N		SD	2017-1408	EPA:1668C	8.9e-05	2.6	5	1.77435e+06	1.62805e+06	29.7
RELA-17-132155	02-61395	2017-04-18	PCB-31	4.96e-05	mg/kg	J	Y	SO	REG	S	09:25	35.8766	-106.292	N		SD	2017-1408	EPA:1668C	8.9e-05	2.6	5	1.77435e+06	1.62805e+06	29.7
RELA-17-132155	02-61395	2017-04-18	Tetrachlorodibenzodioxin[2,3,7,8-]	1.05e-07	mg/kg	U	N	SO	REG	S	09:25	35.8766	-106.292	N		SD	2017-1408	SW-846:8290A	9.2e-07	2.6	1	1.77435e+06	1.62805e+06	0.306
RELA-17-132156	02-61396	2017-04-18	Hexachlorodibenzodioxin[1,2,3,7,8,9-]	5.9e-06	mg/kg	U	N	SO	REG	S	09:45	35.8766	-106.291	N		SD	2017-1408	SW-846:8290A	4.6e-05	2.8	10	1.77435e+06	1.62815e+06	15.2
RELA-17-132155	02-61395	2017-04-18	PCB-11	8.83e-05	mg/kg	U	N	SO	REG	S	09:25	35.8766	-106.292	N		SD	2017-1408	EPA:1668C	0.00089	2.6	5	1.77435e+06	1.62805e+06	88.3
RELA-17-132155	02-61395	2017-04-18	PCB-15	2.97e-05	mg/kg	U	N	SO	REG	S	09:25	35.8766	-106.292	N		SD	2017-1408	EPA:1668C	8.9e-05	2.6	5	1.77435e+06	1.62805e+06	29.7
RELA-17-132155	02-61395	2017-04-18	PCB-209	0.000307	mg/kg		Y	SO	REG	S	09:25	35.8766	-106.292	N		SD	2017-1408	EPA:1668C	8.9e-05	2.6	5	1.77435e+06	1.62805e+06	29.7
RELA-17-132155	02-61395	2017-04-18	PCB-1	2.97e-05	mg/kg	U	N	SO	REG	S	09:25	35.8766	-106.292	N		SD	2017-1408	EPA:1668C	0.00017	2.6	5	1.77435e+06	1.62805e+06	29.7
RELA-17-132155	02-61395	2017-04-18	PCB-2	2.97e-05	mg/kg	U	N	SO	REG	S	09:25	35.8766	-106.292	N		SD	2017-1408	EPA:1668C	8.9e-05	2.6	5	1.77435e+06	1.62805e+06	29.7
RELA-17-132155	02-61395	2017-04-18	PCB-3	2.97e-05	mg/kg	U	N	SO	REG	S	09:25	35.8766	-106.292	N		SD	2017-1408	EPA:1668C	8.9e-05	2.6	5	1.77435e+06	1.62805e+06	29.7
RELA-17-132155	02-61395	2017-04-18	PCB-202	0.00839	mg/kg		Y	SO	REG	S	09:25	35.8766	-106.292	N		SD	2017-1408	EPA:1668C	8.9e-05	2.6	5	1.77435e+06	1.62805e+06	29.7
RELA-17-132155	02-61395	2017-04-18	Total triCB	9.26e-05	mg/kg	J	Y	SO	REG	S	09:25	35.8766	-106.292	N		SD	2017-1408	EPA:1668C		2.6	5	1.77435e+06	1.62805e+06
RELA-17-132155	02-61395	2017-04-18	Total pentaCB	0.073	mg/kg	J	Y	SO	REG	S	09:25	35.8766	-106.292	N		SD	2017-1408	EPA:1668C		2.6	5	1.77435e+06	1.62805e+06
RELA-17-132155	02-61395	2017-04-18	Total diCB	0	mg/kg	U	N	SO	REG	S	09:25	35.8766	-106.292	N		SD	2017-1408	EPA:1668C		2.6	5	1.77435e+06	1.62805e+06
RELA-17-132155	02-61395	2017-04-18	PCB-6	2.97e-05	mg/kg	U	N	SO	REG	S	09:25	35.8766	-106.292	N		SD	2017-1408	EPA:1668C	8.9e-05	2.6	5	1.77435e+06	1.62805e+06	29.7
RELA-17-132155	02-61395	2017-04-18	Total hexaCB	0.685	mg/kg	J	Y	SO	REG	S	09:25	35.8766	-106.292	N		SD	2017-1408	EPA:1668C		2.6	5	1.77435e+06	1.62805e+06
RELA-17-132155	02-61395	2017-04-18	Total tetraCB	0.00266	mg/kg	J	Y	SO	REG	S	09:25	35.8766	-106.292	N		SD	2017-1408	EPA:1668C		2.6	5	1.77435e+06	1.62805e+06
RELA-17-132155	02-61395	2017-04-18	Total monoCB	0	mg/kg	U	N	SO	REG	S	09:25	35.8766	-106.292	N		SD	2017-1408	EPA:1668C		2.6	5	1.77435e+06	1.62805e+06
RELA-17-132155	02-61395	2017-04-18	Total heptaCB	0.618	mg/kg	J	Y	SO	REG	S	09:25	35.8766	-106.292	N		SD	2017-1408	EPA:1668C		2.6	5	1.77435e+06	1.62805e+06
RELA-17-132155	02-61395	2017-04-18	Pentachlorodibenzofurans (Totals)	0.000204	mg/kg		Y	SO	REG	S	09:25	35.8766	-106.292	N		SD	2017-1408	SW-846:8290A		2.6	1	1.77435e+06	1.62805e+06
RELA-17-132155	02-61395	2017-04-18	PCB-118	0.00681	mg/kg		Y	SO	REG	S	09:25	35.8766	-106.292	N		SD	2017-1408	EPA:1668C	8.9e-05	2.6	5	1.77435e+06	1.62805e+06	29.7
RELA-17-132155	02-61395	2017-04-18	PCB-66	0.000163	mg/kg		Y	SO	REG	S	09:25	35.8766	-106.292	N		SD	2017-1408	EPA:1668C	8.9e-05	2.6	5	1.77435e+06	1.62805e+06	29.7
RELA-17-132155	02-61395	2017-04-18	PCB-77	0.000186	mg/kg		Y	SO	REG	S	09:25	35.8766	-106.292	N		SD	2017-1408	EPA:1668C	8.9e-05	2.6	5	1.77435e+06	1.62805e+06	29.7
RELA-17-132155	02-61395	2017-04-18	PCB-105	0.000776	mg/kg		Y	SO	REG	S	09:25	35.8766	-106.292	N		SD	2017-1408	EPA:1668C	8.9e-05	2.6	5	1.77435e+06	1.62805e+06	29.7
RELA-17-132155	02-61395	2017-04-18	Octachlorodibenzodioxin[1,2,3,4,6,7,8,9-]	0.0013	mg/kg		Y	SO	REG	S	09:25	35.8766	-106.292	N		SD	2017-1408	SW-846:8290A	9.2e-06	2.6	1	1.77435e+06	1.62805e+06	3.06
RELA-17-132155	02-61395	2017-04-18	PCB-169	0.000172	mg/kg		Y	SO	REG	S	09:25	35.8766	-106.292	N		SD	2017-1408	EPA:1668C	8.9e-05	2.6	5	1.77435e+06	1.62805e+06	29.7
RELA-17-132155	02-61395	2017-04-18	PCB-60	6.1e-05	mg/kg	J	Y	SO	REG	S	09:25	35.8766	-106.292	N		SD	2017-1408	EPA:1668C	8.9e-05	2.6	5	1.77435e+06	1.62805e+06	29.7
RELA-17-132155	02-61395	2017-04-18	PCB-10	2.97e-05	mg/kg	U	N	SO	REG	S	09:25	35.8766	-106.292	N		SD	2017-1408	EPA:1668C	8.9e-05	2.6	5	1.77435e+06	1.62805e+06	29.7
RELA-17-132155	02-61395	2017-04-18	PCB-7	2.97e-05	mg/kg	U	N	SO	REG	S	09:25	35.8766	-106.292	N		SD	2017-1408	EPA:1668C	8.9e-05	2.6	5	1.77435e+06	1.62805e+06	29.7
RELA-17-132155	02-61395	2017-04-18	PCB-80	2.97e-05	mg/kg	U	N	SO	REG	S	09:25	35.8766	-106.292	N		SD	2017-1408	EPA:1668C	8.9e-05	2.6	5	1.77435e+06	1.62805e+06	29.7
RELA-17-132155	02-61395	2017-04-18	PCB-155	2.97e-05	mg/kg	U	N	SO	REG	S	09:25	35.8766	-106.292	N		SD	2017-1408	EPA:1668C	8.9e-05	2.6	5	1.77435e+06	1.62805e+06	29.7
RELA-17-132155	02-61395	2017-04-18	Hexachlorodibenzodioxins (Total)	3.3e-05	mg/kg	J	Y	SO	REG	S	09:25	35.8766	-106.292	N		SD	2017-1408	SW-846:8290A		2.6	1	1.77435e+06	1.62805e+06
RELA-17-132155	02-61395	2017-04-18	PCB-9	2.97e-05	mg/kg	U	N	SO	REG	S	09:25	35.8766	-106.292	N		SD	2017-1408	EPA:1668C	8.9e-05	2.6	5	1.77435e+06	1.62805e+06	29.7
RELA-17-132155	02-61395	2017-04-18	PCB-14	2.97e-05	mg/kg	U	N	SO	REG	S	09:25	35.8766	-106.292	N		SD	2017-1408	EPA:1668C	8.9e-05	2.6	5	1.77435e+06	1.62805e+06	29.7
RELA-17-132155	02-61395	2017-04-18	PCB-8	2.97e-05	mg/kg	U	N	SO	REG	S	09:25	35.8766	-106.292	N		SD	2017-1408	EPA:1668C	8.9e-05	2.6	5	1.77435e+06	1.62805e+06	29.7
RELA-17-132155	02-61395	2017-04-18	PCB-170	0.0988	mg/kg		Y	SO	REG	S	09:25	35.8766	-106.292	N		SD	2017-1408	EPA:1668C	8.9e-05	2.6	5	1.77435e+06	1.62805e+06	29.7
RELA-17-132155	02-61395	2017-04-18	PCB-52	0.000795	mg/kg		Y	SO	REG	S	09:25	35.8766	-106.292	N		SD	2017-1408	EPA:1668C	8.9e-05	2.6	5	1.77435e+06	1.62805e+06	29.7
RELA-17-132155	02-61395	2017-04-18	PCB-133	0.00159	mg/kg		Y	SO	REG	S	09:25	35.8766	-106.292	N		SD	2017-1408	EPA:1668C	8.9e-05	2.6	5	1.77435e+06	1.62805e+06	29.7
RELA-17-132155	02-61395	2017-04-18	PCB-137	0.00105	mg/kg		Y	SO	REG	S	09:25	35.8766	-106.292	N		SD	2017-1408	EPA:1668C	8.9e-05	2.6	5	1.77435e+06	1.62805e+06	29.7
RELA-17-132155	02-61395	2017-04-18	PCB-194	0.0628	mg/kg		Y	SO	REG	S	09:25	35.8766	-106.292	N		SD	2017-1408	EPA:1668C	8.9e-05	2.6	5	1.77435e+06	1.62805e+06	29.7
RELA-17-132155	02-61395	2017-04-18	Heptachlorodibenzodioxin[1,2,3,4,6,7,8-]	0.000129	mg/kg		Y	SO	REG	S	09:25	35.8766	-106.292	N		SD	2017-1408	SW-846:8290A	4.6e-06	2.6	1	1.77435e+06	1.62805e+06	1.53
RELA-17-132156	02-61396	2017-04-18	Pentachlorodibenzodioxins (Total)	0	mg/kg	QU	N	SO	REG	S	09:45	35.8766	-106.291	N		SD	2017-1408	SW-846:8290A		2.8	10	1.77435e+06	1.62815e+06
RELA-17-132155	02-61395	2017-04-18	PCB-42	5.67e-05	mg/kg	J	Y	SO	REG	S	09:25	35.8766	-106.292	N		SD	2017-1408	EPA:1668C	8.9e-05	2.6	5	1.77435e+06	1.62805e+06	29.7
RELA-17-132155	02-61395	2017-04-18	PCB-17	2.97e-05	mg/kg	U	N	SO	REG	S	09:25	35.8766	-106.292	N		SD	2017-1408	EPA:1668C	8.9e-05	2.6	5	1.77435e+06	1.62805e+06	29.7
RELA-17-132155	02-61395	2017-04-18	PCB-34	2.97e-05	mg/kg	U	N	SO	REG	S	09:25	35.8766	-106.292	N		SD	2017-1408	EPA:1668C	8.9e-05	2.6	5	1.77435e+06	1.62805e+06	29.7
RELA-17-132155	02-61395	2017-04-18	PCB-35	2.97e-05	mg/kg	U	N	SO	REG	S	09:25	35.8766	-106.292	N		SD	2017-1408	EPA:1668C	8.9e-05	2.6	5	1.77435e+06	1.62805e+06	29.7
RELA-17-132155	02-61395	2017-04-18	Heptachlorodibenzodioxins (Total)	0.00026	mg/kg		Y	SO	REG	S	09:25	35.8766	-106.292	N		SD	2017-1408	SW-846:8290A		2.6	1	1.77435e+06	1.62805e+06
RELA-17-132155	02-61395	2017-04-18	PCB-95	0.0154	mg/kg		Y	SO	REG	S	09:25	35.8766	-106.292	N		SD	2017-1408	EPA:1668C	8.9e-05	2.6	5	1.77435e+06	1.62805e+06	29.7
RELA-17-132155	02-61395	2017-04-18	PCB-99	0.000799	mg/kg		Y	SO	REG	S	09:25	35.8766	-106.292	N		SD	2017-1408	EPA:1668C	8.9e-05	2.6	5	1.77435e+06	1.62805e+06	29.7
RELA-17-132155	02-61395	2017-04-18	PCB-132	0.0401	mg/kg		Y	SO	REG	S	09:25	35.8766	-106.292	N		SD	2017-1408	EPA:1668C	8.9e-05	2.6	5	1.77435e+06	1.62805e+06	29.7
RELA-17-132155	02-61395	2017-04-18	PCB-136	0.0158	mg/kg		Y	SO	REG	S	09:25	35.8766	-106.292	N		SD	2017-1408	EPA:1668C	8.9e-05	2.6	5	1.77435e+06	1.62805e+06	29.7
RELA-17-132155	02-61395	2017-04-18	PCB-174	0.112	mg/kg		Y	SO	REG	S	09:25	35.8766	-106.292	N		SD	2017-1408	EPA:1668C	8.9e-05	2.6	5	1.77435e+06	1.62805e+06	29.7
RELA-17-132155	02-61395	2017-04-18	PCB-19	2.97e-05	mg/kg	U	N	SO	REG	S	09:25	35.8766	-106.292	N		SD	2017-1408	EPA:1668C	8.9e-05	2.6	5	1.77435e+06	1.62805e+06	29.7
RELA-17-132155	02-61395	2017-04-18	PCB-27	2.97e-05	mg/kg	U	N	SO	REG	S	09:25	35.8766	-106.292	N		SD	2017-1408	EPA:1668C	8.9e-05	2.6	5	1.77435e+06	1.62805e+06	29.7
RELA-17-132155	02-61395	2017-04-18	PCB-32	2.97e-05	mg/kg	U	N	SO	REG	S	09:25	35.8766	-106.292	N		SD	2017-1408	EPA:1668C	8.9e-05	2.6	5	1.77435e+06	1.62805e+06	29.7
RELA-17-132155	02-61395	2017-04-18	PCB-16	2.97e-05	mg/kg	U	N	SO	REG	S	09:25	35.8766	-106.292	N		SD	2017-1408	EPA:1668C	8.9e-05	2.6	5	1.77435e+06	1.62805e+06	29.7
RELA-17-132155	02-61395	2017-04-18	PCB-22	2.97e-05	mg/kg	U	N	SO	REG	S	09:25	35.8766	-106.292	N		SD	2017-1408	EPA:1668C	8.9e-05	2.6	5	1.77435e+06	1.62805e+06	29.7
RELA-17-132155	02-61395	2017-04-18	PCB-36	2.97e-05	mg/kg	U	N	SO	REG	S	09:25	35.8766	-106.292	N		SD	2017-1408	EPA:1668C	8.9e-05	2.6	5	1.77435e+06	1.62805e+06	29.7
RELA-17-132155	02-61395	2017-04-18	PCB-39	2.97e-05	mg/kg	U	N	SO	REG	S	09:25	35.8766	-106.292	N		SD	2017-1408	EPA:1668C	8.9e-05	2.6	5	1.77435e+06	1.62805e+06	29.7
RELA-17-132155	02-61395	2017-04-18	PCB-37	4.3e-05	mg/kg	J	Y	SO	REG	S	09:25	35.8766	-106.292	N		SD	2017-1408	EPA:1668C	8.9e-05	2.6	5	1.77435e+06	1.62805e+06	29.7
RELA-17-132155	02-61395	2017-04-18	Heptachlorodibenzofurans (Total)	8.5e-05	mg/kg	J	Y	SO	REG	S	09:25	35.8766	-106.292	N		SD	2017-1408	SW-846:8290A		2.6	1	1.77435e+06	1.62805e+06
RELA-17-132155	02-61395	2017-04-18	Octachlorodibenzofuran[1,2,3,4,6,7,8,9-]	5.98e-05	mg/kg		Y	SO	REG	S	09:25	35.8766	-106.292	N		SD	2017-1408	SW-846:8290A	9.2e-06	2.6	1	1.77435e+06	1.62805e+06	3.06
RELA-17-132156	02-61396	2017-04-18	Hexachlorodibenzodioxin[1,2,3,4,7,8-]	6.3e-06	mg/kg	U	N	SO	REG	S	09:45	35.8766	-106.291	N		SD	2017-1408	SW-846:8290A	4.6e-05	2.8	10	1.77435e+06	1.62815e+06	15.2
RELA-17-132155	02-61395	2017-04-18	PCB-189	0.00388	mg/kg		Y	SO	REG	S	09:25	35.8766	-106.292	N		SD	2017-1408	EPA:1668C	8.9e-05	2.6	5	1.77435e+06	1.62805e+06	29.7
RELA-17-132155	02-61395	2017-04-18	PCB-111	2.97e-05	mg/kg	U	N	SO	REG	S	09:25	35.8766	-106.292	N		SD	2017-1408	EPA:1668C	8.9e-05	2.6	5	1.77435e+06	1.62805e+06	29.7
RELA-17-132155	02-61395	2017-04-18	PCB-127	2.97e-05	mg/kg	U	N	SO	REG	S	09:25	35.8766	-106.292	N		SD	2017-1408	EPA:1668C	8.9e-05	2.6	5	1.77435e+06	1.62805e+06	29.7
RELA-17-132155	02-61395	2017-04-18	PCB-162	0.000425	mg/kg		Y	SO	REG	S	09:25	35.8766	-106.292	N		SD	2017-1408	EPA:1668C	8.9e-05	2.6	5	1.77435e+06	1.62805e+06	29.7
RELA-17-132155	02-61395	2017-04-18	PCB-159	2.97e-05	mg/kg	U	N	SO	REG	S	09:25	35.8766	-106.292	N		SD	2017-1408	EPA:1668C	8.9e-05	2.6	5	1.77435e+06	1.62805e+06	29.7
RELA-17-132155	02-61395	2017-04-18	PCB-175	0.00429	mg/kg		Y	SO	REG	S	09:25	35.8766	-106.292	N		SD	2017-1408	EPA:1668C	8.9e-05	2.6	5	1.77435e+06	1.62805e+06	29.7
RELA-17-132155	02-61395	2017-04-18	PCB-201	0.00652	mg/kg		Y	SO	REG	S	09:25	35.8766	-106.292	N		SD	2017-1408	EPA:1668C	8.9e-05	2.6	5	1.77435e+06	1.62805e+06	29.7
RELA-17-132155	02-61395	2017-04-18	PCB-206	0.013	mg/kg		Y	SO	REG	S	09:25	35.8766	-106.292	N		SD	2017-1408	EPA:1668C	8.9e-05	2.6	5	1.77435e+06	1.62805e+06	29.7
RELA-17-132156	02-61396	2017-04-18	Pentachlorodibenzodioxin[1,2,3,7,8-]	5.24e-06	mg/kg	U	N	SO	REG	S	09:45	35.8766	-106.291	N		SD	2017-1408	SW-846:8290A	4.6e-05	2.8	10	1.77435e+06	1.62815e+06	15.2
RELA-17-132155	02-61395	2017-04-18	PCB-142	2.97e-05	mg/kg	U	N	SO	REG	S	09:25	35.8766	-106.292	N		SD	2017-1408	EPA:1668C	8.9e-05	2.6	5	1.77435e+06	1.62805e+06	29.7
RELA-17-132155	02-61395	2017-04-18	PCB-160	2.97e-05	mg/kg	U	N	SO	REG	S	09:25	35.8766	-106.292	N		SD	2017-1408	EPA:1668C	8.9e-05	2.6	5	1.77435e+06	1.62805e+06	29.7
RELA-17-132155	02-61395	2017-04-18	PCB-190	0.0229	mg/kg		Y	SO	REG	S	09:25	35.8766	-106.292	N		SD	2017-1408	EPA:1668C	8.9e-05	2.6	5	1.77435e+06	1.62805e+06	29.7
RELA-17-132155	02-61395	2017-04-18	PCB-72	2.97e-05	mg/kg	U	N	SO	REG	S	09:25	35.8766	-106.292	N		SD	2017-1408	EPA:1668C	8.9e-05	2.6	5	1.77435e+06	1.62805e+06	29.7
RELA-17-132155	02-61395	2017-04-18	PCB-56	0.000164	mg/kg		Y	SO	REG	S	09:25	35.8766	-106.292	N		SD	2017-1408	EPA:1668C	8.9e-05	2.6	5	1.77435e+06	1.62805e+06	29.7
RELA-17-132155	02-61395	2017-04-18	PCB-46	2.97e-05	mg/kg	U	N	SO	REG	S	09:25	35.8766	-106.292	N		SD	2017-1408	EPA:1668C	8.9e-05	2.6	5	1.77435e+06	1.62805e+06	29.7
RELA-17-132155	02-61395	2017-04-18	PCB-79	6.69e-05	mg/kg	J	Y	SO	REG	S	09:25	35.8766	-106.292	N		SD	2017-1408	EPA:1668C	8.9e-05	2.6	5	1.77435e+06	1.62805e+06	29.7
RELA-17-132155	02-61395	2017-04-18	PCB-58	2.97e-05	mg/kg	U	N	SO	REG	S	09:25	35.8766	-106.292	N		SD	2017-1408	EPA:1668C	8.9e-05	2.6	5	1.77435e+06	1.62805e+06	29.7
RELA-17-132155	02-61395	2017-04-18	Tetrachlorodibenzodioxins (Total)	0	mg/kg	U	N	SO	REG	S	09:25	35.8766	-106.292	N		SD	2017-1408	SW-846:8290A		2.6	1	1.77435e+06	1.62805e+06
RELA-17-132155	02-61395	2017-04-18	PCB-196	0.0315	mg/kg		Y	SO	REG	S	09:25	35.8766	-106.292	N		SD	2017-1408	EPA:1668C	8.9e-05	2.6	5	1.77435e+06	1.62805e+06	29.7
RELA-17-132155	02-61395	2017-04-18	Tetrachlorodibenzofuran[2,3,7,8-]	1.63e-05	mg/kg		Y	SO	REG	S	09:25	35.8766	-106.292	N		SD	2017-1408	SW-846:8290A	9.2e-07	2.6	1	1.77435e+06	1.62805e+06	0.306
RELA-17-132155	02-61395	2017-04-18	Tetrachlorodibenzofuran[2,3,7,8-]	1.55e-05	mg/kg		Y	SO	REG	S	09:25	35.8766	-106.292	N		SD	2017-1408	SW-846:8290A	9.2e-07	2.6	1	1.77435e+06	1.62805e+06	0.306
RELA-17-132155	02-61395	2017-04-18	PCB-146	0.0222	mg/kg		Y	SO	REG	S	09:25	35.8766	-106.292	N		SD	2017-1408	EPA:1668C	8.9e-05	2.6	5	1.77435e+06	1.62805e+06	29.7
RELA-17-132155	02-61395	2017-04-18	PCB-64	0.000128	mg/kg		Y	SO	REG	S	09:25	35.8766	-106.292	N		SD	2017-1408	EPA:1668C	8.9e-05	2.6	5	1.77435e+06	1.62805e+06	29.7
RELA-17-132155	02-61395	2017-04-18	PCB-41	2.97e-05	mg/kg	U	N	SO	REG	S	09:25	35.8766	-106.292	N		SD	2017-1408	EPA:1668C	8.9e-05	2.6	5	1.77435e+06	1.62805e+06	29.7
RELA-17-132155	02-61395	2017-04-18	PCB-84	0.000677	mg/kg		Y	SO	REG	S	09:25	35.8766	-106.292	N		SD	2017-1408	EPA:1668C	8.9e-05	2.6	5	1.77435e+06	1.62805e+06	29.7
RELA-17-132155	02-61395	2017-04-18	PCB-92	0.00277	mg/kg		Y	SO	REG	S	09:25	35.8766	-106.292	N		SD	2017-1408	EPA:1668C	8.9e-05	2.6	5	1.77435e+06	1.62805e+06	29.7
RELA-17-132155	02-61395	2017-04-18	PCB-82	0.000156	mg/kg		Y	SO	REG	S	09:25	35.8766	-106.292	N		SD	2017-1408	EPA:1668C	8.9e-05	2.6	5	1.77435e+06	1.62805e+06	29.7
RELA-17-132155	02-61395	2017-04-18	PCB-179	0.0366	mg/kg		Y	SO	REG	S	09:25	35.8766	-106.292	N		SD	2017-1408	EPA:1668C	8.9e-05	2.6	5	1.77435e+06	1.62805e+06	29.7
RELA-17-132155	02-61395	2017-04-18	PCB-176	0.0113	mg/kg		Y	SO	REG	S	09:25	35.8766	-106.292	N		SD	2017-1408	EPA:1668C	8.9e-05	2.6	5	1.77435e+06	1.62805e+06	29.7
RELA-17-132155	02-61395	2017-04-18	PCB-130	0.00493	mg/kg		Y	SO	REG	S	09:25	35.8766	-106.292	N		SD	2017-1408	EPA:1668C	8.9e-05	2.6	5	1.77435e+06	1.62805e+06	29.7
RELA-17-132155	02-61395	2017-04-18	PCB-178	0.0211	mg/kg		Y	SO	REG	S	09:25	35.8766	-106.292	N		SD	2017-1408	EPA:1668C	8.9e-05	2.6	5	1.77435e+06	1.62805e+06	29.7
RELA-17-132155	02-61395	2017-04-18	PCB-187	0.129	mg/kg		Y	SO	REG	S	09:25	35.8766	-106.292	N		SD	2017-1408	EPA:1668C	8.9e-05	2.6	5	1.77435e+06	1.62805e+06	29.7
RELA-17-132155	02-61395	2017-04-18	PCB-177	0.0615	mg/kg		Y	SO	REG	S	09:25	35.8766	-106.292	N		SD	2017-1408	EPA:1668C	8.9e-05	2.6	5	1.77435e+06	1.62805e+06	29.7
RELA-17-132155	02-61395	2017-04-18	PCB-167	0.00519	mg/kg		Y	SO	REG	S	09:25	35.8766	-106.292	N		SD	2017-1408	EPA:1668C	8.9e-05	2.6	5	1.77435e+06	1.62805e+06	29.7
RELA-17-132155	02-61395	2017-04-18	PCB-172	0.0199	mg/kg		Y	SO	REG	S	09:25	35.8766	-106.292	N		SD	2017-1408	EPA:1668C	8.9e-05	2.6	5	1.77435e+06	1.62805e+06	29.7
RELA-17-132155	02-61395	2017-04-18	PCB-203	0.0383	mg/kg		Y	SO	REG	S	09:25	35.8766	-106.292	N		SD	2017-1408	EPA:1668C	8.9e-05	2.6	5	1.77435e+06	1.62805e+06	29.7
RELA-17-132155	02-61395	2017-04-18	PCB-208	0.00212	mg/kg		Y	SO	REG	S	09:25	35.8766	-106.292	N		SD	2017-1408	EPA:1668C	8.9e-05	2.6	5	1.77435e+06	1.62805e+06	29.7
RELA-17-132155	02-61395	2017-04-18	PCB-195	0.026	mg/kg		Y	SO	REG	S	09:25	35.8766	-106.292	N		SD	2017-1408	EPA:1668C	8.9e-05	2.6	5	1.77435e+06	1.62805e+06	29.7
RELA-17-132155	02-61395	2017-04-18	PCB-207	0.00163	mg/kg		Y	SO	REG	S	09:25	35.8766	-106.292	N		SD	2017-1408	EPA:1668C	8.9e-05	2.6	5	1.77435e+06	1.62805e+06	29.7
RELA-17-132155	02-61395	2017-04-18	PCB-134	0.00287	mg/kg		Y	SO	REG	S	09:25	35.8766	-106.292	N		SD	2017-1408	EPA:1668C	8.9e-05	2.6	5	1.77435e+06	1.62805e+06	29.7
RELA-17-132155	02-61395	2017-04-18	PCB-141	0.0442	mg/kg		Y	SO	REG	S	09:25	35.8766	-106.292	N		SD	2017-1408	EPA:1668C	8.9e-05	2.6	5	1.77435e+06	1.62805e+06	29.7
RELA-17-132155	02-61395	2017-04-18	PCB-38	2.97e-05	mg/kg	U	N	SO	REG	S	09:25	35.8766	-106.292	N		SD	2017-1408	EPA:1668C	8.9e-05	2.6	5	1.77435e+06	1.62805e+06	29.7
RELA-17-132155	02-61395	2017-04-18	Total nonaCB	0.0168	mg/kg		Y	SO	REG	S	09:25	35.8766	-106.292	N		SD	2017-1408	EPA:1668C		2.6	5	1.77435e+06	1.62805e+06
RELA-17-132155	02-61395	2017-04-18	Heptachlorodibenzofuran[1,2,3,4,7,8,9-]	2.75e-06	mg/kg	J	Y	SO	REG	S	09:25	35.8766	-106.292	N		SD	2017-1408	SW-846:8290A	4.6e-06	2.6	1	1.77435e+06	1.62805e+06	1.53
RELA-17-132155	02-61395	2017-04-18	Hexachlorodibenzofurans (Total)	0.000147	mg/kg	J	Y	SO	REG	S	09:25	35.8766	-106.292	N		SD	2017-1408	SW-846:8290A		2.6	1	1.77435e+06	1.62805e+06
RELA-17-132155	02-61395	2017-04-18	PCB-24	2.97e-05	mg/kg	U	N	SO	REG	S	09:25	35.8766	-106.292	N		SD	2017-1408	EPA:1668C	8.9e-05	2.6	5	1.77435e+06	1.62805e+06	29.7
RELA-17-132155	02-61395	2017-04-18	PCB-25	2.97e-05	mg/kg	U	N	SO	REG	S	09:25	35.8766	-106.292	N		SD	2017-1408	EPA:1668C	8.9e-05	2.6	5	1.77435e+06	1.62805e+06	29.7
RELA-17-132155	02-61395	2017-04-18	PCB-23	2.97e-05	mg/kg	U	N	SO	REG	S	09:25	35.8766	-106.292	N		SD	2017-1408	EPA:1668C	8.9e-05	2.6	5	1.77435e+06	1.62805e+06	29.7
RELA-17-132155	02-61395	2017-04-18	Total octaCB	0.251	mg/kg		Y	SO	REG	S	09:25	35.8766	-106.292	N		SD	2017-1408	EPA:1668C		2.6	5	1.77435e+06	1.62805e+06
RELA-17-132155	02-61395	2017-04-18	Tetrachlorodibenzofurans (Totals)	8.28e-05	mg/kg		Y	SO	REG	S	09:25	35.8766	-106.292	N		SD	2017-1408	SW-846:8290A		2.6	1	1.77435e+06	1.62805e+06
RELA-17-132155	02-61395	2017-04-18	PCB-104	2.97e-05	mg/kg	U	N	SO	REG	S	09:25	35.8766	-106.292	N		SD	2017-1408	EPA:1668C	8.9e-05	2.6	5	1.77435e+06	1.62805e+06	29.7
RELA-17-132155	02-61395	2017-04-18	PCB-121	2.97e-05	mg/kg	U	N	SO	REG	S	09:25	35.8766	-106.292	N		SD	2017-1408	EPA:1668C	8.9e-05	2.6	5	1.77435e+06	1.62805e+06	29.7
RELA-17-132155	02-61395	2017-04-18	Pentachlorodibenzofuran[2,3,4,7,8-]	3.23e-05	mg/kg		Y	SO	REG	S	09:25	35.8766	-106.292	N		SD	2017-1408	SW-846:8290A	4.6e-06	2.6	1	1.77435e+06	1.62805e+06	1.53
RELA-17-132155	02-61395	2017-04-18	Pentachlorodibenzofuran[1,2,3,7,8-]	5.58e-06	mg/kg		Y	SO	REG	S	09:25	35.8766	-106.292	N		SD	2017-1408	SW-846:8290A	4.6e-06	2.6	1	1.77435e+06	1.62805e+06	1.53
RELA-17-132155	02-61395	2017-04-18	Hexachlorodibenzofuran[1,2,3,6,7,8-]	8.15e-06	mg/kg		Y	SO	REG	S	09:25	35.8766	-106.292	N		SD	2017-1408	SW-846:8290A	4.6e-06	2.6	1	1.77435e+06	1.62805e+06	1.53
RELA-17-132155	02-61395	2017-04-18	PCB-126	0.000592	mg/kg		Y	SO	REG	S	09:25	35.8766	-106.292	N		SD	2017-1408	EPA:1668C	8.9e-05	2.6	5	1.77435e+06	1.62805e+06	29.7
RELA-17-132156	02-61396	2017-04-18	Hexachlorodibenzodioxin[1,2,3,6,7,8-]	5.28e-06	mg/kg	U	N	SO	REG	S	09:45	35.8766	-106.291	N		SD	2017-1408	SW-846:8290A	4.6e-05	2.8	10	1.77435e+06	1.62815e+06	15.2
RELA-17-132155	02-61395	2017-04-18	PCB-83	0.000398	mg/kg		Y	SO	REG	S	09:25	35.8766	-106.292	N		SD	2017-1408	EPA:1668C	8.9e-05	2.6	5	1.77435e+06	1.62805e+06	29.7
RELA-17-132155	02-61395	2017-04-18	PCB-103	3.72e-05	mg/kg	J	Y	SO	REG	S	09:25	35.8766	-106.292	N		SD	2017-1408	EPA:1668C	8.9e-05	2.6	5	1.77435e+06	1.62805e+06	29.7
RELA-17-132155	02-61395	2017-04-18	PCB-154	0.000434	mg/kg		Y	SO	REG	S	09:25	35.8766	-106.292	N		SD	2017-1408	EPA:1668C	8.9e-05	2.6	5	1.77435e+06	1.62805e+06	29.7
RELA-17-132155	02-61395	2017-04-18	PCB-182	0.000197	mg/kg		Y	SO	REG	S	09:25	35.8766	-106.292	N		SD	2017-1408	EPA:1668C	8.9e-05	2.6	5	1.77435e+06	1.62805e+06	29.7
RELA-17-132155	02-61395	2017-04-18	Hexachlorodibenzofuran[2,3,4,6,7,8-]	1.23e-05	mg/kg		Y	SO	REG	S	09:25	35.8766	-106.292	N		SD	2017-1408	SW-846:8290A	4.6e-06	2.6	1	1.77435e+06	1.62805e+06	1.53
RELA-17-132155	02-61395	2017-04-18	PCB-131	0.00068	mg/kg		Y	SO	REG	S	09:25	35.8766	-106.292	N		SD	2017-1408	EPA:1668C	8.9e-05	2.6	5	1.77435e+06	1.62805e+06	29.7
RELA-17-132155	02-61395	2017-04-18	PCB-123	3.6e-05	mg/kg	J	Y	SO	REG	S	09:25	35.8766	-106.292	N		SD	2017-1408	EPA:1668C	8.9e-05	2.6	5	1.77435e+06	1.62805e+06	29.7
RELA-17-132155	02-61395	2017-04-18	Heptachlorodibenzofuran[1,2,3,4,6,7,8-]	3.58e-05	mg/kg		Y	SO	REG	S	09:25	35.8766	-106.292	N		SD	2017-1408	SW-846:8290A	4.6e-06	2.6	1	1.77435e+06	1.62805e+06	1.53
RELA-17-132155	02-61395	2017-04-18	PCB-150	0.000105	mg/kg		Y	SO	REG	S	09:25	35.8766	-106.292	N		SD	2017-1408	EPA:1668C	8.9e-05	2.6	5	1.77435e+06	1.62805e+06	29.7
RELA-17-132155	02-61395	2017-04-18	PCB-152	2.97e-05	mg/kg	U	N	SO	REG	S	09:25	35.8766	-106.292	N		SD	2017-1408	EPA:1668C	8.9e-05	2.6	5	1.77435e+06	1.62805e+06	29.7
RELA-17-132155	02-61395	2017-04-18	PCB-120	0.00012	mg/kg		Y	SO	REG	S	09:25	35.8766	-106.292	N		SD	2017-1408	EPA:1668C	8.9e-05	2.6	5	1.77435e+06	1.62805e+06	29.7
RELA-17-132155	02-61395	2017-04-18	PCB-144	0.00812	mg/kg		Y	SO	REG	S	09:25	35.8766	-106.292	N		SD	2017-1408	EPA:1668C	8.9e-05	2.6	5	1.77435e+06	1.62805e+06	29.7
RELA-17-132155	02-61395	2017-04-18	PCB-143	2.97e-05	mg/kg	U	N	SO	REG	S	09:25	35.8766	-106.292	N		SD	2017-1408	EPA:1668C	8.9e-05	2.6	5	1.77435e+06	1.62805e+06	29.7
RELA-17-132155	02-61395	2017-04-18	PCB-43	3.77e-05	mg/kg	U	N	SO	REG	S	09:25	35.8766	-106.292	N		SD	2017-1408	EPA:1668C	8.9e-05	2.6	5	1.77435e+06	1.62805e+06	37.7
RELA-17-132155	02-61395	2017-04-18	PCB-48	3.04e-05	mg/kg	J	Y	SO	REG	S	09:25	35.8766	-106.292	N		SD	2017-1408	EPA:1668C	8.9e-05	2.6	5	1.77435e+06	1.62805e+06	29.7
RELA-17-132155	02-61395	2017-04-18	PCB-78	2.97e-05	mg/kg	U	N	SO	REG	S	09:25	35.8766	-106.292	N		SD	2017-1408	EPA:1668C	8.9e-05	2.6	5	1.77435e+06	1.62805e+06	29.7
RELA-17-132155	02-61395	2017-04-18	PCB-81	2.97e-05	mg/kg	U	N	SO	REG	S	09:25	35.8766	-106.292	N		SD	2017-1408	EPA:1668C	8.9e-05	2.6	5	1.77435e+06	1.62805e+06	29.7
RELA-17-132155	02-61395	2017-04-18	PCB-57	2.97e-05	mg/kg	U	N	SO	REG	S	09:25	35.8766	-106.292	N		SD	2017-1408	EPA:1668C	8.9e-05	2.6	5	1.77435e+06	1.62805e+06	29.7
RELA-17-132155	02-61395	2017-04-18	PCB-107	0.00058	mg/kg		Y	SO	REG	S	09:25	35.8766	-106.292	N		SD	2017-1408	EPA:1668C	8.9e-05	2.6	5	1.77435e+06	1.62805e+06	29.7
RELA-17-132155	02-61395	2017-04-18	PCB-106	2.97e-05	mg/kg	U	N	SO	REG	S	09:25	35.8766	-106.292	N		SD	2017-1408	EPA:1668C	8.9e-05	2.6	5	1.77435e+06	1.62805e+06	29.7
RELA-17-132155	02-61395	2017-04-18	Hexachlorodibenzofuran[1,2,3,4,7,8-]	1.89e-05	mg/kg		Y	SO	REG	S	09:25	35.8766	-106.292	N		SD	2017-1408	SW-846:8290A	4.6e-06	2.6	1	1.77435e+06	1.62805e+06	1.53
RELA-17-132155	02-61395	2017-04-18	Hexachlorodibenzofuran[1,2,3,7,8,9-]	1.04e-06	mg/kg	J	Y	SO	REG	S	09:25	35.8766	-106.292	N		SD	2017-1408	SW-846:8290A	4.6e-06	2.6	1	1.77435e+06	1.62805e+06	1.53
RELA-17-132155	02-61395	2017-04-18	PCB-68	2.97e-05	mg/kg	U	N	SO	REG	S	09:25	35.8766	-106.292	N		SD	2017-1408	EPA:1668C	8.9e-05	2.6	5	1.77435e+06	1.62805e+06	29.7
RELA-17-132155	02-61395	2017-04-18	PCB-67	2.97e-05	mg/kg	U	N	SO	REG	S	09:25	35.8766	-106.292	N		SD	2017-1408	EPA:1668C	8.9e-05	2.6	5	1.77435e+06	1.62805e+06	29.7
RELA-17-132155	02-61395	2017-04-18	PCB-96	2.97e-05	mg/kg	U	N	SO	REG	S	09:25	35.8766	-106.292	N		SD	2017-1408	EPA:1668C	8.9e-05	2.6	5	1.77435e+06	1.62805e+06	29.7
RELA-17-132155	02-61395	2017-04-18	PCB-94	2.97e-05	mg/kg	U	N	SO	REG	S	09:25	35.8766	-106.292	N		SD	2017-1408	EPA:1668C	8.9e-05	2.6	5	1.77435e+06	1.62805e+06	29.7
RELA-17-132155	02-61395	2017-04-18	PCB-89	3.22e-05	mg/kg	J	Y	SO	REG	S	09:25	35.8766	-106.292	N		SD	2017-1408	EPA:1668C	8.9e-05	2.6	5	1.77435e+06	1.62805e+06	29.7
RELA-17-132155	02-61395	2017-04-18	PCB-73	2.97e-05	mg/kg	U	N	SO	REG	S	09:25	35.8766	-106.292	N		SD	2017-1408	EPA:1668C	8.9e-05	2.6	5	1.77435e+06	1.62805e+06	29.7
RELA-17-132155	02-61395	2017-04-18	PCB-55	2.97e-05	mg/kg	U	N	SO	REG	S	09:25	35.8766	-106.292	N		SD	2017-1408	EPA:1668C	8.9e-05	2.6	5	1.77435e+06	1.62805e+06	29.7
RELA-17-132155	02-61395	2017-04-18	PCB-63	2.97e-05	mg/kg	U	N	SO	REG	S	09:25	35.8766	-106.292	N		SD	2017-1408	EPA:1668C	8.9e-05	2.6	5	1.77435e+06	1.62805e+06	29.7
RELA-17-132155	02-61395	2017-04-18	PCB-112	2.97e-05	mg/kg	U	N	SO	REG	S	09:25	35.8766	-106.292	N		SD	2017-1408	EPA:1668C	8.9e-05	2.6	5	1.77435e+06	1.62805e+06	29.7
RELA-17-132155	02-61395	2017-04-18	PCB-114	2.97e-05	mg/kg	U	N	SO	REG	S	09:25	35.8766	-106.292	N		SD	2017-1408	EPA:1668C	8.9e-05	2.6	5	1.77435e+06	1.62805e+06	29.7
RELA-17-132155	02-61395	2017-04-18	PCB-145	2.97e-05	mg/kg	U	N	SO	REG	S	09:25	35.8766	-106.292	N		SD	2017-1408	EPA:1668C	8.9e-05	2.6	5	1.77435e+06	1.62805e+06	29.7
RELA-17-132155	02-61395	2017-04-18	PCB-148	5.25e-05	mg/kg	J	Y	SO	REG	S	09:25	35.8766	-106.292	N		SD	2017-1408	EPA:1668C	8.9e-05	2.6	5	1.77435e+06	1.62805e+06	29.7
RELA-17-132155	02-61395	2017-04-18	PCB-158	0.0124	mg/kg		Y	SO	REG	S	09:25	35.8766	-106.292	N		SD	2017-1408	EPA:1668C	8.9e-05	2.6	5	1.77435e+06	1.62805e+06	29.7
RELA-17-132155	02-61395	2017-04-18	PCB-161	2.97e-05	mg/kg	U	N	SO	REG	S	09:25	35.8766	-106.292	N		SD	2017-1408	EPA:1668C	8.9e-05	2.6	5	1.77435e+06	1.62805e+06	29.7
RELA-17-132155	02-61395	2017-04-18	PCB-164	0.0123	mg/kg		Y	SO	REG	S	09:25	35.8766	-106.292	N		SD	2017-1408	EPA:1668C	8.9e-05	2.6	5	1.77435e+06	1.62805e+06	29.7
RELA-17-132155	02-61395	2017-04-18	PCB-165	5.67e-05	mg/kg	J	Y	SO	REG	S	09:25	35.8766	-106.292	N		SD	2017-1408	EPA:1668C	8.9e-05	2.6	5	1.77435e+06	1.62805e+06	29.7
RELA-17-132155	02-61395	2017-04-18	PCB-181	0.000169	mg/kg		Y	SO	REG	S	09:25	35.8766	-106.292	N		SD	2017-1408	EPA:1668C	8.9e-05	2.6	5	1.77435e+06	1.62805e+06	29.7
RELA-17-132155	02-61395	2017-04-18	PCB-184	4.59e-05	mg/kg	J	Y	SO	REG	S	09:25	35.8766	-106.292	N		SD	2017-1408	EPA:1668C	8.9e-05	2.6	5	1.77435e+06	1.62805e+06	29.7
RELA-17-132155	02-61395	2017-04-18	PCB-186	2.97e-05	mg/kg	U	N	SO	REG	S	09:25	35.8766	-106.292	N		SD	2017-1408	EPA:1668C	8.9e-05	2.6	5	1.77435e+06	1.62805e+06	29.7
RELA-17-132155	02-61395	2017-04-18	PCB-191	0.0043	mg/kg		Y	SO	REG	S	09:25	35.8766	-106.292	N		SD	2017-1408	EPA:1668C	8.9e-05	2.6	5	1.77435e+06	1.62805e+06	29.7
RELA-17-132155	02-61395	2017-04-18	PCB-192	2.97e-05	mg/kg	U	N	SO	REG	S	09:25	35.8766	-106.292	N		SD	2017-1408	EPA:1668C	8.9e-05	2.6	5	1.77435e+06	1.62805e+06	29.7
RELA-17-132155	02-61395	2017-04-18	PCB-204	2.97e-05	mg/kg	U	N	SO	REG	S	09:25	35.8766	-106.292	N		SD	2017-1408	EPA:1668C	8.9e-05	2.6	5	1.77435e+06	1.62805e+06	29.7
RELA-17-132155	02-61395	2017-04-18	PCB-205	0.00347	mg/kg		Y	SO	REG	S	09:25	35.8766	-106.292	N		SD	2017-1408	EPA:1668C	8.9e-05	2.6	5	1.77435e+06	1.62805e+06	29.7
RELA-17-132155	02-61395	2017-04-18	PCB-188	0.0001	mg/kg		Y	SO	REG	S	09:25	35.8766	-106.292	N		SD	2017-1408	EPA:1668C	8.9e-05	2.6	5	1.77435e+06	1.62805e+06	29.7
RELA-17-132155	02-61395	2017-04-18	PCB-122	4.01e-05	mg/kg	J	Y	SO	REG	S	09:25	35.8766	-106.292	N		SD	2017-1408	EPA:1668C	8.9e-05	2.6	5	1.77435e+06	1.62805e+06	29.7
RELA-17-132155	02-61395	2017-04-18	Silver	0.495	mg/kg	U	N	SO	REG	S	09:25	35.8766	-106.292	N		SD	2017-1406	SW-846:6010C	0.495	2.04	1	1.77435e+06	1.62805e+06	98.9
RELA-17-132155	02-61395	2017-04-18	Aluminum	2360	mg/kg		Y	SO	REG	S	09:25	35.8766	-106.292	N		SD	2017-1406	SW-846:6010C	19.8	2.04	1	1.77435e+06	1.62805e+06	6730
RELA-17-132155	02-61395	2017-04-18	Arsenic	0.858	mg/kg	J	Y	SO	REG	S	09:25	35.8766	-106.292	N		SD	2017-1406	SW-846:6020	0.931	2.04	2	1.77435e+06	1.62805e+06	315
RELA-17-132155	02-61395	2017-04-18	Barium	30.5	mg/kg		Y	SO	REG	S	09:25	35.8766	-106.292	N		SD	2017-1406	SW-846:6010C	0.495	2.04	1	1.77435e+06	1.62805e+06	98.9
RELA-17-132155	02-61395	2017-04-18	Beryllium	0.371	mg/kg	*	Y	SO	REG	S	09:25	35.8766	-106.292	N		SD	2017-1406	SW-846:6020	0.0931	2.04	2	1.77435e+06	1.62805e+06	18.6
RELA-17-132155	02-61395	2017-04-18	Calcium	1080	mg/kg	N	Y	SO	REG	S	09:25	35.8766	-106.292	N		SD	2017-1406	SW-846:6010C	24.7	2.04	1	1.77435e+06	1.62805e+06	7910
RELA-17-132157	02-61397	2017-04-18	Cadmium	0.467	mg/kg	U	N	SO	REG	S	10:05	35.8766	-106.291	N		SD	2017-1406	SW-846:6010C	0.467	1.94	1	1.77435e+06	1.62825e+06	93.4
RELA-17-132155	02-61395	2017-04-18	Cobalt	0.804	mg/kg		Y	SO	REG	S	09:25	35.8766	-106.292	N		SD	2017-1406	SW-846:6010C	0.495	2.04	1	1.77435e+06	1.62805e+06	148
RELA-17-132155	02-61395	2017-04-18	Chromium	5.82	mg/kg		Y	SO	REG	S	09:25	35.8766	-106.292	N		SD	2017-1406	SW-846:6010C	0.495	2.04	1	1.77435e+06	1.62805e+06	148
RELA-17-132155	02-61395	2017-04-18	Copper	3.24	mg/kg		Y	SO	REG	S	09:25	35.8766	-106.292	N		SD	2017-1406	SW-846:6010C	0.989	2.04	1	1.77435e+06	1.62805e+06	297
RELA-17-132155	02-61395	2017-04-18	Total decaCB	0.000307	mg/kg		Y	SO	REG	S	09:25	35.8766	-106.292	N		SD	2017-1408	EPA:1668C		2.6	5	1.77435e+06	1.62805e+06
RELA-17-132155	02-61395	2017-04-18	Iron	7180	mg/kg		Y	SO	REG	S	09:25	35.8766	-106.292	N		SD	2017-1406	SW-846:6010C	24.7	2.04	1	1.77435e+06	1.62805e+06	7910
RELA-17-132155	02-61395	2017-04-18	Mercury	0.0859	mg/kg		Y	SO	REG	S	09:25	35.8766	-106.292	N		SD	2017-1406	SW-846:7471A	0.0121	2.04	1	1.77435e+06	1.62805e+06	4.06
RELA-17-132155	02-61395	2017-04-18	Potassium	600	mg/kg	N	Y	SO	REG	S	09:25	35.8766	-106.292	N		SD	2017-1406	SW-846:6010C	24.7	2.04	1	1.77435e+06	1.62805e+06	6330
RELA-17-132155	02-61395	2017-04-18	Magnesium	507	mg/kg	N	Y	SO	REG	S	09:25	35.8766	-106.292	N		SD	2017-1406	SW-846:6010C	29.7	2.04	1	1.77435e+06	1.62805e+06	8410
RELA-17-132155	02-61395	2017-04-18	Manganese	219	mg/kg		Y	SO	REG	S	09:25	35.8766	-106.292	N		SD	2017-1406	SW-846:6010C	0.989	2.04	1	1.77435e+06	1.62805e+06	198
RELA-17-132155	02-61395	2017-04-18	Sodium	98.9	mg/kg		Y	SO	REG	S	09:25	35.8766	-106.292	N		SD	2017-1406	SW-846:6010C	24.7	2.04	1	1.77435e+06	1.62805e+06	6920
RELA-17-132155	02-61395	2017-04-18	Nickel	1.94	mg/kg	*	Y	SO	REG	S	09:25	35.8766	-106.292	N		SD	2017-1406	SW-846:6020	0.373	2.04	2	1.77435e+06	1.62805e+06	93.1
RELA-17-132155	02-61395	2017-04-18	Lead	9.15	mg/kg		Y	SO	REG	S	09:25	35.8766	-106.292	N		SD	2017-1406	SW-846:6010C	0.989	2.04	1	1.77435e+06	1.62805e+06	326
RELA-17-132155	02-61395	2017-04-18	PCB-108/PCB-124	0.000365	mg/kg		Y	SO	REG	S	09:25	35.8766	-106.292	N		SD	2017-1408	EPA:1668C	0.00018	2.6	5	1.77435e+06	1.62805e+06	59.5
RELA-17-132155	02-61395	2017-04-18	PCB-110/PCB-115	0.0142	mg/kg		Y	SO	REG	S	09:25	35.8766	-106.292	N		SD	2017-1408	EPA:1668C	0.00018	2.6	5	1.77435e+06	1.62805e+06	59.5
RELA-17-132155	02-61395	2017-04-18	PCB-12/PCB-13	6.29e-05	mg/kg	U	N	SO	REG	S	09:25	35.8766	-106.292	N		SD	2017-1408	EPA:1668C	0.00018	2.6	5	1.77435e+06	1.62805e+06	62.9
RELA-17-132155	02-61395	2017-04-18	PCB-128/PCB-166	0.007	mg/kg		Y	SO	REG	S	09:25	35.8766	-106.292	N		SD	2017-1408	EPA:1668C	0.00018	2.6	5	1.77435e+06	1.62805e+06	59.5
RELA-17-132155	02-61395	2017-04-18	PCB-129/PCB-138/PCB-163	0.158	mg/kg		Y	SO	REG	S	09:25	35.8766	-106.292	N		SD	2017-1408	EPA:1668C	0.00027	2.6	5	1.77435e+06	1.62805e+06	89.2
RELA-17-132155	02-61395	2017-04-18	PCB-135/PCB-151	0.0618	mg/kg		Y	SO	REG	S	09:25	35.8766	-106.292	N		SD	2017-1408	EPA:1668C	0.00018	2.6	5	1.77435e+06	1.62805e+06	59.5
RELA-17-132155	02-61395	2017-04-18	PCB-139/PCB-140	0.000361	mg/kg		Y	SO	REG	S	09:25	35.8766	-106.292	N		SD	2017-1408	EPA:1668C	0.00018	2.6	5	1.77435e+06	1.62805e+06	59.5
RELA-17-132155	02-61395	2017-04-18	PCB-147/PCB-149	0.118	mg/kg		Y	SO	REG	S	09:25	35.8766	-106.292	N		SD	2017-1408	EPA:1668C	0.00018	2.6	5	1.77435e+06	1.62805e+06	59.5
RELA-17-132155	02-61395	2017-04-18	PCB-153/PCB-168	0.158	mg/kg		Y	SO	REG	S	09:25	35.8766	-106.292	N		SD	2017-1408	EPA:1668C	0.00018	2.6	5	1.77435e+06	1.62805e+06	59.5
RELA-17-132155	02-61395	2017-04-18	PCB-156/PCB-157	0.00942	mg/kg		Y	SO	REG	S	09:25	35.8766	-106.292	N		SD	2017-1408	EPA:1668C	0.00018	2.6	5	1.77435e+06	1.62805e+06	59.5
RELA-17-132155	02-61395	2017-04-18	PCB-171/PCB-173	0.0294	mg/kg		Y	SO	REG	S	09:25	35.8766	-106.292	N		SD	2017-1408	EPA:1668C	0.00018	2.6	5	1.77435e+06	1.62805e+06	59.5
RELA-17-132155	02-61395	2017-04-18	PCB-18/PCB-30	5.95e-05	mg/kg	U	N	SO	REG	S	09:25	35.8766	-106.292	N		SD	2017-1408	EPA:1668C	0.00018	2.6	5	1.77435e+06	1.62805e+06	59.5
RELA-17-132155	02-61395	2017-04-18	PCB-180/PCB-193	5.95e-05	mg/kg	U	N	SO	REG	S	09:25	35.8766	-106.292	N		SD	2017-1408	EPA:1668C	0.00018	2.6	5	1.77435e+06	1.62805e+06	59.5
RELA-17-132155	02-61395	2017-04-18	PCB-183/PCB-185	0.0615	mg/kg		Y	SO	REG	S	09:25	35.8766	-106.292	N		SD	2017-1408	EPA:1668C	0.00018	2.6	5	1.77435e+06	1.62805e+06	59.5
RELA-17-132155	02-61395	2017-04-18	PCB-197/PCB-200	0.0094	mg/kg		Y	SO	REG	S	09:25	35.8766	-106.292	N		SD	2017-1408	EPA:1668C	0.00018	2.6	5	1.77435e+06	1.62805e+06	59.5
RELA-17-132155	02-61395	2017-04-18	PCB-198/PCB-199	0.065	mg/kg		Y	SO	REG	S	09:25	35.8766	-106.292	N		SD	2017-1408	EPA:1668C	0.00018	2.6	5	1.77435e+06	1.62805e+06	59.5
RELA-17-132155	02-61395	2017-04-18	PCB-20/PCB-28	5.95e-05	mg/kg	U	N	SO	REG	S	09:25	35.8766	-106.292	N		SD	2017-1408	EPA:1668C	0.00018	2.6	5	1.77435e+06	1.62805e+06	59.5
RELA-17-132155	02-61395	2017-04-18	PCB-21/PCB-33	5.95e-05	mg/kg	U	N	SO	REG	S	09:25	35.8766	-106.292	N		SD	2017-1408	EPA:1668C	0.00018	2.6	5	1.77435e+06	1.62805e+06	59.5
RELA-17-132155	02-61395	2017-04-18	PCB-26/PCB-29	5.95e-05	mg/kg	U	N	SO	REG	S	09:25	35.8766	-106.292	N		SD	2017-1408	EPA:1668C	0.00018	2.6	5	1.77435e+06	1.62805e+06	59.5
RELA-17-132155	02-61395	2017-04-18	PCB-40/PCB-71	0.000105	mg/kg	J	Y	SO	REG	S	09:25	35.8766	-106.292	N		SD	2017-1408	EPA:1668C	0.00018	2.6	5	1.77435e+06	1.62805e+06	59.5
RELA-17-132155	02-61395	2017-04-18	PCB-44/PCB-47/PCB-65	0.000267	mg/kg	J	Y	SO	REG	S	09:25	35.8766	-106.292	N		SD	2017-1408	EPA:1668C	0.00027	2.6	5	1.77435e+06	1.62805e+06	89.2
RELA-17-132155	02-61395	2017-04-18	PCB-45/PCB-51	5.95e-05	mg/kg	U	N	SO	REG	S	09:25	35.8766	-106.292	N		SD	2017-1408	EPA:1668C	0.00018	2.6	5	1.77435e+06	1.62805e+06	59.5
RELA-17-132155	02-61395	2017-04-18	PCB-49/PCB-69	0.000134	mg/kg	J	Y	SO	REG	S	09:25	35.8766	-106.292	N		SD	2017-1408	EPA:1668C	0.00018	2.6	5	1.77435e+06	1.62805e+06	59.5
RELA-17-132155	02-61395	2017-04-18	PCB-50/PCB-53	5.95e-05	mg/kg	U	N	SO	REG	S	09:25	35.8766	-106.292	N		SD	2017-1408	EPA:1668C	0.00018	2.6	5	1.77435e+06	1.62805e+06	59.5
RELA-17-132155	02-61395	2017-04-18	PCB-59/PCB-62/PCB-75	8.92e-05	mg/kg	U	N	SO	REG	S	09:25	35.8766	-106.292	N		SD	2017-1408	EPA:1668C	0.00027	2.6	5	1.77435e+06	1.62805e+06	89.2
RELA-17-132155	02-61395	2017-04-18	PCB-61/PCB-70/PCB-74/PCB-76	0.000499	mg/kg		Y	SO	REG	S	09:25	35.8766	-106.292	N		SD	2017-1408	EPA:1668C	0.00036	2.6	5	1.77435e+06	1.62805e+06	119
RELA-17-132155	02-61395	2017-04-18	PCB-85/PCB-116/PCB-117	0.000317	mg/kg		Y	SO	REG	S	09:25	35.8766	-106.292	N		SD	2017-1408	EPA:1668C	0.00027	2.6	5	1.77435e+06	1.62805e+06	89.2
RELA-17-132155	02-61395	2017-04-18	PCB-86/87/97/109/119/125	0.00366	mg/kg		Y	SO	REG	S	09:25	35.8766	-106.292	N		SD	2017-1408	EPA:1668C	0.00054	2.6	5	1.77435e+06	1.62805e+06	178
RELA-17-132155	02-61395	2017-04-18	PCB-88/PCB-91	0.000302	mg/kg		Y	SO	REG	S	09:25	35.8766	-106.292	N		SD	2017-1408	EPA:1668C	0.00018	2.6	5	1.77435e+06	1.62805e+06	59.5
RELA-17-132155	02-61395	2017-04-18	PCB-90/PCB-101/PCB-113	0.0248	mg/kg		Y	SO	REG	S	09:25	35.8766	-106.292	N		SD	2017-1408	EPA:1668C	0.00027	2.6	5	1.77435e+06	1.62805e+06	89.2
RELA-17-132155	02-61395	2017-04-18	PCB-93/PCB-100	5.95e-05	mg/kg	U	N	SO	REG	S	09:25	35.8766	-106.292	N		SD	2017-1408	EPA:1668C	0.00018	2.6	5	1.77435e+06	1.62805e+06	59.5
RELA-17-132155	02-61395	2017-04-18	PCB-98/PCB-102	0.000101	mg/kg	J	Y	SO	REG	S	09:25	35.8766	-106.292	N		SD	2017-1408	EPA:1668C	0.00018	2.6	5	1.77435e+06	1.62805e+06	59.5
RELA-17-132157	02-61397	2017-04-18	Antimony	0.934	mg/kg	U	N	SO	REG	S	10:05	35.8766	-106.291	N		SD	2017-1406	SW-846:6010C	0.934	1.94	1	1.77435e+06	1.62825e+06	308
RELA-17-132155	02-61395	2017-04-18	Selenium	0.665	mg/kg	J	Y	SO	REG	S	09:25	35.8766	-106.292	N		SD	2017-1406	SW-846:6020	0.931	2.04	2	1.77435e+06	1.62805e+06	335
RELA-17-132155	02-61395	2017-04-18	Temperature	5.5	deg C		Y	SO	REG	S	09:25	35.8766	-106.292	N		SD	2017-1408	EPA:170.0				1.77435e+06	1.62805e+06
RELA-17-132155	02-61395	2017-04-18	Temperature	2	deg C		Y	SO	REG	S	09:25	35.8766	-106.292	N		SD	2017-1406	EPA:170.0				1.77435e+06	1.62805e+06
RELA-17-132155	02-61395	2017-04-18	Thallium	0.216	mg/kg	J	Y	SO	REG	S	09:25	35.8766	-106.292	N		SD	2017-1406	SW-846:6020	0.373	2.04	2	1.77435e+06	1.62805e+06	130
RELA-17-132155	02-61395	2017-04-18	Vanadium	6.24	mg/kg		Y	SO	REG	S	09:25	35.8766	-106.292	N		SD	2017-1406	SW-846:6010C	0.495	2.04	1	1.77435e+06	1.62805e+06	98.9
RELA-17-132155	02-61395	2017-04-18	Zinc	68	mg/kg	N*	Y	SO	REG	S	09:25	35.8766	-106.292	N		SD	2017-1406	SW-846:6010C	0.989	2.04	1	1.77435e+06	1.62805e+06	396
RELA-17-132156	02-61396	2017-04-18	PCB-4	0.0116	mg/kg		Y	SO	REG	S	09:45	35.8766	-106.291	N		SD	2017-1408	EPA:1668C	0.0008	2.8	10	1.77435e+06	1.62815e+06	61.2
RELA-17-132156	02-61396	2017-04-18	PCB-4	0.00917	mg/kg	J	Y	SO	REG	S	09:45	35.8766	-106.291	N		SD	2017-1408	EPA:1668C	0.016	2.8	200	1.77435e+06	1.62815e+06	1220
RELA-17-132156	02-61396	2017-04-18	PCB-4	0.0126	mg/kg	J	Y	SO	REG	S	09:45	35.8766	-106.291	N		SD	2017-1408	EPA:1668C	0.16	2.8	2000	1.77435e+06	1.62815e+06	12200
RELA-17-132156	02-61396	2017-04-18	Total PCB	356	mg/kg	J	Y	SO	REG	S	09:45	35.8766	-106.291	N		SD	2017-1408	EPA:1668C		2.8	200	1.77435e+06	1.62815e+06
RELA-17-132156	02-61396	2017-04-18	Total PCB	175	mg/kg	J	Y	SO	REG	S	09:45	35.8766	-106.291	N		SD	2017-1408	EPA:1668C		2.8	10	1.77435e+06	1.62815e+06
RELA-17-132155	02-61395	2017-04-18	Total PCB	1.65	mg/kg	J	Y	SO	REG	S	09:25	35.8766	-106.292	N		SD	2017-1408	EPA:1668C		2.6	5	1.77435e+06	1.62805e+06
RELA-17-132156	02-61396	2017-04-18	PCB-54	0.000444	mg/kg		Y	SO	REG	S	09:45	35.8766	-106.291	N		SD	2017-1408	EPA:1668C	0.00018	2.8	10	1.77435e+06	1.62815e+06	61.2
RELA-17-132156	02-61396	2017-04-18	PCB-54	0.00122	mg/kg	U	N	SO	REG	S	09:45	35.8766	-106.291	N		SD	2017-1408	EPA:1668C	0.0037	2.8	200	1.77435e+06	1.62815e+06	1220
RELA-17-132156	02-61396	2017-04-18	PCB-54	0.0122	mg/kg	U	N	SO	REG	S	09:45	35.8766	-106.291	N		SD	2017-1408	EPA:1668C	0.037	2.8	2000	1.77435e+06	1.62815e+06	12200
RELA-17-132156	02-61396	2017-04-18	PCB-5	0.000715	mg/kg		Y	SO	REG	S	09:45	35.8766	-106.291	N		SD	2017-1408	EPA:1668C	0.00018	2.8	10	1.77435e+06	1.62815e+06	61.2
RELA-17-132156	02-61396	2017-04-18	PCB-5	0.00122	mg/kg	U	N	SO	REG	S	09:45	35.8766	-106.291	N		SD	2017-1408	EPA:1668C	0.0037	2.8	200	1.77435e+06	1.62815e+06	1220
RELA-17-132156	02-61396	2017-04-18	PCB-5	0.0122	mg/kg	U	N	SO	REG	S	09:45	35.8766	-106.291	N		SD	2017-1408	EPA:1668C	0.037	2.8	2000	1.77435e+06	1.62815e+06	12200
RELA-17-132156	02-61396	2017-04-18	PCB-31	0.281	mg/kg		Y	SO	REG	S	09:45	35.8766	-106.291	N		SD	2017-1408	EPA:1668C	0.00018	2.8	10	1.77435e+06	1.62815e+06	61.2
RELA-17-132156	02-61396	2017-04-18	PCB-31	0.297	mg/kg		Y	SO	REG	S	09:45	35.8766	-106.291	N		SD	2017-1408	EPA:1668C	0.0037	2.8	200	1.77435e+06	1.62815e+06	1220
RELA-17-132156	02-61396	2017-04-18	PCB-31	0.407	mg/kg		Y	SO	REG	S	09:45	35.8766	-106.291	N		SD	2017-1408	EPA:1668C	0.037	2.8	2000	1.77435e+06	1.62815e+06	12200
RELA-17-132156	02-61396	2017-04-18	Tetrachlorodibenzodioxin[2,3,7,8-]	2.52e-06	mg/kg	U	N	SO	REG	S	09:45	35.8766	-106.291	N		SD	2017-1408	SW-846:8290A	9.1e-06	2.8	10	1.77435e+06	1.62815e+06	3.05
RELA-17-132155	02-61395	2017-04-18	Hexachlorodibenzodioxin[1,2,3,7,8,9-]	2.78e-06	mg/kg	J	Y	SO	REG	S	09:25	35.8766	-106.292	N		SD	2017-1408	SW-846:8290A	4.6e-06	2.6	1	1.77435e+06	1.62805e+06	1.53
RELA-17-132156	02-61396	2017-04-18	PCB-11	0.000182	mg/kg	U	N	SO	REG	S	09:45	35.8766	-106.291	N		SD	2017-1408	EPA:1668C	0.0018	2.8	10	1.77435e+06	1.62815e+06	182
RELA-17-132156	02-61396	2017-04-18	PCB-11	0.00364	mg/kg	U	N	SO	REG	S	09:45	35.8766	-106.291	N		SD	2017-1408	EPA:1668C	0.037	2.8	200	1.77435e+06	1.62815e+06	3640
RELA-17-132156	02-61396	2017-04-18	PCB-11	0.0364	mg/kg	U	N	SO	REG	S	09:45	35.8766	-106.291	N		SD	2017-1408	EPA:1668C	0.37	2.8	2000	1.77435e+06	1.62815e+06	36400
RELA-17-132156	02-61396	2017-04-18	PCB-15	0.0508	mg/kg		Y	SO	REG	S	09:45	35.8766	-106.291	N		SD	2017-1408	EPA:1668C	0.00018	2.8	10	1.77435e+06	1.62815e+06	61.2
RELA-17-132156	02-61396	2017-04-18	PCB-15	0.0478	mg/kg		Y	SO	REG	S	09:45	35.8766	-106.291	N		SD	2017-1408	EPA:1668C	0.0037	2.8	200	1.77435e+06	1.62815e+06	1220
RELA-17-132156	02-61396	2017-04-18	PCB-15	0.0593	mg/kg		Y	SO	REG	S	09:45	35.8766	-106.291	N		SD	2017-1408	EPA:1668C	0.037	2.8	2000	1.77435e+06	1.62815e+06	12200
RELA-17-132156	02-61396	2017-04-18	PCB-209	0.0475	mg/kg		Y	SO	REG	S	09:45	35.8766	-106.291	N		SD	2017-1408	EPA:1668C	0.00018	2.8	10	1.77435e+06	1.62815e+06	61.2
RELA-17-132156	02-61396	2017-04-18	PCB-209	0.0593	mg/kg		Y	SO	REG	S	09:45	35.8766	-106.291	N		SD	2017-1408	EPA:1668C	0.0037	2.8	200	1.77435e+06	1.62815e+06	1220
RELA-17-132156	02-61396	2017-04-18	PCB-209	0.0687	mg/kg		Y	SO	REG	S	09:45	35.8766	-106.291	N		SD	2017-1408	EPA:1668C	0.037	2.8	2000	1.77435e+06	1.62815e+06	12200
RELA-17-132156	02-61396	2017-04-18	PCB-1	6.12e-05	mg/kg	U	N	SO	REG	S	09:45	35.8766	-106.291	N		SD	2017-1408	EPA:1668C	0.00034	2.8	10	1.77435e+06	1.62815e+06	61.2
RELA-17-132156	02-61396	2017-04-18	PCB-1	0.00122	mg/kg	U	N	SO	REG	S	09:45	35.8766	-106.291	N		SD	2017-1408	EPA:1668C	0.0068	2.8	200	1.77435e+06	1.62815e+06	1220
RELA-17-132156	02-61396	2017-04-18	PCB-1	0.0122	mg/kg	U	N	SO	REG	S	09:45	35.8766	-106.291	N		SD	2017-1408	EPA:1668C	0.068	2.8	2000	1.77435e+06	1.62815e+06	12200
RELA-17-132156	02-61396	2017-04-18	PCB-2	6.12e-05	mg/kg	U	N	SO	REG	S	09:45	35.8766	-106.291	N		SD	2017-1408	EPA:1668C	0.00018	2.8	10	1.77435e+06	1.62815e+06	61.2
RELA-17-132156	02-61396	2017-04-18	PCB-2	0.00122	mg/kg	U	N	SO	REG	S	09:45	35.8766	-106.291	N		SD	2017-1408	EPA:1668C	0.0037	2.8	200	1.77435e+06	1.62815e+06	1220
RELA-17-132156	02-61396	2017-04-18	PCB-2	0.0122	mg/kg	U	N	SO	REG	S	09:45	35.8766	-106.291	N		SD	2017-1408	EPA:1668C	0.037	2.8	2000	1.77435e+06	1.62815e+06	12200
RELA-17-132156	02-61396	2017-04-18	PCB-3	7.95e-05	mg/kg	J	Y	SO	REG	S	09:45	35.8766	-106.291	N		SD	2017-1408	EPA:1668C	0.00018	2.8	10	1.77435e+06	1.62815e+06	61.2
RELA-17-132156	02-61396	2017-04-18	PCB-3	0.00122	mg/kg	U	N	SO	REG	S	09:45	35.8766	-106.291	N		SD	2017-1408	EPA:1668C	0.0037	2.8	200	1.77435e+06	1.62815e+06	1220
RELA-17-132156	02-61396	2017-04-18	PCB-3	0.0122	mg/kg	U	N	SO	REG	S	09:45	35.8766	-106.291	N		SD	2017-1408	EPA:1668C	0.037	2.8	2000	1.77435e+06	1.62815e+06	12200
RELA-17-132156	02-61396	2017-04-18	PCB-202	1.32	mg/kg	E	Y	SO	REG	S	09:45	35.8766	-106.291	N		SD	2017-1408	EPA:1668C	0.00018	2.8	10	1.77435e+06	1.62815e+06	61.2
RELA-17-132156	02-61396	2017-04-18	PCB-202	2.05	mg/kg		Y	SO	REG	S	09:45	35.8766	-106.291	N		SD	2017-1408	EPA:1668C	0.0037	2.8	200	1.77435e+06	1.62815e+06	1220
RELA-17-132156	02-61396	2017-04-18	PCB-202	2.81	mg/kg		Y	SO	REG	S	09:45	35.8766	-106.291	N		SD	2017-1408	EPA:1668C	0.037	2.8	2000	1.77435e+06	1.62815e+06	12200
RELA-17-132156	02-61396	2017-04-18	Total triCB	1.54	mg/kg	J	Y	SO	REG	S	09:45	35.8766	-106.291	N		SD	2017-1408	EPA:1668C		2.8	10	1.77435e+06	1.62815e+06
RELA-17-132156	02-61396	2017-04-18	Total triCB	1.63	mg/kg		Y	SO	REG	S	09:45	35.8766	-106.291	N		SD	2017-1408	EPA:1668C		2.8	200	1.77435e+06	1.62815e+06
RELA-17-132156	02-61396	2017-04-18	Total triCB	2.26	mg/kg	J	Y	SO	REG	S	09:45	35.8766	-106.291	N		SD	2017-1408	EPA:1668C		2.8	2000	1.77435e+06	1.62815e+06
RELA-17-132156	02-61396	2017-04-18	Total pentaCB	7.36	mg/kg		Y	SO	REG	S	09:45	35.8766	-106.291	N		SD	2017-1408	EPA:1668C		2.8	10	1.77435e+06	1.62815e+06
RELA-17-132156	02-61396	2017-04-18	Total pentaCB	36.6	mg/kg	J	Y	SO	REG	S	09:45	35.8766	-106.291	N		SD	2017-1408	EPA:1668C		2.8	200	1.77435e+06	1.62815e+06
RELA-17-132156	02-61396	2017-04-18	Total pentaCB	52.7	mg/kg	J	Y	SO	REG	S	09:45	35.8766	-106.291	N		SD	2017-1408	EPA:1668C		2.8	2000	1.77435e+06	1.62815e+06
RELA-17-132156	02-61396	2017-04-18	Total diCB	0.0816	mg/kg		Y	SO	REG	S	09:45	35.8766	-106.291	N		SD	2017-1408	EPA:1668C		2.8	10	1.77435e+06	1.62815e+06
RELA-17-132156	02-61396	2017-04-18	Total diCB	0.0724	mg/kg	J	Y	SO	REG	S	09:45	35.8766	-106.291	N		SD	2017-1408	EPA:1668C		2.8	200	1.77435e+06	1.62815e+06
RELA-17-132156	02-61396	2017-04-18	Total diCB	0.0719	mg/kg	J	Y	SO	REG	S	09:45	35.8766	-106.291	N		SD	2017-1408	EPA:1668C		2.8	2000	1.77435e+06	1.62815e+06
RELA-17-132156	02-61396	2017-04-18	PCB-6	0.00397	mg/kg		Y	SO	REG	S	09:45	35.8766	-106.291	N		SD	2017-1408	EPA:1668C	0.00018	2.8	10	1.77435e+06	1.62815e+06	61.2
RELA-17-132156	02-61396	2017-04-18	PCB-6	0.00384	mg/kg		Y	SO	REG	S	09:45	35.8766	-106.291	N		SD	2017-1408	EPA:1668C	0.0037	2.8	200	1.77435e+06	1.62815e+06	1220
RELA-17-132156	02-61396	2017-04-18	PCB-6	0.0122	mg/kg	U	N	SO	REG	S	09:45	35.8766	-106.291	N		SD	2017-1408	EPA:1668C	0.037	2.8	2000	1.77435e+06	1.62815e+06	12200
RELA-17-132156	02-61396	2017-04-18	Total hexaCB	42.3	mg/kg		Y	SO	REG	S	09:45	35.8766	-106.291	N		SD	2017-1408	EPA:1668C		2.8	10	1.77435e+06	1.62815e+06
RELA-17-132156	02-61396	2017-04-18	Total hexaCB	93.8	mg/kg	J	Y	SO	REG	S	09:45	35.8766	-106.291	N		SD	2017-1408	EPA:1668C		2.8	200	1.77435e+06	1.62815e+06
RELA-17-132156	02-61396	2017-04-18	Total hexaCB	244	mg/kg	J	Y	SO	REG	S	09:45	35.8766	-106.291	N		SD	2017-1408	EPA:1668C		2.8	2000	1.77435e+06	1.62815e+06
RELA-17-132156	02-61396	2017-04-18	Total tetraCB	2.84	mg/kg		Y	SO	REG	S	09:45	35.8766	-106.291	N		SD	2017-1408	EPA:1668C		2.8	10	1.77435e+06	1.62815e+06
RELA-17-132156	02-61396	2017-04-18	Total tetraCB	3.35	mg/kg	J	Y	SO	REG	S	09:45	35.8766	-106.291	N		SD	2017-1408	EPA:1668C		2.8	200	1.77435e+06	1.62815e+06
RELA-17-132156	02-61396	2017-04-18	Total tetraCB	4.23	mg/kg	J	Y	SO	REG	S	09:45	35.8766	-106.291	N		SD	2017-1408	EPA:1668C		2.8	2000	1.77435e+06	1.62815e+06
RELA-17-132156	02-61396	2017-04-18	Total monoCB	7.95e-05	mg/kg	J	Y	SO	REG	S	09:45	35.8766	-106.291	N		SD	2017-1408	EPA:1668C		2.8	10	1.77435e+06	1.62815e+06
RELA-17-132156	02-61396	2017-04-18	Total monoCB	0	mg/kg	U	N	SO	REG	S	09:45	35.8766	-106.291	N		SD	2017-1408	EPA:1668C		2.8	200	1.77435e+06	1.62815e+06
RELA-17-132156	02-61396	2017-04-18	Total monoCB	0	mg/kg	U	N	SO	REG	S	09:45	35.8766	-106.291	N		SD	2017-1408	EPA:1668C		2.8	2000	1.77435e+06	1.62815e+06
RELA-17-132156	02-61396	2017-04-18	Total heptaCB	86.4	mg/kg		Y	SO	REG	S	09:45	35.8766	-106.291	N		SD	2017-1408	EPA:1668C		2.8	10	1.77435e+06	1.62815e+06
RELA-17-132156	02-61396	2017-04-18	Total heptaCB	176	mg/kg	J	Y	SO	REG	S	09:45	35.8766	-106.291	N		SD	2017-1408	EPA:1668C		2.8	200	1.77435e+06	1.62815e+06
RELA-17-132156	02-61396	2017-04-18	Total heptaCB	189	mg/kg		Y	SO	REG	S	09:45	35.8766	-106.291	N		SD	2017-1408	EPA:1668C		2.8	2000	1.77435e+06	1.62815e+06
RELA-17-132156	02-61396	2017-04-18	Pentachlorodibenzofurans (Totals)	0.0119	mg/kg	Q	Y	SO	REG	S	09:45	35.8766	-106.291	N		SD	2017-1408	SW-846:8290A		2.8	10	1.77435e+06	1.62815e+06
RELA-17-132156	02-61396	2017-04-18	PCB-118	2.23	mg/kg	E	Y	SO	REG	S	09:45	35.8766	-106.291	N		SD	2017-1408	EPA:1668C	0.00018	2.8	10	1.77435e+06	1.62815e+06	61.2
RELA-17-132156	02-61396	2017-04-18	PCB-118	3.53	mg/kg		Y	SO	REG	S	09:45	35.8766	-106.291	N		SD	2017-1408	EPA:1668C	0.0037	2.8	200	1.77435e+06	1.62815e+06	1220
RELA-17-132156	02-61396	2017-04-18	PCB-118	4.15	mg/kg		Y	SO	REG	S	09:45	35.8766	-106.291	N		SD	2017-1408	EPA:1668C	0.037	2.8	2000	1.77435e+06	1.62815e+06	12200
RELA-17-132156	02-61396	2017-04-18	PCB-66	0.232	mg/kg		Y	SO	REG	S	09:45	35.8766	-106.291	N		SD	2017-1408	EPA:1668C	0.00018	2.8	10	1.77435e+06	1.62815e+06	61.2
RELA-17-132156	02-61396	2017-04-18	PCB-66	0.229	mg/kg		Y	SO	REG	S	09:45	35.8766	-106.291	N		SD	2017-1408	EPA:1668C	0.0037	2.8	200	1.77435e+06	1.62815e+06	1220
RELA-17-132156	02-61396	2017-04-18	PCB-66	0.334	mg/kg		Y	SO	REG	S	09:45	35.8766	-106.291	N		SD	2017-1408	EPA:1668C	0.037	2.8	2000	1.77435e+06	1.62815e+06	12200
RELA-17-132156	02-61396	2017-04-18	PCB-77	0.0488	mg/kg		Y	SO	REG	S	09:45	35.8766	-106.291	N		SD	2017-1408	EPA:1668C	0.00018	2.8	10	1.77435e+06	1.62815e+06	61.2
RELA-17-132156	02-61396	2017-04-18	PCB-77	0.0405	mg/kg		Y	SO	REG	S	09:45	35.8766	-106.291	N		SD	2017-1408	EPA:1668C	0.0037	2.8	200	1.77435e+06	1.62815e+06	1220
RELA-17-132156	02-61396	2017-04-18	PCB-77	0.0663	mg/kg		Y	SO	REG	S	09:45	35.8766	-106.291	N		SD	2017-1408	EPA:1668C	0.037	2.8	2000	1.77435e+06	1.62815e+06	12200
RELA-17-132156	02-61396	2017-04-18	PCB-105	0.468	mg/kg	E	Y	SO	REG	S	09:45	35.8766	-106.291	N		SD	2017-1408	EPA:1668C	0.00018	2.8	10	1.77435e+06	1.62815e+06	61.2
RELA-17-132156	02-61396	2017-04-18	PCB-105	0.548	mg/kg		Y	SO	REG	S	09:45	35.8766	-106.291	N		SD	2017-1408	EPA:1668C	0.0037	2.8	200	1.77435e+06	1.62815e+06	1220
RELA-17-132156	02-61396	2017-04-18	PCB-105	0.677	mg/kg		Y	SO	REG	S	09:45	35.8766	-106.291	N		SD	2017-1408	EPA:1668C	0.037	2.8	2000	1.77435e+06	1.62815e+06	12200
RELA-17-132156	02-61396	2017-04-18	Octachlorodibenzodioxin[1,2,3,4,6,7,8,9-]	0.000687	mg/kg		Y	SO	REG	S	09:45	35.8766	-106.291	N		SD	2017-1408	SW-846:8290A	9.1e-05	2.8	10	1.77435e+06	1.62815e+06	30.5
RELA-17-132156	02-61396	2017-04-18	PCB-169	6.12e-05	mg/kg	U	N	SO	REG	S	09:45	35.8766	-106.291	N		SD	2017-1408	EPA:1668C	0.00018	2.8	10	1.77435e+06	1.62815e+06	61.2
RELA-17-132156	02-61396	2017-04-18	PCB-169	0.0928	mg/kg		Y	SO	REG	S	09:45	35.8766	-106.291	N		SD	2017-1408	EPA:1668C	0.0037	2.8	200	1.77435e+06	1.62815e+06	1220
RELA-17-132156	02-61396	2017-04-18	PCB-169	0.0122	mg/kg	U	N	SO	REG	S	09:45	35.8766	-106.291	N		SD	2017-1408	EPA:1668C	0.037	2.8	2000	1.77435e+06	1.62815e+06	12200
RELA-17-132156	02-61396	2017-04-18	PCB-60	0.0835	mg/kg		Y	SO	REG	S	09:45	35.8766	-106.291	N		SD	2017-1408	EPA:1668C	0.00018	2.8	10	1.77435e+06	1.62815e+06	61.2
RELA-17-132156	02-61396	2017-04-18	PCB-60	0.0937	mg/kg		Y	SO	REG	S	09:45	35.8766	-106.291	N		SD	2017-1408	EPA:1668C	0.0037	2.8	200	1.77435e+06	1.62815e+06	1220
RELA-17-132156	02-61396	2017-04-18	PCB-60	0.132	mg/kg		Y	SO	REG	S	09:45	35.8766	-106.291	N		SD	2017-1408	EPA:1668C	0.037	2.8	2000	1.77435e+06	1.62815e+06	12200
RELA-17-132156	02-61396	2017-04-18	PCB-10	0.000754	mg/kg		Y	SO	REG	S	09:45	35.8766	-106.291	N		SD	2017-1408	EPA:1668C	0.00018	2.8	10	1.77435e+06	1.62815e+06	61.2
RELA-17-132156	02-61396	2017-04-18	PCB-10	0.00122	mg/kg	U	N	SO	REG	S	09:45	35.8766	-106.291	N		SD	2017-1408	EPA:1668C	0.0037	2.8	200	1.77435e+06	1.62815e+06	1220
RELA-17-132156	02-61396	2017-04-18	PCB-10	0.0122	mg/kg	U	N	SO	REG	S	09:45	35.8766	-106.291	N		SD	2017-1408	EPA:1668C	0.037	2.8	2000	1.77435e+06	1.62815e+06	12200
RELA-17-132156	02-61396	2017-04-18	PCB-7	0.000355	mg/kg		Y	SO	REG	S	09:45	35.8766	-106.291	N		SD	2017-1408	EPA:1668C	0.00018	2.8	10	1.77435e+06	1.62815e+06	61.2
RELA-17-132156	02-61396	2017-04-18	PCB-7	0.00122	mg/kg	U	N	SO	REG	S	09:45	35.8766	-106.291	N		SD	2017-1408	EPA:1668C	0.0037	2.8	200	1.77435e+06	1.62815e+06	1220
RELA-17-132156	02-61396	2017-04-18	PCB-7	0.0122	mg/kg	U	N	SO	REG	S	09:45	35.8766	-106.291	N		SD	2017-1408	EPA:1668C	0.037	2.8	2000	1.77435e+06	1.62815e+06	12200
RELA-17-132156	02-61396	2017-04-18	PCB-80	6.12e-05	mg/kg	U	N	SO	REG	S	09:45	35.8766	-106.291	N		SD	2017-1408	EPA:1668C	0.00018	2.8	10	1.77435e+06	1.62815e+06	61.2
RELA-17-132156	02-61396	2017-04-18	PCB-80	0.00122	mg/kg	U	N	SO	REG	S	09:45	35.8766	-106.291	N		SD	2017-1408	EPA:1668C	0.0037	2.8	200	1.77435e+06	1.62815e+06	1220
RELA-17-132156	02-61396	2017-04-18	PCB-80	0.0122	mg/kg	U	N	SO	REG	S	09:45	35.8766	-106.291	N		SD	2017-1408	EPA:1668C	0.037	2.8	2000	1.77435e+06	1.62815e+06	12200
RELA-17-132156	02-61396	2017-04-18	PCB-155	6.12e-05	mg/kg	U	N	SO	REG	S	09:45	35.8766	-106.291	N		SD	2017-1408	EPA:1668C	0.00018	2.8	10	1.77435e+06	1.62815e+06	61.2
RELA-17-132156	02-61396	2017-04-18	PCB-155	0.00122	mg/kg	U	N	SO	REG	S	09:45	35.8766	-106.291	N		SD	2017-1408	EPA:1668C	0.0037	2.8	200	1.77435e+06	1.62815e+06	1220
RELA-17-132156	02-61396	2017-04-18	PCB-155	0.0122	mg/kg	U	N	SO	REG	S	09:45	35.8766	-106.291	N		SD	2017-1408	EPA:1668C	0.037	2.8	2000	1.77435e+06	1.62815e+06	12200
RELA-17-132156	02-61396	2017-04-18	Hexachlorodibenzodioxins (Total)	0	mg/kg	U	N	SO	REG	S	09:45	35.8766	-106.291	N		SD	2017-1408	SW-846:8290A		2.8	10	1.77435e+06	1.62815e+06
RELA-17-132156	02-61396	2017-04-18	PCB-9	0.00182	mg/kg		Y	SO	REG	S	09:45	35.8766	-106.291	N		SD	2017-1408	EPA:1668C	0.00018	2.8	10	1.77435e+06	1.62815e+06	61.2
RELA-17-132156	02-61396	2017-04-18	PCB-9	0.00173	mg/kg	J	Y	SO	REG	S	09:45	35.8766	-106.291	N		SD	2017-1408	EPA:1668C	0.0037	2.8	200	1.77435e+06	1.62815e+06	1220
RELA-17-132156	02-61396	2017-04-18	PCB-9	0.0122	mg/kg	U	N	SO	REG	S	09:45	35.8766	-106.291	N		SD	2017-1408	EPA:1668C	0.037	2.8	2000	1.77435e+06	1.62815e+06	12200
RELA-17-132156	02-61396	2017-04-18	PCB-14	6.12e-05	mg/kg	U	N	SO	REG	S	09:45	35.8766	-106.291	N		SD	2017-1408	EPA:1668C	0.00018	2.8	10	1.77435e+06	1.62815e+06	61.2
RELA-17-132156	02-61396	2017-04-18	PCB-14	0.00122	mg/kg	U	N	SO	REG	S	09:45	35.8766	-106.291	N		SD	2017-1408	EPA:1668C	0.0037	2.8	200	1.77435e+06	1.62815e+06	1220
RELA-17-132156	02-61396	2017-04-18	PCB-14	0.0122	mg/kg	U	N	SO	REG	S	09:45	35.8766	-106.291	N		SD	2017-1408	EPA:1668C	0.037	2.8	2000	1.77435e+06	1.62815e+06	12200
RELA-17-132156	02-61396	2017-04-18	PCB-8	0.00819	mg/kg		Y	SO	REG	S	09:45	35.8766	-106.291	N		SD	2017-1408	EPA:1668C	0.00018	2.8	10	1.77435e+06	1.62815e+06	61.2
RELA-17-132156	02-61396	2017-04-18	PCB-8	0.0072	mg/kg		Y	SO	REG	S	09:45	35.8766	-106.291	N		SD	2017-1408	EPA:1668C	0.0037	2.8	200	1.77435e+06	1.62815e+06	1220
RELA-17-132156	02-61396	2017-04-18	PCB-8	0.0122	mg/kg	U	N	SO	REG	S	09:45	35.8766	-106.291	N		SD	2017-1408	EPA:1668C	0.037	2.8	2000	1.77435e+06	1.62815e+06	12200
RELA-17-132156	02-61396	2017-04-18	PCB-170	9.03	mg/kg	EQS	Y	SO	REG	S	09:45	35.8766	-106.291	N		SD	2017-1408	EPA:1668C	0.00018	2.8	10	1.77435e+06	1.62815e+06	61.2
RELA-17-132156	02-61396	2017-04-18	PCB-170	21.9	mg/kg	ES	Y	SO	REG	S	09:45	35.8766	-106.291	N		SD	2017-1408	EPA:1668C	0.0037	2.8	200	1.77435e+06	1.62815e+06	1220
RELA-17-132156	02-61396	2017-04-18	PCB-170	30.8	mg/kg		Y	SO	REG	S	09:45	35.8766	-106.291	N		SD	2017-1408	EPA:1668C	0.037	2.8	2000	1.77435e+06	1.62815e+06	12200
RELA-17-132156	02-61396	2017-04-18	PCB-52	0.789	mg/kg	E	Y	SO	REG	S	09:45	35.8766	-106.291	N		SD	2017-1408	EPA:1668C	0.00018	2.8	10	1.77435e+06	1.62815e+06	61.2
RELA-17-132156	02-61396	2017-04-18	PCB-52	1.03	mg/kg		Y	SO	REG	S	09:45	35.8766	-106.291	N		SD	2017-1408	EPA:1668C	0.0037	2.8	200	1.77435e+06	1.62815e+06	1220
RELA-17-132156	02-61396	2017-04-18	PCB-52	1.22	mg/kg		Y	SO	REG	S	09:45	35.8766	-106.291	N		SD	2017-1408	EPA:1668C	0.037	2.8	2000	1.77435e+06	1.62815e+06	12200
RELA-17-132156	02-61396	2017-04-18	PCB-133	0.352	mg/kg		Y	SO	REG	S	09:45	35.8766	-106.291	N		SD	2017-1408	EPA:1668C	0.00018	2.8	10	1.77435e+06	1.62815e+06	61.2
RELA-17-132156	02-61396	2017-04-18	PCB-133	0.417	mg/kg		Y	SO	REG	S	09:45	35.8766	-106.291	N		SD	2017-1408	EPA:1668C	0.0037	2.8	200	1.77435e+06	1.62815e+06	1220
RELA-17-132156	02-61396	2017-04-18	PCB-133	0.417	mg/kg		Y	SO	REG	S	09:45	35.8766	-106.291	N		SD	2017-1408	EPA:1668C	0.037	2.8	2000	1.77435e+06	1.62815e+06	12200
RELA-17-132156	02-61396	2017-04-18	PCB-137	6.12e-05	mg/kg	U	N	SO	REG	S	09:45	35.8766	-106.291	N		SD	2017-1408	EPA:1668C	0.00018	2.8	10	1.77435e+06	1.62815e+06	61.2
RELA-17-132156	02-61396	2017-04-18	PCB-137	0.395	mg/kg		Y	SO	REG	S	09:45	35.8766	-106.291	N		SD	2017-1408	EPA:1668C	0.0037	2.8	200	1.77435e+06	1.62815e+06	1220
RELA-17-132156	02-61396	2017-04-18	PCB-137	0.223	mg/kg		Y	SO	REG	S	09:45	35.8766	-106.291	N		SD	2017-1408	EPA:1668C	0.037	2.8	2000	1.77435e+06	1.62815e+06	12200
RELA-17-132156	02-61396	2017-04-18	PCB-194	5.98	mg/kg	ES	Y	SO	REG	S	09:45	35.8766	-106.291	N		SD	2017-1408	EPA:1668C	0.00018	2.8	10	1.77435e+06	1.62815e+06	61.2
RELA-17-132156	02-61396	2017-04-18	PCB-194	13.6	mg/kg	E	Y	SO	REG	S	09:45	35.8766	-106.291	N		SD	2017-1408	EPA:1668C	0.0037	2.8	200	1.77435e+06	1.62815e+06	1220
RELA-17-132156	02-61396	2017-04-18	PCB-194	18.6	mg/kg		Y	SO	REG	S	09:45	35.8766	-106.291	N		SD	2017-1408	EPA:1668C	0.037	2.8	2000	1.77435e+06	1.62815e+06	12200
RELA-17-132156	02-61396	2017-04-18	Heptachlorodibenzodioxin[1,2,3,4,6,7,8-]	8.91e-05	mg/kg		Y	SO	REG	S	09:45	35.8766	-106.291	N		SD	2017-1408	SW-846:8290A	4.6e-05	2.8	10	1.77435e+06	1.62815e+06	15.2
RELA-17-132160	02-61400	2017-04-18	Pentachlorodibenzodioxins (Total)	0	mg/kg	U	N	SO	REG	S	10:25	35.8763	-106.291	N		SD	2017-1408	SW-846:8290A		5.5	1	1.77424e+06	1.62825e+06
RELA-17-132156	02-61396	2017-04-18	PCB-42	0.0601	mg/kg		Y	SO	REG	S	09:45	35.8766	-106.291	N		SD	2017-1408	EPA:1668C	0.00018	2.8	10	1.77435e+06	1.62815e+06	61.2
RELA-17-132156	02-61396	2017-04-18	PCB-42	0.0834	mg/kg		Y	SO	REG	S	09:45	35.8766	-106.291	N		SD	2017-1408	EPA:1668C	0.0037	2.8	200	1.77435e+06	1.62815e+06	1220
RELA-17-132156	02-61396	2017-04-18	PCB-42	0.101	mg/kg		Y	SO	REG	S	09:45	35.8766	-106.291	N		SD	2017-1408	EPA:1668C	0.037	2.8	2000	1.77435e+06	1.62815e+06	12200
RELA-17-132156	02-61396	2017-04-18	PCB-17	0.0864	mg/kg		Y	SO	REG	S	09:45	35.8766	-106.291	N		SD	2017-1408	EPA:1668C	0.00018	2.8	10	1.77435e+06	1.62815e+06	61.2
RELA-17-132156	02-61396	2017-04-18	PCB-17	0.099	mg/kg		Y	SO	REG	S	09:45	35.8766	-106.291	N		SD	2017-1408	EPA:1668C	0.0037	2.8	200	1.77435e+06	1.62815e+06	1220
RELA-17-132156	02-61396	2017-04-18	PCB-17	0.138	mg/kg		Y	SO	REG	S	09:45	35.8766	-106.291	N		SD	2017-1408	EPA:1668C	0.037	2.8	2000	1.77435e+06	1.62815e+06	12200
RELA-17-132156	02-61396	2017-04-18	PCB-34	0.00103	mg/kg		Y	SO	REG	S	09:45	35.8766	-106.291	N		SD	2017-1408	EPA:1668C	0.00018	2.8	10	1.77435e+06	1.62815e+06	61.2
RELA-17-132156	02-61396	2017-04-18	PCB-34	0.00122	mg/kg	U	N	SO	REG	S	09:45	35.8766	-106.291	N		SD	2017-1408	EPA:1668C	0.0037	2.8	200	1.77435e+06	1.62815e+06	1220
RELA-17-132156	02-61396	2017-04-18	PCB-34	0.0122	mg/kg	U	N	SO	REG	S	09:45	35.8766	-106.291	N		SD	2017-1408	EPA:1668C	0.037	2.8	2000	1.77435e+06	1.62815e+06	12200
RELA-17-132156	02-61396	2017-04-18	PCB-35	0.00492	mg/kg		Y	SO	REG	S	09:45	35.8766	-106.291	N		SD	2017-1408	EPA:1668C	0.00018	2.8	10	1.77435e+06	1.62815e+06	61.2
RELA-17-132156	02-61396	2017-04-18	PCB-35	0.00388	mg/kg		Y	SO	REG	S	09:45	35.8766	-106.291	N		SD	2017-1408	EPA:1668C	0.0037	2.8	200	1.77435e+06	1.62815e+06	1220
RELA-17-132156	02-61396	2017-04-18	PCB-35	0.0122	mg/kg	U	N	SO	REG	S	09:45	35.8766	-106.291	N		SD	2017-1408	EPA:1668C	0.037	2.8	2000	1.77435e+06	1.62815e+06	12200
RELA-17-132156	02-61396	2017-04-18	Heptachlorodibenzodioxins (Total)	0.000249	mg/kg		Y	SO	REG	S	09:45	35.8766	-106.291	N		SD	2017-1408	SW-846:8290A		2.8	10	1.77435e+06	1.62815e+06
RELA-17-132156	02-61396	2017-04-18	PCB-95	5.46	mg/kg	EQS	Y	SO	REG	S	09:45	35.8766	-106.291	N		SD	2017-1408	EPA:1668C	0.00018	2.8	10	1.77435e+06	1.62815e+06	61.2
RELA-17-132156	02-61396	2017-04-18	PCB-95	12.3	mg/kg	E	Y	SO	REG	S	09:45	35.8766	-106.291	N		SD	2017-1408	EPA:1668C	0.0037	2.8	200	1.77435e+06	1.62815e+06	1220
RELA-17-132156	02-61396	2017-04-18	PCB-95	14.7	mg/kg		Y	SO	REG	S	09:45	35.8766	-106.291	N		SD	2017-1408	EPA:1668C	0.037	2.8	2000	1.77435e+06	1.62815e+06	12200
RELA-17-132156	02-61396	2017-04-18	PCB-99	0.475	mg/kg	E	Y	SO	REG	S	09:45	35.8766	-106.291	N		SD	2017-1408	EPA:1668C	0.00018	2.8	10	1.77435e+06	1.62815e+06	61.2
RELA-17-132156	02-61396	2017-04-18	PCB-99	0.348	mg/kg		Y	SO	REG	S	09:45	35.8766	-106.291	N		SD	2017-1408	EPA:1668C	0.0037	2.8	200	1.77435e+06	1.62815e+06	1220
RELA-17-132156	02-61396	2017-04-18	PCB-99	0.552	mg/kg		Y	SO	REG	S	09:45	35.8766	-106.291	N		SD	2017-1408	EPA:1668C	0.037	2.8	2000	1.77435e+06	1.62815e+06	12200
RELA-17-132156	02-61396	2017-04-18	PCB-132	6.82	mg/kg	EQS	Y	SO	REG	S	09:45	35.8766	-106.291	N		SD	2017-1408	EPA:1668C	0.00018	2.8	10	1.77435e+06	1.62815e+06	61.2
RELA-17-132156	02-61396	2017-04-18	PCB-132	18.5	mg/kg	E	Y	SO	REG	S	09:45	35.8766	-106.291	N		SD	2017-1408	EPA:1668C	0.0037	2.8	200	1.77435e+06	1.62815e+06	1220
RELA-17-132156	02-61396	2017-04-18	PCB-132	13.4	mg/kg		Y	SO	REG	S	09:45	35.8766	-106.291	N		SD	2017-1408	EPA:1668C	0.037	2.8	2000	1.77435e+06	1.62815e+06	12200
RELA-17-132156	02-61396	2017-04-18	PCB-136	4.33	mg/kg	EQS	Y	SO	REG	S	09:45	35.8766	-106.291	N		SD	2017-1408	EPA:1668C	0.00018	2.8	10	1.77435e+06	1.62815e+06	61.2
RELA-17-132156	02-61396	2017-04-18	PCB-136	8.75	mg/kg	E	Y	SO	REG	S	09:45	35.8766	-106.291	N		SD	2017-1408	EPA:1668C	0.0037	2.8	200	1.77435e+06	1.62815e+06	1220
RELA-17-132156	02-61396	2017-04-18	PCB-136	9.26	mg/kg		Y	SO	REG	S	09:45	35.8766	-106.291	N		SD	2017-1408	EPA:1668C	0.037	2.8	2000	1.77435e+06	1.62815e+06	12200
RELA-17-132156	02-61396	2017-04-18	PCB-174	8.01	mg/kg	ES	Y	SO	REG	S	09:45	35.8766	-106.291	N		SD	2017-1408	EPA:1668C	0.00018	2.8	10	1.77435e+06	1.62815e+06	61.2
RELA-17-132156	02-61396	2017-04-18	PCB-174	24.1	mg/kg	ES	Y	SO	REG	S	09:45	35.8766	-106.291	N		SD	2017-1408	EPA:1668C	0.0037	2.8	200	1.77435e+06	1.62815e+06	1220
RELA-17-132156	02-61396	2017-04-18	PCB-174	34.3	mg/kg		Y	SO	REG	S	09:45	35.8766	-106.291	N		SD	2017-1408	EPA:1668C	0.037	2.8	2000	1.77435e+06	1.62815e+06	12200
RELA-17-132156	02-61396	2017-04-18	PCB-19	0.02	mg/kg		Y	SO	REG	S	09:45	35.8766	-106.291	N		SD	2017-1408	EPA:1668C	0.00018	2.8	10	1.77435e+06	1.62815e+06	61.2
RELA-17-132156	02-61396	2017-04-18	PCB-19	0.0217	mg/kg		Y	SO	REG	S	09:45	35.8766	-106.291	N		SD	2017-1408	EPA:1668C	0.0037	2.8	200	1.77435e+06	1.62815e+06	1220
RELA-17-132156	02-61396	2017-04-18	PCB-19	0.0267	mg/kg	J	Y	SO	REG	S	09:45	35.8766	-106.291	N		SD	2017-1408	EPA:1668C	0.037	2.8	2000	1.77435e+06	1.62815e+06	12200
RELA-17-132156	02-61396	2017-04-18	PCB-27	0.0176	mg/kg		Y	SO	REG	S	09:45	35.8766	-106.291	N		SD	2017-1408	EPA:1668C	0.00018	2.8	10	1.77435e+06	1.62815e+06	61.2
RELA-17-132156	02-61396	2017-04-18	PCB-27	0.018	mg/kg		Y	SO	REG	S	09:45	35.8766	-106.291	N		SD	2017-1408	EPA:1668C	0.0037	2.8	200	1.77435e+06	1.62815e+06	1220
RELA-17-132156	02-61396	2017-04-18	PCB-27	0.0243	mg/kg	J	Y	SO	REG	S	09:45	35.8766	-106.291	N		SD	2017-1408	EPA:1668C	0.037	2.8	2000	1.77435e+06	1.62815e+06	12200
RELA-17-132156	02-61396	2017-04-18	PCB-32	0.0632	mg/kg		Y	SO	REG	S	09:45	35.8766	-106.291	N		SD	2017-1408	EPA:1668C	0.00018	2.8	10	1.77435e+06	1.62815e+06	61.2
RELA-17-132156	02-61396	2017-04-18	PCB-32	0.0745	mg/kg		Y	SO	REG	S	09:45	35.8766	-106.291	N		SD	2017-1408	EPA:1668C	0.0037	2.8	200	1.77435e+06	1.62815e+06	1220
RELA-17-132156	02-61396	2017-04-18	PCB-32	0.107	mg/kg		Y	SO	REG	S	09:45	35.8766	-106.291	N		SD	2017-1408	EPA:1668C	0.037	2.8	2000	1.77435e+06	1.62815e+06	12200
RELA-17-132156	02-61396	2017-04-18	PCB-16	0.093	mg/kg		Y	SO	REG	S	09:45	35.8766	-106.291	N		SD	2017-1408	EPA:1668C	0.00018	2.8	10	1.77435e+06	1.62815e+06	61.2
RELA-17-132156	02-61396	2017-04-18	PCB-16	0.0981	mg/kg		Y	SO	REG	S	09:45	35.8766	-106.291	N		SD	2017-1408	EPA:1668C	0.0037	2.8	200	1.77435e+06	1.62815e+06	1220
RELA-17-132156	02-61396	2017-04-18	PCB-16	0.142	mg/kg		Y	SO	REG	S	09:45	35.8766	-106.291	N		SD	2017-1408	EPA:1668C	0.037	2.8	2000	1.77435e+06	1.62815e+06	12200
RELA-17-132156	02-61396	2017-04-18	PCB-22	0.14	mg/kg		Y	SO	REG	S	09:45	35.8766	-106.291	N		SD	2017-1408	EPA:1668C	0.00018	2.8	10	1.77435e+06	1.62815e+06	61.2
RELA-17-132156	02-61396	2017-04-18	PCB-22	0.138	mg/kg		Y	SO	REG	S	09:45	35.8766	-106.291	N		SD	2017-1408	EPA:1668C	0.0037	2.8	200	1.77435e+06	1.62815e+06	1220
RELA-17-132156	02-61396	2017-04-18	PCB-22	0.187	mg/kg		Y	SO	REG	S	09:45	35.8766	-106.291	N		SD	2017-1408	EPA:1668C	0.037	2.8	2000	1.77435e+06	1.62815e+06	12200
RELA-17-132156	02-61396	2017-04-18	PCB-36	6.12e-05	mg/kg	U	N	SO	REG	S	09:45	35.8766	-106.291	N		SD	2017-1408	EPA:1668C	0.00018	2.8	10	1.77435e+06	1.62815e+06	61.2
RELA-17-132156	02-61396	2017-04-18	PCB-36	0.00122	mg/kg	U	N	SO	REG	S	09:45	35.8766	-106.291	N		SD	2017-1408	EPA:1668C	0.0037	2.8	200	1.77435e+06	1.62815e+06	1220
RELA-17-132156	02-61396	2017-04-18	PCB-36	0.0122	mg/kg	U	N	SO	REG	S	09:45	35.8766	-106.291	N		SD	2017-1408	EPA:1668C	0.037	2.8	2000	1.77435e+06	1.62815e+06	12200
RELA-17-132156	02-61396	2017-04-18	PCB-39	0.00143	mg/kg		Y	SO	REG	S	09:45	35.8766	-106.291	N		SD	2017-1408	EPA:1668C	0.00018	2.8	10	1.77435e+06	1.62815e+06	61.2
RELA-17-132156	02-61396	2017-04-18	PCB-39	0.00122	mg/kg	U	N	SO	REG	S	09:45	35.8766	-106.291	N		SD	2017-1408	EPA:1668C	0.0037	2.8	200	1.77435e+06	1.62815e+06	1220
RELA-17-132156	02-61396	2017-04-18	PCB-39	0.0122	mg/kg	U	N	SO	REG	S	09:45	35.8766	-106.291	N		SD	2017-1408	EPA:1668C	0.037	2.8	2000	1.77435e+06	1.62815e+06	12200
RELA-17-132156	02-61396	2017-04-18	PCB-37	0.114	mg/kg		Y	SO	REG	S	09:45	35.8766	-106.291	N		SD	2017-1408	EPA:1668C	0.00018	2.8	10	1.77435e+06	1.62815e+06	61.2
RELA-17-132156	02-61396	2017-04-18	PCB-37	0.123	mg/kg		Y	SO	REG	S	09:45	35.8766	-106.291	N		SD	2017-1408	EPA:1668C	0.0037	2.8	200	1.77435e+06	1.62815e+06	1220
RELA-17-132156	02-61396	2017-04-18	PCB-37	0.172	mg/kg		Y	SO	REG	S	09:45	35.8766	-106.291	N		SD	2017-1408	EPA:1668C	0.037	2.8	2000	1.77435e+06	1.62815e+06	12200
RELA-17-132156	02-61396	2017-04-18	Heptachlorodibenzofurans (Total)	0.00274	mg/kg		Y	SO	REG	S	09:45	35.8766	-106.291	N		SD	2017-1408	SW-846:8290A		2.8	10	1.77435e+06	1.62815e+06
RELA-17-132156	02-61396	2017-04-18	Octachlorodibenzofuran[1,2,3,4,6,7,8,9-]	0.0031	mg/kg		Y	SO	REG	S	09:45	35.8766	-106.291	N		SD	2017-1408	SW-846:8290A	9.1e-05	2.8	10	1.77435e+06	1.62815e+06	30.5
RELA-17-132160	02-61400	2017-04-18	Hexachlorodibenzodioxin[1,2,3,4,7,8-]	4.52e-07	mg/kg	U	N	SO	REG	S	10:25	35.8763	-106.291	N		SD	2017-1408	SW-846:8290A	4.5e-06	5.5	1	1.77424e+06	1.62825e+06	1.51
RELA-17-132156	02-61396	2017-04-18	PCB-189	0.731	mg/kg	E	Y	SO	REG	S	09:45	35.8766	-106.291	N		SD	2017-1408	EPA:1668C	0.00018	2.8	10	1.77435e+06	1.62815e+06	61.2
RELA-17-132156	02-61396	2017-04-18	PCB-189	0.728	mg/kg		Y	SO	REG	S	09:45	35.8766	-106.291	N		SD	2017-1408	EPA:1668C	0.0037	2.8	200	1.77435e+06	1.62815e+06	1220
RELA-17-132156	02-61396	2017-04-18	PCB-189	1	mg/kg		Y	SO	REG	S	09:45	35.8766	-106.291	N		SD	2017-1408	EPA:1668C	0.037	2.8	2000	1.77435e+06	1.62815e+06	12200
RELA-17-132156	02-61396	2017-04-18	PCB-111	6.12e-05	mg/kg	U	N	SO	REG	S	09:45	35.8766	-106.291	N		SD	2017-1408	EPA:1668C	0.00018	2.8	10	1.77435e+06	1.62815e+06	61.2
RELA-17-132156	02-61396	2017-04-18	PCB-111	0.00122	mg/kg	U	N	SO	REG	S	09:45	35.8766	-106.291	N		SD	2017-1408	EPA:1668C	0.0037	2.8	200	1.77435e+06	1.62815e+06	1220
RELA-17-132156	02-61396	2017-04-18	PCB-111	0.0122	mg/kg	U	N	SO	REG	S	09:45	35.8766	-106.291	N		SD	2017-1408	EPA:1668C	0.037	2.8	2000	1.77435e+06	1.62815e+06	12200
RELA-17-132156	02-61396	2017-04-18	PCB-127	6.12e-05	mg/kg	U	N	SO	REG	S	09:45	35.8766	-106.291	N		SD	2017-1408	EPA:1668C	0.00018	2.8	10	1.77435e+06	1.62815e+06	61.2
RELA-17-132156	02-61396	2017-04-18	PCB-127	0.00122	mg/kg	U	N	SO	REG	S	09:45	35.8766	-106.291	N		SD	2017-1408	EPA:1668C	0.0037	2.8	200	1.77435e+06	1.62815e+06	1220
RELA-17-132156	02-61396	2017-04-18	PCB-127	0.0122	mg/kg	U	N	SO	REG	S	09:45	35.8766	-106.291	N		SD	2017-1408	EPA:1668C	0.037	2.8	2000	1.77435e+06	1.62815e+06	12200
RELA-17-132156	02-61396	2017-04-18	PCB-162	0.0827	mg/kg		Y	SO	REG	S	09:45	35.8766	-106.291	N		SD	2017-1408	EPA:1668C	0.00018	2.8	10	1.77435e+06	1.62815e+06	61.2
RELA-17-132156	02-61396	2017-04-18	PCB-162	0.234	mg/kg		Y	SO	REG	S	09:45	35.8766	-106.291	N		SD	2017-1408	EPA:1668C	0.0037	2.8	200	1.77435e+06	1.62815e+06	1220
RELA-17-132156	02-61396	2017-04-18	PCB-162	0.0122	mg/kg	U	N	SO	REG	S	09:45	35.8766	-106.291	N		SD	2017-1408	EPA:1668C	0.037	2.8	2000	1.77435e+06	1.62815e+06	12200
RELA-17-132156	02-61396	2017-04-18	PCB-159	0.478	mg/kg	E	Y	SO	REG	S	09:45	35.8766	-106.291	N		SD	2017-1408	EPA:1668C	0.00018	2.8	10	1.77435e+06	1.62815e+06	61.2
RELA-17-132156	02-61396	2017-04-18	PCB-159	0.00122	mg/kg	U	N	SO	REG	S	09:45	35.8766	-106.291	N		SD	2017-1408	EPA:1668C	0.0037	2.8	200	1.77435e+06	1.62815e+06	1220
RELA-17-132156	02-61396	2017-04-18	PCB-159	0.0122	mg/kg	U	N	SO	REG	S	09:45	35.8766	-106.291	N		SD	2017-1408	EPA:1668C	0.037	2.8	2000	1.77435e+06	1.62815e+06	12200
RELA-17-132156	02-61396	2017-04-18	PCB-175	1.05	mg/kg	E	Y	SO	REG	S	09:45	35.8766	-106.291	N		SD	2017-1408	EPA:1668C	0.00018	2.8	10	1.77435e+06	1.62815e+06	61.2
RELA-17-132156	02-61396	2017-04-18	PCB-175	0.956	mg/kg		Y	SO	REG	S	09:45	35.8766	-106.291	N		SD	2017-1408	EPA:1668C	0.0037	2.8	200	1.77435e+06	1.62815e+06	1220
RELA-17-132156	02-61396	2017-04-18	PCB-175	1.21	mg/kg		Y	SO	REG	S	09:45	35.8766	-106.291	N		SD	2017-1408	EPA:1668C	0.037	2.8	2000	1.77435e+06	1.62815e+06	12200
RELA-17-132156	02-61396	2017-04-18	PCB-201	1.3	mg/kg	E	Y	SO	REG	S	09:45	35.8766	-106.291	N		SD	2017-1408	EPA:1668C	0.00018	2.8	10	1.77435e+06	1.62815e+06	61.2
RELA-17-132156	02-61396	2017-04-18	PCB-201	1.5	mg/kg		Y	SO	REG	S	09:45	35.8766	-106.291	N		SD	2017-1408	EPA:1668C	0.0037	2.8	200	1.77435e+06	1.62815e+06	1220
RELA-17-132156	02-61396	2017-04-18	PCB-201	1.7	mg/kg		Y	SO	REG	S	09:45	35.8766	-106.291	N		SD	2017-1408	EPA:1668C	0.037	2.8	2000	1.77435e+06	1.62815e+06	12200
RELA-17-132156	02-61396	2017-04-18	PCB-206	1.8	mg/kg	E	Y	SO	REG	S	09:45	35.8766	-106.291	N		SD	2017-1408	EPA:1668C	0.00018	2.8	10	1.77435e+06	1.62815e+06	61.2
RELA-17-132156	02-61396	2017-04-18	PCB-206	2.33	mg/kg		Y	SO	REG	S	09:45	35.8766	-106.291	N		SD	2017-1408	EPA:1668C	0.0037	2.8	200	1.77435e+06	1.62815e+06	1220
RELA-17-132156	02-61396	2017-04-18	PCB-206	2.89	mg/kg		Y	SO	REG	S	09:45	35.8766	-106.291	N		SD	2017-1408	EPA:1668C	0.037	2.8	2000	1.77435e+06	1.62815e+06	12200
RELA-17-132155	02-61395	2017-04-18	Pentachlorodibenzodioxin[1,2,3,7,8-]	4.55e-06	mg/kg	JK	Y	SO	REG	S	09:25	35.8766	-106.292	N		SD	2017-1408	SW-846:8290A	4.6e-06	2.6	1	1.77435e+06	1.62805e+06	1.53
RELA-17-132156	02-61396	2017-04-18	PCB-142	6.12e-05	mg/kg	U	N	SO	REG	S	09:45	35.8766	-106.291	N		SD	2017-1408	EPA:1668C	0.00018	2.8	10	1.77435e+06	1.62815e+06	61.2
RELA-17-132156	02-61396	2017-04-18	PCB-142	0.00122	mg/kg	U	N	SO	REG	S	09:45	35.8766	-106.291	N		SD	2017-1408	EPA:1668C	0.0037	2.8	200	1.77435e+06	1.62815e+06	1220
RELA-17-132156	02-61396	2017-04-18	PCB-142	0.0122	mg/kg	U	N	SO	REG	S	09:45	35.8766	-106.291	N		SD	2017-1408	EPA:1668C	0.037	2.8	2000	1.77435e+06	1.62815e+06	12200
RELA-17-132156	02-61396	2017-04-18	PCB-160	6.12e-05	mg/kg	U	N	SO	REG	S	09:45	35.8766	-106.291	N		SD	2017-1408	EPA:1668C	0.00018	2.8	10	1.77435e+06	1.62815e+06	61.2
RELA-17-132156	02-61396	2017-04-18	PCB-160	0.00122	mg/kg	U	N	SO	REG	S	09:45	35.8766	-106.291	N		SD	2017-1408	EPA:1668C	0.0037	2.8	200	1.77435e+06	1.62815e+06	1220
RELA-17-132156	02-61396	2017-04-18	PCB-160	0.0122	mg/kg	U	N	SO	REG	S	09:45	35.8766	-106.291	N		SD	2017-1408	EPA:1668C	0.037	2.8	2000	1.77435e+06	1.62815e+06	12200
RELA-17-132156	02-61396	2017-04-18	PCB-190	4.43	mg/kg	ES	Y	SO	REG	S	09:45	35.8766	-106.291	N		SD	2017-1408	EPA:1668C	0.00018	2.8	10	1.77435e+06	1.62815e+06	61.2
RELA-17-132156	02-61396	2017-04-18	PCB-190	4.42	mg/kg		Y	SO	REG	S	09:45	35.8766	-106.291	N		SD	2017-1408	EPA:1668C	0.0037	2.8	200	1.77435e+06	1.62815e+06	1220
RELA-17-132156	02-61396	2017-04-18	PCB-190	7.36	mg/kg		Y	SO	REG	S	09:45	35.8766	-106.291	N		SD	2017-1408	EPA:1668C	0.037	2.8	2000	1.77435e+06	1.62815e+06	12200
RELA-17-132156	02-61396	2017-04-18	PCB-72	0.00149	mg/kg		Y	SO	REG	S	09:45	35.8766	-106.291	N		SD	2017-1408	EPA:1668C	0.00018	2.8	10	1.77435e+06	1.62815e+06	61.2
RELA-17-132156	02-61396	2017-04-18	PCB-72	0.00164	mg/kg	J	Y	SO	REG	S	09:45	35.8766	-106.291	N		SD	2017-1408	EPA:1668C	0.0037	2.8	200	1.77435e+06	1.62815e+06	1220
RELA-17-132156	02-61396	2017-04-18	PCB-72	0.0122	mg/kg	U	N	SO	REG	S	09:45	35.8766	-106.291	N		SD	2017-1408	EPA:1668C	0.037	2.8	2000	1.77435e+06	1.62815e+06	12200
RELA-17-132156	02-61396	2017-04-18	PCB-56	0.14	mg/kg		Y	SO	REG	S	09:45	35.8766	-106.291	N		SD	2017-1408	EPA:1668C	0.00018	2.8	10	1.77435e+06	1.62815e+06	61.2
RELA-17-132156	02-61396	2017-04-18	PCB-56	0.152	mg/kg		Y	SO	REG	S	09:45	35.8766	-106.291	N		SD	2017-1408	EPA:1668C	0.0037	2.8	200	1.77435e+06	1.62815e+06	1220
RELA-17-132156	02-61396	2017-04-18	PCB-56	0.209	mg/kg		Y	SO	REG	S	09:45	35.8766	-106.291	N		SD	2017-1408	EPA:1668C	0.037	2.8	2000	1.77435e+06	1.62815e+06	12200
RELA-17-132156	02-61396	2017-04-18	PCB-46	0.0159	mg/kg		Y	SO	REG	S	09:45	35.8766	-106.291	N		SD	2017-1408	EPA:1668C	0.00018	2.8	10	1.77435e+06	1.62815e+06	61.2
RELA-17-132156	02-61396	2017-04-18	PCB-46	0.0186	mg/kg		Y	SO	REG	S	09:45	35.8766	-106.291	N		SD	2017-1408	EPA:1668C	0.0037	2.8	200	1.77435e+06	1.62815e+06	1220
RELA-17-132156	02-61396	2017-04-18	PCB-46	0.0244	mg/kg	J	Y	SO	REG	S	09:45	35.8766	-106.291	N		SD	2017-1408	EPA:1668C	0.037	2.8	2000	1.77435e+06	1.62815e+06	12200
RELA-17-132156	02-61396	2017-04-18	PCB-79	0.0115	mg/kg		Y	SO	REG	S	09:45	35.8766	-106.291	N		SD	2017-1408	EPA:1668C	0.00018	2.8	10	1.77435e+06	1.62815e+06	61.2
RELA-17-132156	02-61396	2017-04-18	PCB-79	0.0313	mg/kg		Y	SO	REG	S	09:45	35.8766	-106.291	N		SD	2017-1408	EPA:1668C	0.0037	2.8	200	1.77435e+06	1.62815e+06	1220
RELA-17-132156	02-61396	2017-04-18	PCB-79	0.0122	mg/kg	U	N	SO	REG	S	09:45	35.8766	-106.291	N		SD	2017-1408	EPA:1668C	0.037	2.8	2000	1.77435e+06	1.62815e+06	12200
RELA-17-132156	02-61396	2017-04-18	PCB-58	0.00576	mg/kg		Y	SO	REG	S	09:45	35.8766	-106.291	N		SD	2017-1408	EPA:1668C	0.00018	2.8	10	1.77435e+06	1.62815e+06	61.2
RELA-17-132156	02-61396	2017-04-18	PCB-58	0.014	mg/kg		Y	SO	REG	S	09:45	35.8766	-106.291	N		SD	2017-1408	EPA:1668C	0.0037	2.8	200	1.77435e+06	1.62815e+06	1220
RELA-17-132156	02-61396	2017-04-18	PCB-58	0.0122	mg/kg	U	N	SO	REG	S	09:45	35.8766	-106.291	N		SD	2017-1408	EPA:1668C	0.037	2.8	2000	1.77435e+06	1.62815e+06	12200
RELA-17-132156	02-61396	2017-04-18	Tetrachlorodibenzodioxins (Total)	0	mg/kg	U	N	SO	REG	S	09:45	35.8766	-106.291	N		SD	2017-1408	SW-846:8290A		2.8	10	1.77435e+06	1.62815e+06
RELA-17-132156	02-61396	2017-04-18	PCB-196	4.91	mg/kg	E	Y	SO	REG	S	09:45	35.8766	-106.291	N		SD	2017-1408	EPA:1668C	0.00018	2.8	10	1.77435e+06	1.62815e+06	61.2
RELA-17-132156	02-61396	2017-04-18	PCB-196	7.37	mg/kg	E	Y	SO	REG	S	09:45	35.8766	-106.291	N		SD	2017-1408	EPA:1668C	0.0037	2.8	200	1.77435e+06	1.62815e+06	1220
RELA-17-132156	02-61396	2017-04-18	PCB-196	8.43	mg/kg		Y	SO	REG	S	09:45	35.8766	-106.291	N		SD	2017-1408	EPA:1668C	0.037	2.8	2000	1.77435e+06	1.62815e+06	12200
RELA-17-132156	02-61396	2017-04-18	Tetrachlorodibenzofuran[2,3,7,8-]	0.00144	mg/kg		Y	SO	REG	S	09:45	35.8766	-106.291	N		SD	2017-1408	SW-846:8290A	9.1e-06	2.8	10	1.77435e+06	1.62815e+06	3.05
RELA-17-132156	02-61396	2017-04-18	Tetrachlorodibenzofuran[2,3,7,8-]	0.00148	mg/kg		Y	SO	REG	S	09:45	35.8766	-106.291	N		SD	2017-1408	SW-846:8290A	9.1e-06	2.8	10	1.77435e+06	1.62815e+06	3.05
RELA-17-132156	02-61396	2017-04-18	PCB-146	4.46	mg/kg	ES	Y	SO	REG	S	09:45	35.8766	-106.291	N		SD	2017-1408	EPA:1668C	0.00018	2.8	10	1.77435e+06	1.62815e+06	61.2
RELA-17-132156	02-61396	2017-04-18	PCB-146	7.14	mg/kg		Y	SO	REG	S	09:45	35.8766	-106.291	N		SD	2017-1408	EPA:1668C	0.0037	2.8	200	1.77435e+06	1.62815e+06	1220
RELA-17-132156	02-61396	2017-04-18	PCB-146	6.46	mg/kg		Y	SO	REG	S	09:45	35.8766	-106.291	N		SD	2017-1408	EPA:1668C	0.037	2.8	2000	1.77435e+06	1.62815e+06	12200
RELA-17-132156	02-61396	2017-04-18	PCB-64	0.111	mg/kg		Y	SO	REG	S	09:45	35.8766	-106.291	N		SD	2017-1408	EPA:1668C	0.00018	2.8	10	1.77435e+06	1.62815e+06	61.2
RELA-17-132156	02-61396	2017-04-18	PCB-64	0.131	mg/kg		Y	SO	REG	S	09:45	35.8766	-106.291	N		SD	2017-1408	EPA:1668C	0.0037	2.8	200	1.77435e+06	1.62815e+06	1220
RELA-17-132156	02-61396	2017-04-18	PCB-64	0.169	mg/kg		Y	SO	REG	S	09:45	35.8766	-106.291	N		SD	2017-1408	EPA:1668C	0.037	2.8	2000	1.77435e+06	1.62815e+06	12200
RELA-17-132156	02-61396	2017-04-18	PCB-41	0.0303	mg/kg		Y	SO	REG	S	09:45	35.8766	-106.291	N		SD	2017-1408	EPA:1668C	0.00018	2.8	10	1.77435e+06	1.62815e+06	61.2
RELA-17-132156	02-61396	2017-04-18	PCB-41	0.0359	mg/kg		Y	SO	REG	S	09:45	35.8766	-106.291	N		SD	2017-1408	EPA:1668C	0.0037	2.8	200	1.77435e+06	1.62815e+06	1220
RELA-17-132156	02-61396	2017-04-18	PCB-41	0.0472	mg/kg		Y	SO	REG	S	09:45	35.8766	-106.291	N		SD	2017-1408	EPA:1668C	0.037	2.8	2000	1.77435e+06	1.62815e+06	12200
RELA-17-132156	02-61396	2017-04-18	PCB-84	0.408	mg/kg	E	Y	SO	REG	S	09:45	35.8766	-106.291	N		SD	2017-1408	EPA:1668C	0.00018	2.8	10	1.77435e+06	1.62815e+06	61.2
RELA-17-132156	02-61396	2017-04-18	PCB-84	0.531	mg/kg		Y	SO	REG	S	09:45	35.8766	-106.291	N		SD	2017-1408	EPA:1668C	0.0037	2.8	200	1.77435e+06	1.62815e+06	1220
RELA-17-132156	02-61396	2017-04-18	PCB-84	0.708	mg/kg		Y	SO	REG	S	09:45	35.8766	-106.291	N		SD	2017-1408	EPA:1668C	0.037	2.8	2000	1.77435e+06	1.62815e+06	12200
RELA-17-132156	02-61396	2017-04-18	PCB-92	1.17	mg/kg	E	Y	SO	REG	S	09:45	35.8766	-106.291	N		SD	2017-1408	EPA:1668C	0.00018	2.8	10	1.77435e+06	1.62815e+06	61.2
RELA-17-132156	02-61396	2017-04-18	PCB-92	1.42	mg/kg		Y	SO	REG	S	09:45	35.8766	-106.291	N		SD	2017-1408	EPA:1668C	0.0037	2.8	200	1.77435e+06	1.62815e+06	1220
RELA-17-132156	02-61396	2017-04-18	PCB-92	2.1	mg/kg		Y	SO	REG	S	09:45	35.8766	-106.291	N		SD	2017-1408	EPA:1668C	0.037	2.8	2000	1.77435e+06	1.62815e+06	12200
RELA-17-132156	02-61396	2017-04-18	PCB-82	0.105	mg/kg		Y	SO	REG	S	09:45	35.8766	-106.291	N		SD	2017-1408	EPA:1668C	0.00018	2.8	10	1.77435e+06	1.62815e+06	61.2
RELA-17-132156	02-61396	2017-04-18	PCB-82	0.0907	mg/kg		Y	SO	REG	S	09:45	35.8766	-106.291	N		SD	2017-1408	EPA:1668C	0.0037	2.8	200	1.77435e+06	1.62815e+06	1220
RELA-17-132156	02-61396	2017-04-18	PCB-82	0.13	mg/kg		Y	SO	REG	S	09:45	35.8766	-106.291	N		SD	2017-1408	EPA:1668C	0.037	2.8	2000	1.77435e+06	1.62815e+06	12200
RELA-17-132156	02-61396	2017-04-18	PCB-179	6.46	mg/kg	ES	Y	SO	REG	S	09:45	35.8766	-106.291	N		SD	2017-1408	EPA:1668C	0.00018	2.8	10	1.77435e+06	1.62815e+06	61.2
RELA-17-132156	02-61396	2017-04-18	PCB-179	13.1	mg/kg	ES	Y	SO	REG	S	09:45	35.8766	-106.291	N		SD	2017-1408	EPA:1668C	0.0037	2.8	200	1.77435e+06	1.62815e+06	1220
RELA-17-132156	02-61396	2017-04-18	PCB-179	12.1	mg/kg		Y	SO	REG	S	09:45	35.8766	-106.291	N		SD	2017-1408	EPA:1668C	0.037	2.8	2000	1.77435e+06	1.62815e+06	12200
RELA-17-132156	02-61396	2017-04-18	PCB-176	3.34	mg/kg	E	Y	SO	REG	S	09:45	35.8766	-106.291	N		SD	2017-1408	EPA:1668C	0.00018	2.8	10	1.77435e+06	1.62815e+06	61.2
RELA-17-132156	02-61396	2017-04-18	PCB-176	3.75	mg/kg		Y	SO	REG	S	09:45	35.8766	-106.291	N		SD	2017-1408	EPA:1668C	0.0037	2.8	200	1.77435e+06	1.62815e+06	1220
RELA-17-132156	02-61396	2017-04-18	PCB-176	3.72	mg/kg		Y	SO	REG	S	09:45	35.8766	-106.291	N		SD	2017-1408	EPA:1668C	0.037	2.8	2000	1.77435e+06	1.62815e+06	12200
RELA-17-132156	02-61396	2017-04-18	PCB-130	0.972	mg/kg	E	Y	SO	REG	S	09:45	35.8766	-106.291	N		SD	2017-1408	EPA:1668C	0.00018	2.8	10	1.77435e+06	1.62815e+06	61.2
RELA-17-132156	02-61396	2017-04-18	PCB-130	1.04	mg/kg		Y	SO	REG	S	09:45	35.8766	-106.291	N		SD	2017-1408	EPA:1668C	0.0037	2.8	200	1.77435e+06	1.62815e+06	1220
RELA-17-132156	02-61396	2017-04-18	PCB-130	1.21	mg/kg		Y	SO	REG	S	09:45	35.8766	-106.291	N		SD	2017-1408	EPA:1668C	0.037	2.8	2000	1.77435e+06	1.62815e+06	12200
RELA-17-132156	02-61396	2017-04-18	PCB-178	4.28	mg/kg	EQ	Y	SO	REG	S	09:45	35.8766	-106.291	N		SD	2017-1408	EPA:1668C	0.00018	2.8	10	1.77435e+06	1.62815e+06	61.2
RELA-17-132156	02-61396	2017-04-18	PCB-178	4.81	mg/kg		Y	SO	REG	S	09:45	35.8766	-106.291	N		SD	2017-1408	EPA:1668C	0.0037	2.8	200	1.77435e+06	1.62815e+06	1220
RELA-17-132156	02-61396	2017-04-18	PCB-178	5.66	mg/kg		Y	SO	REG	S	09:45	35.8766	-106.291	N		SD	2017-1408	EPA:1668C	0.037	2.8	2000	1.77435e+06	1.62815e+06	12200
RELA-17-132156	02-61396	2017-04-18	PCB-187	10.7	mg/kg	EQS	Y	SO	REG	S	09:45	35.8766	-106.291	N		SD	2017-1408	EPA:1668C	0.00018	2.8	10	1.77435e+06	1.62815e+06	61.2
RELA-17-132156	02-61396	2017-04-18	PCB-187	21.8	mg/kg	ES	Y	SO	REG	S	09:45	35.8766	-106.291	N		SD	2017-1408	EPA:1668C	0.0037	2.8	200	1.77435e+06	1.62815e+06	1220
RELA-17-132156	02-61396	2017-04-18	PCB-187	37.2	mg/kg		Y	SO	REG	S	09:45	35.8766	-106.291	N		SD	2017-1408	EPA:1668C	0.037	2.8	2000	1.77435e+06	1.62815e+06	12200
RELA-17-132156	02-61396	2017-04-18	PCB-177	7.38	mg/kg	EQS	Y	SO	REG	S	09:45	35.8766	-106.291	N		SD	2017-1408	EPA:1668C	0.00018	2.8	10	1.77435e+06	1.62815e+06	61.2
RELA-17-132156	02-61396	2017-04-18	PCB-177	16.2	mg/kg	E	Y	SO	REG	S	09:45	35.8766	-106.291	N		SD	2017-1408	EPA:1668C	0.0037	2.8	200	1.77435e+06	1.62815e+06	1220
RELA-17-132156	02-61396	2017-04-18	PCB-177	16.8	mg/kg		Y	SO	REG	S	09:45	35.8766	-106.291	N		SD	2017-1408	EPA:1668C	0.037	2.8	2000	1.77435e+06	1.62815e+06	12200
RELA-17-132156	02-61396	2017-04-18	PCB-167	0.958	mg/kg	E	Y	SO	REG	S	09:45	35.8766	-106.291	N		SD	2017-1408	EPA:1668C	0.00018	2.8	10	1.77435e+06	1.62815e+06	61.2
RELA-17-132156	02-61396	2017-04-18	PCB-167	1.03	mg/kg		Y	SO	REG	S	09:45	35.8766	-106.291	N		SD	2017-1408	EPA:1668C	0.0037	2.8	200	1.77435e+06	1.62815e+06	1220
RELA-17-132156	02-61396	2017-04-18	PCB-167	1.29	mg/kg		Y	SO	REG	S	09:45	35.8766	-106.291	N		SD	2017-1408	EPA:1668C	0.037	2.8	2000	1.77435e+06	1.62815e+06	12200
RELA-17-132156	02-61396	2017-04-18	PCB-172	4.11	mg/kg	E	Y	SO	REG	S	09:45	35.8766	-106.291	N		SD	2017-1408	EPA:1668C	0.00018	2.8	10	1.77435e+06	1.62815e+06	61.2
RELA-17-132156	02-61396	2017-04-18	PCB-172	4.24	mg/kg		Y	SO	REG	S	09:45	35.8766	-106.291	N		SD	2017-1408	EPA:1668C	0.0037	2.8	200	1.77435e+06	1.62815e+06	1220
RELA-17-132156	02-61396	2017-04-18	PCB-172	5.52	mg/kg		Y	SO	REG	S	09:45	35.8766	-106.291	N		SD	2017-1408	EPA:1668C	0.037	2.8	2000	1.77435e+06	1.62815e+06	12200
RELA-17-132156	02-61396	2017-04-18	PCB-203	5.44	mg/kg	ES	Y	SO	REG	S	09:45	35.8766	-106.291	N		SD	2017-1408	EPA:1668C	0.00018	2.8	10	1.77435e+06	1.62815e+06	61.2
RELA-17-132156	02-61396	2017-04-18	PCB-203	9.34	mg/kg	E	Y	SO	REG	S	09:45	35.8766	-106.291	N		SD	2017-1408	EPA:1668C	0.0037	2.8	200	1.77435e+06	1.62815e+06	1220
RELA-17-132156	02-61396	2017-04-18	PCB-203	11	mg/kg		Y	SO	REG	S	09:45	35.8766	-106.291	N		SD	2017-1408	EPA:1668C	0.037	2.8	2000	1.77435e+06	1.62815e+06	12200
RELA-17-132156	02-61396	2017-04-18	PCB-208	0.383	mg/kg	E	Y	SO	REG	S	09:45	35.8766	-106.291	N		SD	2017-1408	EPA:1668C	0.00018	2.8	10	1.77435e+06	1.62815e+06	61.2
RELA-17-132156	02-61396	2017-04-18	PCB-208	0.454	mg/kg		Y	SO	REG	S	09:45	35.8766	-106.291	N		SD	2017-1408	EPA:1668C	0.0037	2.8	200	1.77435e+06	1.62815e+06	1220
RELA-17-132156	02-61396	2017-04-18	PCB-208	0.551	mg/kg		Y	SO	REG	S	09:45	35.8766	-106.291	N		SD	2017-1408	EPA:1668C	0.037	2.8	2000	1.77435e+06	1.62815e+06	12200
RELA-17-132156	02-61396	2017-04-18	PCB-195	3.83	mg/kg	E	Y	SO	REG	S	09:45	35.8766	-106.291	N		SD	2017-1408	EPA:1668C	0.00018	2.8	10	1.77435e+06	1.62815e+06	61.2
RELA-17-132156	02-61396	2017-04-18	PCB-195	4.88	mg/kg		Y	SO	REG	S	09:45	35.8766	-106.291	N		SD	2017-1408	EPA:1668C	0.0037	2.8	200	1.77435e+06	1.62815e+06	1220
RELA-17-132156	02-61396	2017-04-18	PCB-195	6.63	mg/kg		Y	SO	REG	S	09:45	35.8766	-106.291	N		SD	2017-1408	EPA:1668C	0.037	2.8	2000	1.77435e+06	1.62815e+06	12200
RELA-17-132156	02-61396	2017-04-18	PCB-207	0.297	mg/kg		Y	SO	REG	S	09:45	35.8766	-106.291	N		SD	2017-1408	EPA:1668C	0.00018	2.8	10	1.77435e+06	1.62815e+06	61.2
RELA-17-132156	02-61396	2017-04-18	PCB-207	0.354	mg/kg		Y	SO	REG	S	09:45	35.8766	-106.291	N		SD	2017-1408	EPA:1668C	0.0037	2.8	200	1.77435e+06	1.62815e+06	1220
RELA-17-132156	02-61396	2017-04-18	PCB-207	0.394	mg/kg		Y	SO	REG	S	09:45	35.8766	-106.291	N		SD	2017-1408	EPA:1668C	0.037	2.8	2000	1.77435e+06	1.62815e+06	12200
RELA-17-132156	02-61396	2017-04-18	PCB-134	1.64	mg/kg	E	Y	SO	REG	S	09:45	35.8766	-106.291	N		SD	2017-1408	EPA:1668C	0.00018	2.8	10	1.77435e+06	1.62815e+06	61.2
RELA-17-132156	02-61396	2017-04-18	PCB-134	1.63	mg/kg		Y	SO	REG	S	09:45	35.8766	-106.291	N		SD	2017-1408	EPA:1668C	0.0037	2.8	200	1.77435e+06	1.62815e+06	1220
RELA-17-132156	02-61396	2017-04-18	PCB-134	1.78	mg/kg		Y	SO	REG	S	09:45	35.8766	-106.291	N		SD	2017-1408	EPA:1668C	0.037	2.8	2000	1.77435e+06	1.62815e+06	12200
RELA-17-132156	02-61396	2017-04-18	PCB-141	5	mg/kg	EQ	Y	SO	REG	S	09:45	35.8766	-106.291	N		SD	2017-1408	EPA:1668C	0.00018	2.8	10	1.77435e+06	1.62815e+06	61.2
RELA-17-132156	02-61396	2017-04-18	PCB-141	17.3	mg/kg	E	Y	SO	REG	S	09:45	35.8766	-106.291	N		SD	2017-1408	EPA:1668C	0.0037	2.8	200	1.77435e+06	1.62815e+06	1220
RELA-17-132156	02-61396	2017-04-18	PCB-141	14.2	mg/kg		Y	SO	REG	S	09:45	35.8766	-106.291	N		SD	2017-1408	EPA:1668C	0.037	2.8	2000	1.77435e+06	1.62815e+06	12200
RELA-17-132156	02-61396	2017-04-18	PCB-38	0.000145	mg/kg	J	Y	SO	REG	S	09:45	35.8766	-106.291	N		SD	2017-1408	EPA:1668C	0.00018	2.8	10	1.77435e+06	1.62815e+06	61.2
RELA-17-132156	02-61396	2017-04-18	PCB-38	0.00122	mg/kg	U	N	SO	REG	S	09:45	35.8766	-106.291	N		SD	2017-1408	EPA:1668C	0.0037	2.8	200	1.77435e+06	1.62815e+06	1220
RELA-17-132156	02-61396	2017-04-18	PCB-38	0.0122	mg/kg	U	N	SO	REG	S	09:45	35.8766	-106.291	N		SD	2017-1408	EPA:1668C	0.037	2.8	2000	1.77435e+06	1.62815e+06	12200
RELA-17-132156	02-61396	2017-04-18	Total nonaCB	2.48	mg/kg		Y	SO	REG	S	09:45	35.8766	-106.291	N		SD	2017-1408	EPA:1668C		2.8	10	1.77435e+06	1.62815e+06
RELA-17-132156	02-61396	2017-04-18	Total nonaCB	3.14	mg/kg		Y	SO	REG	S	09:45	35.8766	-106.291	N		SD	2017-1408	EPA:1668C		2.8	200	1.77435e+06	1.62815e+06
RELA-17-132156	02-61396	2017-04-18	Total nonaCB	3.83	mg/kg		Y	SO	REG	S	09:45	35.8766	-106.291	N		SD	2017-1408	EPA:1668C		2.8	2000	1.77435e+06	1.62815e+06
RELA-17-132156	02-61396	2017-04-18	Heptachlorodibenzofuran[1,2,3,4,7,8,9-]	0.000393	mg/kg		Y	SO	REG	S	09:45	35.8766	-106.291	N		SD	2017-1408	SW-846:8290A	4.6e-05	2.8	10	1.77435e+06	1.62815e+06	15.2
RELA-17-132156	02-61396	2017-04-18	Hexachlorodibenzofurans (Total)	0.00764	mg/kg		Y	SO	REG	S	09:45	35.8766	-106.291	N		SD	2017-1408	SW-846:8290A		2.8	10	1.77435e+06	1.62815e+06
RELA-17-132156	02-61396	2017-04-18	PCB-24	6.12e-05	mg/kg	U	N	SO	REG	S	09:45	35.8766	-106.291	N		SD	2017-1408	EPA:1668C	0.00018	2.8	10	1.77435e+06	1.62815e+06	61.2
RELA-17-132156	02-61396	2017-04-18	PCB-24	0.00122	mg/kg	U	N	SO	REG	S	09:45	35.8766	-106.291	N		SD	2017-1408	EPA:1668C	0.0037	2.8	200	1.77435e+06	1.62815e+06	1220
RELA-17-132156	02-61396	2017-04-18	PCB-24	0.0122	mg/kg	U	N	SO	REG	S	09:45	35.8766	-106.291	N		SD	2017-1408	EPA:1668C	0.037	2.8	2000	1.77435e+06	1.62815e+06	12200
RELA-17-132156	02-61396	2017-04-18	PCB-25	0.024	mg/kg		Y	SO	REG	S	09:45	35.8766	-106.291	N		SD	2017-1408	EPA:1668C	0.00018	2.8	10	1.77435e+06	1.62815e+06	61.2
RELA-17-132156	02-61396	2017-04-18	PCB-25	0.0239	mg/kg		Y	SO	REG	S	09:45	35.8766	-106.291	N		SD	2017-1408	EPA:1668C	0.0037	2.8	200	1.77435e+06	1.62815e+06	1220
RELA-17-132156	02-61396	2017-04-18	PCB-25	0.034	mg/kg	J	Y	SO	REG	S	09:45	35.8766	-106.291	N		SD	2017-1408	EPA:1668C	0.037	2.8	2000	1.77435e+06	1.62815e+06	12200
RELA-17-132156	02-61396	2017-04-18	PCB-23	0.000422	mg/kg		Y	SO	REG	S	09:45	35.8766	-106.291	N		SD	2017-1408	EPA:1668C	0.00018	2.8	10	1.77435e+06	1.62815e+06	61.2
RELA-17-132156	02-61396	2017-04-18	PCB-23	0.00122	mg/kg	U	N	SO	REG	S	09:45	35.8766	-106.291	N		SD	2017-1408	EPA:1668C	0.0037	2.8	200	1.77435e+06	1.62815e+06	1220
RELA-17-132156	02-61396	2017-04-18	PCB-23	0.0122	mg/kg	U	N	SO	REG	S	09:45	35.8766	-106.291	N		SD	2017-1408	EPA:1668C	0.037	2.8	2000	1.77435e+06	1.62815e+06	12200
RELA-17-132156	02-61396	2017-04-18	Total octaCB	32.3	mg/kg		Y	SO	REG	S	09:45	35.8766	-106.291	N		SD	2017-1408	EPA:1668C		2.8	10	1.77435e+06	1.62815e+06
RELA-17-132156	02-61396	2017-04-18	Total octaCB	41.4	mg/kg		Y	SO	REG	S	09:45	35.8766	-106.291	N		SD	2017-1408	EPA:1668C		2.8	200	1.77435e+06	1.62815e+06
RELA-17-132156	02-61396	2017-04-18	Total octaCB	50	mg/kg		Y	SO	REG	S	09:45	35.8766	-106.291	N		SD	2017-1408	EPA:1668C		2.8	2000	1.77435e+06	1.62815e+06
RELA-17-132156	02-61396	2017-04-18	Tetrachlorodibenzofurans (Totals)	0.0062	mg/kg	E	Y	SO	REG	S	09:45	35.8766	-106.291	N		SD	2017-1408	SW-846:8290A		2.8	10	1.77435e+06	1.62815e+06
RELA-17-132156	02-61396	2017-04-18	PCB-104	6.12e-05	mg/kg	U	N	SO	REG	S	09:45	35.8766	-106.291	N		SD	2017-1408	EPA:1668C	0.00018	2.8	10	1.77435e+06	1.62815e+06	61.2
RELA-17-132156	02-61396	2017-04-18	PCB-104	0.00122	mg/kg	U	N	SO	REG	S	09:45	35.8766	-106.291	N		SD	2017-1408	EPA:1668C	0.0037	2.8	200	1.77435e+06	1.62815e+06	1220
RELA-17-132156	02-61396	2017-04-18	PCB-104	0.0122	mg/kg	U	N	SO	REG	S	09:45	35.8766	-106.291	N		SD	2017-1408	EPA:1668C	0.037	2.8	2000	1.77435e+06	1.62815e+06	12200
RELA-17-132156	02-61396	2017-04-18	PCB-121	6.12e-05	mg/kg	U	N	SO	REG	S	09:45	35.8766	-106.291	N		SD	2017-1408	EPA:1668C	0.00018	2.8	10	1.77435e+06	1.62815e+06	61.2
RELA-17-132156	02-61396	2017-04-18	PCB-121	0.00122	mg/kg	U	N	SO	REG	S	09:45	35.8766	-106.291	N		SD	2017-1408	EPA:1668C	0.0037	2.8	200	1.77435e+06	1.62815e+06	1220
RELA-17-132156	02-61396	2017-04-18	PCB-121	0.0122	mg/kg	U	N	SO	REG	S	09:45	35.8766	-106.291	N		SD	2017-1408	EPA:1668C	0.037	2.8	2000	1.77435e+06	1.62815e+06	12200
RELA-17-132156	02-61396	2017-04-18	Pentachlorodibenzofuran[2,3,4,7,8-]	0.00218	mg/kg		Y	SO	REG	S	09:45	35.8766	-106.291	N		SD	2017-1408	SW-846:8290A	4.6e-05	2.8	10	1.77435e+06	1.62815e+06	15.2
RELA-17-132156	02-61396	2017-04-18	Pentachlorodibenzofuran[1,2,3,7,8-]	0.000405	mg/kg		Y	SO	REG	S	09:45	35.8766	-106.291	N		SD	2017-1408	SW-846:8290A	4.6e-05	2.8	10	1.77435e+06	1.62815e+06	15.2
RELA-17-132156	02-61396	2017-04-18	Hexachlorodibenzofuran[1,2,3,6,7,8-]	0.000524	mg/kg		Y	SO	REG	S	09:45	35.8766	-106.291	N		SD	2017-1408	SW-846:8290A	4.6e-05	2.8	10	1.77435e+06	1.62815e+06	15.2
RELA-17-132156	02-61396	2017-04-18	PCB-126	0.0248	mg/kg		Y	SO	REG	S	09:45	35.8766	-106.291	N		SD	2017-1408	EPA:1668C	0.00018	2.8	10	1.77435e+06	1.62815e+06	61.2
RELA-17-132156	02-61396	2017-04-18	PCB-126	0.0381	mg/kg		Y	SO	REG	S	09:45	35.8766	-106.291	N		SD	2017-1408	EPA:1668C	0.0037	2.8	200	1.77435e+06	1.62815e+06	1220
RELA-17-132156	02-61396	2017-04-18	PCB-126	0.0397	mg/kg		Y	SO	REG	S	09:45	35.8766	-106.291	N		SD	2017-1408	EPA:1668C	0.037	2.8	2000	1.77435e+06	1.62815e+06	12200
RELA-17-132155	02-61395	2017-04-18	Hexachlorodibenzodioxin[1,2,3,6,7,8-]	3.76e-06	mg/kg	J	Y	SO	REG	S	09:25	35.8766	-106.292	N		SD	2017-1408	SW-846:8290A	4.6e-06	2.6	1	1.77435e+06	1.62805e+06	1.53
RELA-17-132156	02-61396	2017-04-18	PCB-83	0.138	mg/kg	Q	Y	SO	REG	S	09:45	35.8766	-106.291	N		SD	2017-1408	EPA:1668C	0.00018	2.8	10	1.77435e+06	1.62815e+06	61.2
RELA-17-132156	02-61396	2017-04-18	PCB-83	0.312	mg/kg		Y	SO	REG	S	09:45	35.8766	-106.291	N		SD	2017-1408	EPA:1668C	0.0037	2.8	200	1.77435e+06	1.62815e+06	1220
RELA-17-132156	02-61396	2017-04-18	PCB-83	0.329	mg/kg		Y	SO	REG	S	09:45	35.8766	-106.291	N		SD	2017-1408	EPA:1668C	0.037	2.8	2000	1.77435e+06	1.62815e+06	12200
RELA-17-132156	02-61396	2017-04-18	PCB-103	0.00326	mg/kg		Y	SO	REG	S	09:45	35.8766	-106.291	N		SD	2017-1408	EPA:1668C	0.00018	2.8	10	1.77435e+06	1.62815e+06	61.2
RELA-17-132156	02-61396	2017-04-18	PCB-103	0.00419	mg/kg		Y	SO	REG	S	09:45	35.8766	-106.291	N		SD	2017-1408	EPA:1668C	0.0037	2.8	200	1.77435e+06	1.62815e+06	1220
RELA-17-132156	02-61396	2017-04-18	PCB-103	0.0122	mg/kg	U	N	SO	REG	S	09:45	35.8766	-106.291	N		SD	2017-1408	EPA:1668C	0.037	2.8	2000	1.77435e+06	1.62815e+06	12200
RELA-17-132156	02-61396	2017-04-18	PCB-154	0.0396	mg/kg		Y	SO	REG	S	09:45	35.8766	-106.291	N		SD	2017-1408	EPA:1668C	0.00018	2.8	10	1.77435e+06	1.62815e+06	61.2
RELA-17-132156	02-61396	2017-04-18	PCB-154	0.02	mg/kg		Y	SO	REG	S	09:45	35.8766	-106.291	N		SD	2017-1408	EPA:1668C	0.0037	2.8	200	1.77435e+06	1.62815e+06	1220
RELA-17-132156	02-61396	2017-04-18	PCB-154	0.0217	mg/kg	J	Y	SO	REG	S	09:45	35.8766	-106.291	N		SD	2017-1408	EPA:1668C	0.037	2.8	2000	1.77435e+06	1.62815e+06	12200
RELA-17-132156	02-61396	2017-04-18	PCB-182	6.12e-05	mg/kg	U	N	SO	REG	S	09:45	35.8766	-106.291	N		SD	2017-1408	EPA:1668C	0.00018	2.8	10	1.77435e+06	1.62815e+06	61.2
RELA-17-132156	02-61396	2017-04-18	PCB-182	0.00942	mg/kg		Y	SO	REG	S	09:45	35.8766	-106.291	N		SD	2017-1408	EPA:1668C	0.0037	2.8	200	1.77435e+06	1.62815e+06	1220
RELA-17-132156	02-61396	2017-04-18	PCB-182	0.0137	mg/kg	J	Y	SO	REG	S	09:45	35.8766	-106.291	N		SD	2017-1408	EPA:1668C	0.037	2.8	2000	1.77435e+06	1.62815e+06	12200
RELA-17-132156	02-61396	2017-04-18	Hexachlorodibenzofuran[2,3,4,6,7,8-]	0.000616	mg/kg		Y	SO	REG	S	09:45	35.8766	-106.291	N		SD	2017-1408	SW-846:8290A	4.6e-05	2.8	10	1.77435e+06	1.62815e+06	15.2
RELA-17-132156	02-61396	2017-04-18	PCB-131	0.248	mg/kg		Y	SO	REG	S	09:45	35.8766	-106.291	N		SD	2017-1408	EPA:1668C	0.00018	2.8	10	1.77435e+06	1.62815e+06	61.2
RELA-17-132156	02-61396	2017-04-18	PCB-131	0.00122	mg/kg	U	N	SO	REG	S	09:45	35.8766	-106.291	N		SD	2017-1408	EPA:1668C	0.0037	2.8	200	1.77435e+06	1.62815e+06	1220
RELA-17-132156	02-61396	2017-04-18	PCB-131	0.265	mg/kg		Y	SO	REG	S	09:45	35.8766	-106.291	N		SD	2017-1408	EPA:1668C	0.037	2.8	2000	1.77435e+06	1.62815e+06	12200
RELA-17-132156	02-61396	2017-04-18	PCB-123	0.014	mg/kg		Y	SO	REG	S	09:45	35.8766	-106.291	N		SD	2017-1408	EPA:1668C	0.00018	2.8	10	1.77435e+06	1.62815e+06	61.2
RELA-17-132156	02-61396	2017-04-18	PCB-123	0.0205	mg/kg		Y	SO	REG	S	09:45	35.8766	-106.291	N		SD	2017-1408	EPA:1668C	0.0037	2.8	200	1.77435e+06	1.62815e+06	1220
RELA-17-132156	02-61396	2017-04-18	PCB-123	0.023	mg/kg	J	Y	SO	REG	S	09:45	35.8766	-106.291	N		SD	2017-1408	EPA:1668C	0.037	2.8	2000	1.77435e+06	1.62815e+06	12200
RELA-17-132156	02-61396	2017-04-18	Heptachlorodibenzofuran[1,2,3,4,6,7,8-]	0.00118	mg/kg		Y	SO	REG	S	09:45	35.8766	-106.291	N		SD	2017-1408	SW-846:8290A	4.6e-05	2.8	10	1.77435e+06	1.62815e+06	15.2
RELA-17-132156	02-61396	2017-04-18	PCB-150	0.0039	mg/kg		Y	SO	REG	S	09:45	35.8766	-106.291	N		SD	2017-1408	EPA:1668C	0.00018	2.8	10	1.77435e+06	1.62815e+06	61.2
RELA-17-132156	02-61396	2017-04-18	PCB-150	0.00531	mg/kg		Y	SO	REG	S	09:45	35.8766	-106.291	N		SD	2017-1408	EPA:1668C	0.0037	2.8	200	1.77435e+06	1.62815e+06	1220
RELA-17-132156	02-61396	2017-04-18	PCB-150	0.0122	mg/kg	U	N	SO	REG	S	09:45	35.8766	-106.291	N		SD	2017-1408	EPA:1668C	0.037	2.8	2000	1.77435e+06	1.62815e+06	12200
RELA-17-132156	02-61396	2017-04-18	PCB-152	0.00144	mg/kg		Y	SO	REG	S	09:45	35.8766	-106.291	N		SD	2017-1408	EPA:1668C	0.00018	2.8	10	1.77435e+06	1.62815e+06	61.2
RELA-17-132156	02-61396	2017-04-18	PCB-152	0.00262	mg/kg	J	Y	SO	REG	S	09:45	35.8766	-106.291	N		SD	2017-1408	EPA:1668C	0.0037	2.8	200	1.77435e+06	1.62815e+06	1220
RELA-17-132156	02-61396	2017-04-18	PCB-152	0.0122	mg/kg	U	N	SO	REG	S	09:45	35.8766	-106.291	N		SD	2017-1408	EPA:1668C	0.037	2.8	2000	1.77435e+06	1.62815e+06	12200
RELA-17-132156	02-61396	2017-04-18	PCB-120	0.00332	mg/kg		Y	SO	REG	S	09:45	35.8766	-106.291	N		SD	2017-1408	EPA:1668C	0.00018	2.8	10	1.77435e+06	1.62815e+06	61.2
RELA-17-132156	02-61396	2017-04-18	PCB-120	0.00446	mg/kg		Y	SO	REG	S	09:45	35.8766	-106.291	N		SD	2017-1408	EPA:1668C	0.0037	2.8	200	1.77435e+06	1.62815e+06	1220
RELA-17-132156	02-61396	2017-04-18	PCB-120	0.0122	mg/kg	U	N	SO	REG	S	09:45	35.8766	-106.291	N		SD	2017-1408	EPA:1668C	0.037	2.8	2000	1.77435e+06	1.62815e+06	12200
RELA-17-132156	02-61396	2017-04-18	PCB-144	2.75	mg/kg	ES	Y	SO	REG	S	09:45	35.8766	-106.291	N		SD	2017-1408	EPA:1668C	0.00018	2.8	10	1.77435e+06	1.62815e+06	61.2
RELA-17-132156	02-61396	2017-04-18	PCB-144	3.36	mg/kg		Y	SO	REG	S	09:45	35.8766	-106.291	N		SD	2017-1408	EPA:1668C	0.0037	2.8	200	1.77435e+06	1.62815e+06	1220
RELA-17-132156	02-61396	2017-04-18	PCB-144	3.35	mg/kg		Y	SO	REG	S	09:45	35.8766	-106.291	N		SD	2017-1408	EPA:1668C	0.037	2.8	2000	1.77435e+06	1.62815e+06	12200
RELA-17-132156	02-61396	2017-04-18	PCB-143	6.12e-05	mg/kg	U	N	SO	REG	S	09:45	35.8766	-106.291	N		SD	2017-1408	EPA:1668C	0.00018	2.8	10	1.77435e+06	1.62815e+06	61.2
RELA-17-132156	02-61396	2017-04-18	PCB-143	0.00392	mg/kg		Y	SO	REG	S	09:45	35.8766	-106.291	N		SD	2017-1408	EPA:1668C	0.0037	2.8	200	1.77435e+06	1.62815e+06	1220
RELA-17-132156	02-61396	2017-04-18	PCB-143	0.0122	mg/kg	U	N	SO	REG	S	09:45	35.8766	-106.291	N		SD	2017-1408	EPA:1668C	0.037	2.8	2000	1.77435e+06	1.62815e+06	12200
RELA-17-132156	02-61396	2017-04-18	PCB-43	0.0128	mg/kg		Y	SO	REG	S	09:45	35.8766	-106.291	N		SD	2017-1408	EPA:1668C	0.00018	2.8	10	1.77435e+06	1.62815e+06	77.7
RELA-17-132156	02-61396	2017-04-18	PCB-43	0.0343	mg/kg		Y	SO	REG	S	09:45	35.8766	-106.291	N		SD	2017-1408	EPA:1668C	0.0037	2.8	200	1.77435e+06	1.62815e+06	1550
RELA-17-132156	02-61396	2017-04-18	PCB-43	0.0302	mg/kg	J	Y	SO	REG	S	09:45	35.8766	-106.291	N		SD	2017-1408	EPA:1668C	0.037	2.8	2000	1.77435e+06	1.62815e+06	15500
RELA-17-132156	02-61396	2017-04-18	PCB-48	0.057	mg/kg		Y	SO	REG	S	09:45	35.8766	-106.291	N		SD	2017-1408	EPA:1668C	0.00018	2.8	10	1.77435e+06	1.62815e+06	61.2
RELA-17-132156	02-61396	2017-04-18	PCB-48	0.0647	mg/kg		Y	SO	REG	S	09:45	35.8766	-106.291	N		SD	2017-1408	EPA:1668C	0.0037	2.8	200	1.77435e+06	1.62815e+06	1220
RELA-17-132156	02-61396	2017-04-18	PCB-48	0.0874	mg/kg		Y	SO	REG	S	09:45	35.8766	-106.291	N		SD	2017-1408	EPA:1668C	0.037	2.8	2000	1.77435e+06	1.62815e+06	12200
RELA-17-132156	02-61396	2017-04-18	PCB-78	6.12e-05	mg/kg	U	N	SO	REG	S	09:45	35.8766	-106.291	N		SD	2017-1408	EPA:1668C	0.00018	2.8	10	1.77435e+06	1.62815e+06	61.2
RELA-17-132156	02-61396	2017-04-18	PCB-78	0.00122	mg/kg	U	N	SO	REG	S	09:45	35.8766	-106.291	N		SD	2017-1408	EPA:1668C	0.0037	2.8	200	1.77435e+06	1.62815e+06	1220
RELA-17-132156	02-61396	2017-04-18	PCB-78	0.0122	mg/kg	U	N	SO	REG	S	09:45	35.8766	-106.291	N		SD	2017-1408	EPA:1668C	0.037	2.8	2000	1.77435e+06	1.62815e+06	12200
RELA-17-132156	02-61396	2017-04-18	PCB-81	0.00232	mg/kg		Y	SO	REG	S	09:45	35.8766	-106.291	N		SD	2017-1408	EPA:1668C	0.00018	2.8	10	1.77435e+06	1.62815e+06	61.2
RELA-17-132156	02-61396	2017-04-18	PCB-81	0.00319	mg/kg	J	Y	SO	REG	S	09:45	35.8766	-106.291	N		SD	2017-1408	EPA:1668C	0.0037	2.8	200	1.77435e+06	1.62815e+06	1220
RELA-17-132156	02-61396	2017-04-18	PCB-81	0.0122	mg/kg	U	N	SO	REG	S	09:45	35.8766	-106.291	N		SD	2017-1408	EPA:1668C	0.037	2.8	2000	1.77435e+06	1.62815e+06	12200
RELA-17-132156	02-61396	2017-04-18	PCB-57	0.00283	mg/kg		Y	SO	REG	S	09:45	35.8766	-106.291	N		SD	2017-1408	EPA:1668C	0.00018	2.8	10	1.77435e+06	1.62815e+06	61.2
RELA-17-132156	02-61396	2017-04-18	PCB-57	0.00637	mg/kg		Y	SO	REG	S	09:45	35.8766	-106.291	N		SD	2017-1408	EPA:1668C	0.0037	2.8	200	1.77435e+06	1.62815e+06	1220
RELA-17-132156	02-61396	2017-04-18	PCB-57	0.0122	mg/kg	U	N	SO	REG	S	09:45	35.8766	-106.291	N		SD	2017-1408	EPA:1668C	0.037	2.8	2000	1.77435e+06	1.62815e+06	12200
RELA-17-132156	02-61396	2017-04-18	PCB-107	0.1	mg/kg		Y	SO	REG	S	09:45	35.8766	-106.291	N		SD	2017-1408	EPA:1668C	0.00018	2.8	10	1.77435e+06	1.62815e+06	61.2
RELA-17-132156	02-61396	2017-04-18	PCB-107	0.0801	mg/kg		Y	SO	REG	S	09:45	35.8766	-106.291	N		SD	2017-1408	EPA:1668C	0.0037	2.8	200	1.77435e+06	1.62815e+06	1220
RELA-17-132156	02-61396	2017-04-18	PCB-107	0.111	mg/kg		Y	SO	REG	S	09:45	35.8766	-106.291	N		SD	2017-1408	EPA:1668C	0.037	2.8	2000	1.77435e+06	1.62815e+06	12200
RELA-17-132156	02-61396	2017-04-18	PCB-106	6.12e-05	mg/kg	U	N	SO	REG	S	09:45	35.8766	-106.291	N		SD	2017-1408	EPA:1668C	0.00018	2.8	10	1.77435e+06	1.62815e+06	61.2
RELA-17-132156	02-61396	2017-04-18	PCB-106	0.00122	mg/kg	U	N	SO	REG	S	09:45	35.8766	-106.291	N		SD	2017-1408	EPA:1668C	0.0037	2.8	200	1.77435e+06	1.62815e+06	1220
RELA-17-132156	02-61396	2017-04-18	PCB-106	0.0122	mg/kg	U	N	SO	REG	S	09:45	35.8766	-106.291	N		SD	2017-1408	EPA:1668C	0.037	2.8	2000	1.77435e+06	1.62815e+06	12200
RELA-17-132156	02-61396	2017-04-18	Hexachlorodibenzofuran[1,2,3,4,7,8-]	0.00178	mg/kg		Y	SO	REG	S	09:45	35.8766	-106.291	N		SD	2017-1408	SW-846:8290A	4.6e-05	2.8	10	1.77435e+06	1.62815e+06	15.2
RELA-17-132156	02-61396	2017-04-18	Hexachlorodibenzofuran[1,2,3,7,8,9-]	9.41e-05	mg/kg		Y	SO	REG	S	09:45	35.8766	-106.291	N		SD	2017-1408	SW-846:8290A	4.6e-05	2.8	10	1.77435e+06	1.62815e+06	15.2
RELA-17-132156	02-61396	2017-04-18	PCB-68	0.000579	mg/kg		Y	SO	REG	S	09:45	35.8766	-106.291	N		SD	2017-1408	EPA:1668C	0.00018	2.8	10	1.77435e+06	1.62815e+06	61.2
RELA-17-132156	02-61396	2017-04-18	PCB-68	0.00122	mg/kg	U	N	SO	REG	S	09:45	35.8766	-106.291	N		SD	2017-1408	EPA:1668C	0.0037	2.8	200	1.77435e+06	1.62815e+06	1220
RELA-17-132156	02-61396	2017-04-18	PCB-68	0.0122	mg/kg	U	N	SO	REG	S	09:45	35.8766	-106.291	N		SD	2017-1408	EPA:1668C	0.037	2.8	2000	1.77435e+06	1.62815e+06	12200
RELA-17-132156	02-61396	2017-04-18	PCB-67	0.0105	mg/kg		Y	SO	REG	S	09:45	35.8766	-106.291	N		SD	2017-1408	EPA:1668C	0.00018	2.8	10	1.77435e+06	1.62815e+06	61.2
RELA-17-132156	02-61396	2017-04-18	PCB-67	0.0109	mg/kg		Y	SO	REG	S	09:45	35.8766	-106.291	N		SD	2017-1408	EPA:1668C	0.0037	2.8	200	1.77435e+06	1.62815e+06	1220
RELA-17-132156	02-61396	2017-04-18	PCB-67	0.0132	mg/kg	J	Y	SO	REG	S	09:45	35.8766	-106.291	N		SD	2017-1408	EPA:1668C	0.037	2.8	2000	1.77435e+06	1.62815e+06	12200
RELA-17-132156	02-61396	2017-04-18	PCB-96	0.00312	mg/kg		Y	SO	REG	S	09:45	35.8766	-106.291	N		SD	2017-1408	EPA:1668C	0.00018	2.8	10	1.77435e+06	1.62815e+06	61.2
RELA-17-132156	02-61396	2017-04-18	PCB-96	0.00414	mg/kg		Y	SO	REG	S	09:45	35.8766	-106.291	N		SD	2017-1408	EPA:1668C	0.0037	2.8	200	1.77435e+06	1.62815e+06	1220
RELA-17-132156	02-61396	2017-04-18	PCB-96	0.0122	mg/kg	U	N	SO	REG	S	09:45	35.8766	-106.291	N		SD	2017-1408	EPA:1668C	0.037	2.8	2000	1.77435e+06	1.62815e+06	12200
RELA-17-132156	02-61396	2017-04-18	PCB-94	0.00229	mg/kg		Y	SO	REG	S	09:45	35.8766	-106.291	N		SD	2017-1408	EPA:1668C	0.00018	2.8	10	1.77435e+06	1.62815e+06	61.2
RELA-17-132156	02-61396	2017-04-18	PCB-94	0.00282	mg/kg	J	Y	SO	REG	S	09:45	35.8766	-106.291	N		SD	2017-1408	EPA:1668C	0.0037	2.8	200	1.77435e+06	1.62815e+06	1220
RELA-17-132156	02-61396	2017-04-18	PCB-94	0.0122	mg/kg	U	N	SO	REG	S	09:45	35.8766	-106.291	N		SD	2017-1408	EPA:1668C	0.037	2.8	2000	1.77435e+06	1.62815e+06	12200
RELA-17-132156	02-61396	2017-04-18	PCB-89	0.00585	mg/kg		Y	SO	REG	S	09:45	35.8766	-106.291	N		SD	2017-1408	EPA:1668C	0.00018	2.8	10	1.77435e+06	1.62815e+06	61.2
RELA-17-132156	02-61396	2017-04-18	PCB-89	0.00688	mg/kg		Y	SO	REG	S	09:45	35.8766	-106.291	N		SD	2017-1408	EPA:1668C	0.0037	2.8	200	1.77435e+06	1.62815e+06	1220
RELA-17-132156	02-61396	2017-04-18	PCB-89	0.0122	mg/kg	U	N	SO	REG	S	09:45	35.8766	-106.291	N		SD	2017-1408	EPA:1668C	0.037	2.8	2000	1.77435e+06	1.62815e+06	12200
RELA-17-132156	02-61396	2017-04-18	PCB-73	0.016	mg/kg		Y	SO	REG	S	09:45	35.8766	-106.291	N		SD	2017-1408	EPA:1668C	0.00018	2.8	10	1.77435e+06	1.62815e+06	61.2
RELA-17-132156	02-61396	2017-04-18	PCB-73	0.0126	mg/kg		Y	SO	REG	S	09:45	35.8766	-106.291	N		SD	2017-1408	EPA:1668C	0.0037	2.8	200	1.77435e+06	1.62815e+06	1220
RELA-17-132156	02-61396	2017-04-18	PCB-73	0.0236	mg/kg	J	Y	SO	REG	S	09:45	35.8766	-106.291	N		SD	2017-1408	EPA:1668C	0.037	2.8	2000	1.77435e+06	1.62815e+06	12200
RELA-17-132156	02-61396	2017-04-18	PCB-55	0.00848	mg/kg		Y	SO	REG	S	09:45	35.8766	-106.291	N		SD	2017-1408	EPA:1668C	0.00018	2.8	10	1.77435e+06	1.62815e+06	61.2
RELA-17-132156	02-61396	2017-04-18	PCB-55	0.0134	mg/kg		Y	SO	REG	S	09:45	35.8766	-106.291	N		SD	2017-1408	EPA:1668C	0.0037	2.8	200	1.77435e+06	1.62815e+06	1220
RELA-17-132156	02-61396	2017-04-18	PCB-55	0.0143	mg/kg	J	Y	SO	REG	S	09:45	35.8766	-106.291	N		SD	2017-1408	EPA:1668C	0.037	2.8	2000	1.77435e+06	1.62815e+06	12200
RELA-17-132156	02-61396	2017-04-18	PCB-63	0.00942	mg/kg		Y	SO	REG	S	09:45	35.8766	-106.291	N		SD	2017-1408	EPA:1668C	0.00018	2.8	10	1.77435e+06	1.62815e+06	61.2
RELA-17-132156	02-61396	2017-04-18	PCB-63	0.00956	mg/kg		Y	SO	REG	S	09:45	35.8766	-106.291	N		SD	2017-1408	EPA:1668C	0.0037	2.8	200	1.77435e+06	1.62815e+06	1220
RELA-17-132156	02-61396	2017-04-18	PCB-63	0.0136	mg/kg	J	Y	SO	REG	S	09:45	35.8766	-106.291	N		SD	2017-1408	EPA:1668C	0.037	2.8	2000	1.77435e+06	1.62815e+06	12200
RELA-17-132156	02-61396	2017-04-18	PCB-112	6.12e-05	mg/kg	U	N	SO	REG	S	09:45	35.8766	-106.291	N		SD	2017-1408	EPA:1668C	0.00018	2.8	10	1.77435e+06	1.62815e+06	61.2
RELA-17-132156	02-61396	2017-04-18	PCB-112	0.00122	mg/kg	U	N	SO	REG	S	09:45	35.8766	-106.291	N		SD	2017-1408	EPA:1668C	0.0037	2.8	200	1.77435e+06	1.62815e+06	1220
RELA-17-132156	02-61396	2017-04-18	PCB-112	0.0122	mg/kg	U	N	SO	REG	S	09:45	35.8766	-106.291	N		SD	2017-1408	EPA:1668C	0.037	2.8	2000	1.77435e+06	1.62815e+06	12200
RELA-17-132156	02-61396	2017-04-18	PCB-114	0.0452	mg/kg		Y	SO	REG	S	09:45	35.8766	-106.291	N		SD	2017-1408	EPA:1668C	0.00018	2.8	10	1.77435e+06	1.62815e+06	61.2
RELA-17-132156	02-61396	2017-04-18	PCB-114	0.0254	mg/kg		Y	SO	REG	S	09:45	35.8766	-106.291	N		SD	2017-1408	EPA:1668C	0.0037	2.8	200	1.77435e+06	1.62815e+06	1220
RELA-17-132156	02-61396	2017-04-18	PCB-114	0.0282	mg/kg	J	Y	SO	REG	S	09:45	35.8766	-106.291	N		SD	2017-1408	EPA:1668C	0.037	2.8	2000	1.77435e+06	1.62815e+06	12200
RELA-17-132156	02-61396	2017-04-18	PCB-145	0.0026	mg/kg		Y	SO	REG	S	09:45	35.8766	-106.291	N		SD	2017-1408	EPA:1668C	0.00018	2.8	10	1.77435e+06	1.62815e+06	61.2
RELA-17-132156	02-61396	2017-04-18	PCB-145	0.00122	mg/kg	U	N	SO	REG	S	09:45	35.8766	-106.291	N		SD	2017-1408	EPA:1668C	0.0037	2.8	200	1.77435e+06	1.62815e+06	1220
RELA-17-132156	02-61396	2017-04-18	PCB-145	0.0122	mg/kg	U	N	SO	REG	S	09:45	35.8766	-106.291	N		SD	2017-1408	EPA:1668C	0.037	2.8	2000	1.77435e+06	1.62815e+06	12200
RELA-17-132156	02-61396	2017-04-18	PCB-148	0.00208	mg/kg		Y	SO	REG	S	09:45	35.8766	-106.291	N		SD	2017-1408	EPA:1668C	0.00018	2.8	10	1.77435e+06	1.62815e+06	61.2
RELA-17-132156	02-61396	2017-04-18	PCB-148	0.00226	mg/kg	J	Y	SO	REG	S	09:45	35.8766	-106.291	N		SD	2017-1408	EPA:1668C	0.0037	2.8	200	1.77435e+06	1.62815e+06	1220
RELA-17-132156	02-61396	2017-04-18	PCB-148	0.0122	mg/kg	U	N	SO	REG	S	09:45	35.8766	-106.291	N		SD	2017-1408	EPA:1668C	0.037	2.8	2000	1.77435e+06	1.62815e+06	12200
RELA-17-132156	02-61396	2017-04-18	PCB-158	2.8	mg/kg	E	Y	SO	REG	S	09:45	35.8766	-106.291	N		SD	2017-1408	EPA:1668C	0.00018	2.8	10	1.77435e+06	1.62815e+06	61.2
RELA-17-132156	02-61396	2017-04-18	PCB-158	3.48	mg/kg		Y	SO	REG	S	09:45	35.8766	-106.291	N		SD	2017-1408	EPA:1668C	0.0037	2.8	200	1.77435e+06	1.62815e+06	1220
RELA-17-132156	02-61396	2017-04-18	PCB-158	4.14	mg/kg		Y	SO	REG	S	09:45	35.8766	-106.291	N		SD	2017-1408	EPA:1668C	0.037	2.8	2000	1.77435e+06	1.62815e+06	12200
RELA-17-132156	02-61396	2017-04-18	PCB-161	6.12e-05	mg/kg	U	N	SO	REG	S	09:45	35.8766	-106.291	N		SD	2017-1408	EPA:1668C	0.00018	2.8	10	1.77435e+06	1.62815e+06	61.2
RELA-17-132156	02-61396	2017-04-18	PCB-161	0.00122	mg/kg	U	N	SO	REG	S	09:45	35.8766	-106.291	N		SD	2017-1408	EPA:1668C	0.0037	2.8	200	1.77435e+06	1.62815e+06	1220
RELA-17-132156	02-61396	2017-04-18	PCB-161	0.0122	mg/kg	U	N	SO	REG	S	09:45	35.8766	-106.291	N		SD	2017-1408	EPA:1668C	0.037	2.8	2000	1.77435e+06	1.62815e+06	12200
RELA-17-132156	02-61396	2017-04-18	PCB-164	2.48	mg/kg	E	Y	SO	REG	S	09:45	35.8766	-106.291	N		SD	2017-1408	EPA:1668C	0.00018	2.8	10	1.77435e+06	1.62815e+06	61.2
RELA-17-132156	02-61396	2017-04-18	PCB-164	3.43	mg/kg		Y	SO	REG	S	09:45	35.8766	-106.291	N		SD	2017-1408	EPA:1668C	0.0037	2.8	200	1.77435e+06	1.62815e+06	1220
RELA-17-132156	02-61396	2017-04-18	PCB-164	3.57	mg/kg		Y	SO	REG	S	09:45	35.8766	-106.291	N		SD	2017-1408	EPA:1668C	0.037	2.8	2000	1.77435e+06	1.62815e+06	12200
RELA-17-132156	02-61396	2017-04-18	PCB-165	6.12e-05	mg/kg	U	N	SO	REG	S	09:45	35.8766	-106.291	N		SD	2017-1408	EPA:1668C	0.00018	2.8	10	1.77435e+06	1.62815e+06	61.2
RELA-17-132156	02-61396	2017-04-18	PCB-165	0.00122	mg/kg	U	N	SO	REG	S	09:45	35.8766	-106.291	N		SD	2017-1408	EPA:1668C	0.0037	2.8	200	1.77435e+06	1.62815e+06	1220
RELA-17-132156	02-61396	2017-04-18	PCB-165	0.0122	mg/kg	U	N	SO	REG	S	09:45	35.8766	-106.291	N		SD	2017-1408	EPA:1668C	0.037	2.8	2000	1.77435e+06	1.62815e+06	12200
RELA-17-132156	02-61396	2017-04-18	PCB-181	0.023	mg/kg		Y	SO	REG	S	09:45	35.8766	-106.291	N		SD	2017-1408	EPA:1668C	0.00018	2.8	10	1.77435e+06	1.62815e+06	61.2
RELA-17-132156	02-61396	2017-04-18	PCB-181	0.0474	mg/kg		Y	SO	REG	S	09:45	35.8766	-106.291	N		SD	2017-1408	EPA:1668C	0.0037	2.8	200	1.77435e+06	1.62815e+06	1220
RELA-17-132156	02-61396	2017-04-18	PCB-181	0.0567	mg/kg		Y	SO	REG	S	09:45	35.8766	-106.291	N		SD	2017-1408	EPA:1668C	0.037	2.8	2000	1.77435e+06	1.62815e+06	12200
RELA-17-132156	02-61396	2017-04-18	PCB-184	0.00179	mg/kg	Q	Y	SO	REG	S	09:45	35.8766	-106.291	N		SD	2017-1408	EPA:1668C	0.00018	2.8	10	1.77435e+06	1.62815e+06	61.2
RELA-17-132156	02-61396	2017-04-18	PCB-184	0.00223	mg/kg	J	Y	SO	REG	S	09:45	35.8766	-106.291	N		SD	2017-1408	EPA:1668C	0.0037	2.8	200	1.77435e+06	1.62815e+06	1220
RELA-17-132156	02-61396	2017-04-18	PCB-184	0.0122	mg/kg	U	N	SO	REG	S	09:45	35.8766	-106.291	N		SD	2017-1408	EPA:1668C	0.037	2.8	2000	1.77435e+06	1.62815e+06	12200
RELA-17-132156	02-61396	2017-04-18	PCB-186	0.000395	mg/kg	Q	Y	SO	REG	S	09:45	35.8766	-106.291	N		SD	2017-1408	EPA:1668C	0.00018	2.8	10	1.77435e+06	1.62815e+06	61.2
RELA-17-132156	02-61396	2017-04-18	PCB-186	0.00122	mg/kg	U	N	SO	REG	S	09:45	35.8766	-106.291	N		SD	2017-1408	EPA:1668C	0.0037	2.8	200	1.77435e+06	1.62815e+06	1220
RELA-17-132156	02-61396	2017-04-18	PCB-186	0.0122	mg/kg	U	N	SO	REG	S	09:45	35.8766	-106.291	N		SD	2017-1408	EPA:1668C	0.037	2.8	2000	1.77435e+06	1.62815e+06	12200
RELA-17-132156	02-61396	2017-04-18	PCB-191	1	mg/kg	E	Y	SO	REG	S	09:45	35.8766	-106.291	N		SD	2017-1408	EPA:1668C	0.00018	2.8	10	1.77435e+06	1.62815e+06	61.2
RELA-17-132156	02-61396	2017-04-18	PCB-191	1.01	mg/kg		Y	SO	REG	S	09:45	35.8766	-106.291	N		SD	2017-1408	EPA:1668C	0.0037	2.8	200	1.77435e+06	1.62815e+06	1220
RELA-17-132156	02-61396	2017-04-18	PCB-191	1.37	mg/kg		Y	SO	REG	S	09:45	35.8766	-106.291	N		SD	2017-1408	EPA:1668C	0.037	2.8	2000	1.77435e+06	1.62815e+06	12200
RELA-17-132156	02-61396	2017-04-18	PCB-192	6.12e-05	mg/kg	U	N	SO	REG	S	09:45	35.8766	-106.291	N		SD	2017-1408	EPA:1668C	0.00018	2.8	10	1.77435e+06	1.62815e+06	61.2
RELA-17-132156	02-61396	2017-04-18	PCB-192	0.00122	mg/kg	U	N	SO	REG	S	09:45	35.8766	-106.291	N		SD	2017-1408	EPA:1668C	0.0037	2.8	200	1.77435e+06	1.62815e+06	1220
RELA-17-132156	02-61396	2017-04-18	PCB-192	0.0122	mg/kg	U	N	SO	REG	S	09:45	35.8766	-106.291	N		SD	2017-1408	EPA:1668C	0.037	2.8	2000	1.77435e+06	1.62815e+06	12200
RELA-17-132156	02-61396	2017-04-18	PCB-204	0.000681	mg/kg		Y	SO	REG	S	09:45	35.8766	-106.291	N		SD	2017-1408	EPA:1668C	0.00018	2.8	10	1.77435e+06	1.62815e+06	61.2
RELA-17-132156	02-61396	2017-04-18	PCB-204	0.00122	mg/kg	U	N	SO	REG	S	09:45	35.8766	-106.291	N		SD	2017-1408	EPA:1668C	0.0037	2.8	200	1.77435e+06	1.62815e+06	1220
RELA-17-132156	02-61396	2017-04-18	PCB-204	0.0122	mg/kg	U	N	SO	REG	S	09:45	35.8766	-106.291	N		SD	2017-1408	EPA:1668C	0.037	2.8	2000	1.77435e+06	1.62815e+06	12200
RELA-17-132156	02-61396	2017-04-18	PCB-205	0.564	mg/kg	E	Y	SO	REG	S	09:45	35.8766	-106.291	N		SD	2017-1408	EPA:1668C	0.00018	2.8	10	1.77435e+06	1.62815e+06	61.2
RELA-17-132156	02-61396	2017-04-18	PCB-205	0.613	mg/kg		Y	SO	REG	S	09:45	35.8766	-106.291	N		SD	2017-1408	EPA:1668C	0.0037	2.8	200	1.77435e+06	1.62815e+06	1220
RELA-17-132156	02-61396	2017-04-18	PCB-205	0.796	mg/kg		Y	SO	REG	S	09:45	35.8766	-106.291	N		SD	2017-1408	EPA:1668C	0.037	2.8	2000	1.77435e+06	1.62815e+06	12200
RELA-17-132156	02-61396	2017-04-18	PCB-188	0.00367	mg/kg		Y	SO	REG	S	09:45	35.8766	-106.291	N		SD	2017-1408	EPA:1668C	0.00018	2.8	10	1.77435e+06	1.62815e+06	61.2
RELA-17-132156	02-61396	2017-04-18	PCB-188	0.00451	mg/kg		Y	SO	REG	S	09:45	35.8766	-106.291	N		SD	2017-1408	EPA:1668C	0.0037	2.8	200	1.77435e+06	1.62815e+06	1220
RELA-17-132156	02-61396	2017-04-18	PCB-188	0.0122	mg/kg	U	N	SO	REG	S	09:45	35.8766	-106.291	N		SD	2017-1408	EPA:1668C	0.037	2.8	2000	1.77435e+06	1.62815e+06	12200
RELA-17-132156	02-61396	2017-04-18	PCB-122	0.0142	mg/kg		Y	SO	REG	S	09:45	35.8766	-106.291	N		SD	2017-1408	EPA:1668C	0.00018	2.8	10	1.77435e+06	1.62815e+06	61.2
RELA-17-132156	02-61396	2017-04-18	PCB-122	0.0102	mg/kg		Y	SO	REG	S	09:45	35.8766	-106.291	N		SD	2017-1408	EPA:1668C	0.0037	2.8	200	1.77435e+06	1.62815e+06	1220
RELA-17-132156	02-61396	2017-04-18	PCB-122	0.0122	mg/kg	U	N	SO	REG	S	09:45	35.8766	-106.291	N		SD	2017-1408	EPA:1668C	0.037	2.8	2000	1.77435e+06	1.62815e+06	12200
RELA-17-132156	02-61396	2017-04-18	Silver	0.476	mg/kg	U	N	SO	REG	S	09:45	35.8766	-106.291	N		SD	2017-1406	SW-846:6010C	0.476	2.1	1	1.77435e+06	1.62815e+06	95.3
RELA-17-132156	02-61396	2017-04-18	Aluminum	3270	mg/kg		Y	SO	REG	S	09:45	35.8766	-106.291	N		SD	2017-1406	SW-846:6010C	19.1	2.1	1	1.77435e+06	1.62815e+06	6480
RELA-17-132156	02-61396	2017-04-18	Arsenic	1.45	mg/kg		Y	SO	REG	S	09:45	35.8766	-106.291	N		SD	2017-1406	SW-846:6020	0.99	2.1	2	1.77435e+06	1.62815e+06	335
RELA-17-132156	02-61396	2017-04-18	Barium	50.3	mg/kg		Y	SO	REG	S	09:45	35.8766	-106.291	N		SD	2017-1406	SW-846:6010C	0.476	2.1	1	1.77435e+06	1.62815e+06	95.3
RELA-17-132156	02-61396	2017-04-18	Beryllium	0.544	mg/kg	*	Y	SO	REG	S	09:45	35.8766	-106.291	N		SD	2017-1406	SW-846:6020	0.099	2.1	2	1.77435e+06	1.62815e+06	19.8
RELA-17-132156	02-61396	2017-04-18	Calcium	2200	mg/kg	N	Y	SO	REG	S	09:45	35.8766	-106.291	N		SD	2017-1406	SW-846:6010C	23.8	2.1	1	1.77435e+06	1.62815e+06	7620
RELA-17-132156	02-61396	2017-04-18	Cadmium	0.476	mg/kg	U	N	SO	REG	S	09:45	35.8766	-106.291	N		SD	2017-1406	SW-846:6010C	0.476	2.1	1	1.77435e+06	1.62815e+06	95.3
RELA-17-132156	02-61396	2017-04-18	Cobalt	1.42	mg/kg		Y	SO	REG	S	09:45	35.8766	-106.291	N		SD	2017-1406	SW-846:6010C	0.476	2.1	1	1.77435e+06	1.62815e+06	143
RELA-17-132156	02-61396	2017-04-18	Chromium	7.23	mg/kg		Y	SO	REG	S	09:45	35.8766	-106.291	N		SD	2017-1406	SW-846:6010C	0.476	2.1	1	1.77435e+06	1.62815e+06	143
RELA-17-132156	02-61396	2017-04-18	Copper	6.64	mg/kg		Y	SO	REG	S	09:45	35.8766	-106.291	N		SD	2017-1406	SW-846:6010C	0.953	2.1	1	1.77435e+06	1.62815e+06	286
RELA-17-132156	02-61396	2017-04-18	Total decaCB	0.0475	mg/kg		Y	SO	REG	S	09:45	35.8766	-106.291	N		SD	2017-1408	EPA:1668C		2.8	10	1.77435e+06	1.62815e+06
RELA-17-132156	02-61396	2017-04-18	Total decaCB	0.0593	mg/kg		Y	SO	REG	S	09:45	35.8766	-106.291	N		SD	2017-1408	EPA:1668C		2.8	200	1.77435e+06	1.62815e+06
RELA-17-132156	02-61396	2017-04-18	Total decaCB	0.0687	mg/kg		Y	SO	REG	S	09:45	35.8766	-106.291	N		SD	2017-1408	EPA:1668C		2.8	2000	1.77435e+06	1.62815e+06
RELA-17-132156	02-61396	2017-04-18	Iron	10100	mg/kg		Y	SO	REG	S	09:45	35.8766	-106.291	N		SD	2017-1406	SW-846:6010C	23.8	2.1	1	1.77435e+06	1.62815e+06	7620
RELA-17-132156	02-61396	2017-04-18	Mercury	0.338	mg/kg		Y	SO	REG	S	09:45	35.8766	-106.291	N		SD	2017-1406	SW-846:7471A	0.0121	2.1	1	1.77435e+06	1.62815e+06	4.07
RELA-17-132156	02-61396	2017-04-18	Potassium	772	mg/kg	N	Y	SO	REG	S	09:45	35.8766	-106.291	N		SD	2017-1406	SW-846:6010C	23.8	2.1	1	1.77435e+06	1.62815e+06	6100
RELA-17-132156	02-61396	2017-04-18	Magnesium	750	mg/kg	N	Y	SO	REG	S	09:45	35.8766	-106.291	N		SD	2017-1406	SW-846:6010C	28.6	2.1	1	1.77435e+06	1.62815e+06	8100
RELA-17-132156	02-61396	2017-04-18	Manganese	282	mg/kg		Y	SO	REG	S	09:45	35.8766	-106.291	N		SD	2017-1406	SW-846:6010C	0.953	2.1	1	1.77435e+06	1.62815e+06	191
RELA-17-132156	02-61396	2017-04-18	Sodium	109	mg/kg		Y	SO	REG	S	09:45	35.8766	-106.291	N		SD	2017-1406	SW-846:6010C	23.8	2.1	1	1.77435e+06	1.62815e+06	6670
RELA-17-132156	02-61396	2017-04-18	Nickel	3.5	mg/kg	*	Y	SO	REG	S	09:45	35.8766	-106.291	N		SD	2017-1406	SW-846:6020	0.396	2.1	2	1.77435e+06	1.62815e+06	99
RELA-17-132156	02-61396	2017-04-18	Lead	17.2	mg/kg		Y	SO	REG	S	09:45	35.8766	-106.291	N		SD	2017-1406	SW-846:6010C	0.953	2.1	1	1.77435e+06	1.62815e+06	314
RELA-17-132156	02-61396	2017-04-18	PCB-108/PCB-124	0.0773	mg/kg		Y	SO	REG	S	09:45	35.8766	-106.291	N		SD	2017-1408	EPA:1668C	0.00037	2.8	10	1.77435e+06	1.62815e+06	123
RELA-17-132156	02-61396	2017-04-18	PCB-108/PCB-124	0.0743	mg/kg		Y	SO	REG	S	09:45	35.8766	-106.291	N		SD	2017-1408	EPA:1668C	0.0074	2.8	200	1.77435e+06	1.62815e+06	2450
RELA-17-132156	02-61396	2017-04-18	PCB-108/PCB-124	0.1	mg/kg		Y	SO	REG	S	09:45	35.8766	-106.291	N		SD	2017-1408	EPA:1668C	0.074	2.8	2000	1.77435e+06	1.62815e+06	24500
RELA-17-132156	02-61396	2017-04-18	PCB-110/PCB-115	0.000123	mg/kg	ESU	N	SO	REG	S	09:45	35.8766	-106.291	N		SD	2017-1408	EPA:1668C	0.00037	2.8	10	1.77435e+06	1.62815e+06	123
RELA-17-132156	02-61396	2017-04-18	PCB-110/PCB-115	0.00245	mg/kg	U	N	SO	REG	S	09:45	35.8766	-106.291	N		SD	2017-1408	EPA:1668C	0.0074	2.8	200	1.77435e+06	1.62815e+06	2450
RELA-17-132156	02-61396	2017-04-18	PCB-110/PCB-115	8.32	mg/kg		Y	SO	REG	S	09:45	35.8766	-106.291	N		SD	2017-1408	EPA:1668C	0.074	2.8	2000	1.77435e+06	1.62815e+06	24500
RELA-17-132156	02-61396	2017-04-18	PCB-12/PCB-13	0.00341	mg/kg		Y	SO	REG	S	09:45	35.8766	-106.291	N		SD	2017-1408	EPA:1668C	0.00037	2.8	10	1.77435e+06	1.62815e+06	130
RELA-17-132156	02-61396	2017-04-18	PCB-12/PCB-13	0.00264	mg/kg	J	Y	SO	REG	S	09:45	35.8766	-106.291	N		SD	2017-1408	EPA:1668C	0.0074	2.8	200	1.77435e+06	1.62815e+06	2590
RELA-17-132156	02-61396	2017-04-18	PCB-12/PCB-13	0.0259	mg/kg	U	N	SO	REG	S	09:45	35.8766	-106.291	N		SD	2017-1408	EPA:1668C	0.074	2.8	2000	1.77435e+06	1.62815e+06	25900
RELA-17-132156	02-61396	2017-04-18	PCB-128/PCB-166	1.85	mg/kg	E	Y	SO	REG	S	09:45	35.8766	-106.291	N		SD	2017-1408	EPA:1668C	0.00037	2.8	10	1.77435e+06	1.62815e+06	123
RELA-17-132156	02-61396	2017-04-18	PCB-128/PCB-166	1.87	mg/kg		Y	SO	REG	S	09:45	35.8766	-106.291	N		SD	2017-1408	EPA:1668C	0.0074	2.8	200	1.77435e+06	1.62815e+06	2450
RELA-17-132156	02-61396	2017-04-18	PCB-128/PCB-166	2.2	mg/kg		Y	SO	REG	S	09:45	35.8766	-106.291	N		SD	2017-1408	EPA:1668C	0.074	2.8	2000	1.77435e+06	1.62815e+06	24500
RELA-17-132156	02-61396	2017-04-18	PCB-129/PCB-138/PCB-163	8.66	mg/kg	EQS	Y	SO	REG	S	09:45	35.8766	-106.291	N		SD	2017-1408	EPA:1668C	0.00055	2.8	10	1.77435e+06	1.62815e+06	184
RELA-17-132156	02-61396	2017-04-18	PCB-129/PCB-138/PCB-163	28.8	mg/kg	ES	Y	SO	REG	S	09:45	35.8766	-106.291	N		SD	2017-1408	EPA:1668C	0.011	2.8	200	1.77435e+06	1.62815e+06	3670
RELA-17-132156	02-61396	2017-04-18	PCB-129/PCB-138/PCB-163	51.5	mg/kg		Y	SO	REG	S	09:45	35.8766	-106.291	N		SD	2017-1408	EPA:1668C	0.11	2.8	2000	1.77435e+06	1.62815e+06	36700
RELA-17-132156	02-61396	2017-04-18	PCB-135/PCB-151	9.68	mg/kg	EQS	Y	SO	REG	S	09:45	35.8766	-106.291	N		SD	2017-1408	EPA:1668C	0.00037	2.8	10	1.77435e+06	1.62815e+06	123
RELA-17-132156	02-61396	2017-04-18	PCB-135/PCB-151	22.3	mg/kg	ES	Y	SO	REG	S	09:45	35.8766	-106.291	N		SD	2017-1408	EPA:1668C	0.0074	2.8	200	1.77435e+06	1.62815e+06	2450
RELA-17-132156	02-61396	2017-04-18	PCB-135/PCB-151	24.2	mg/kg		Y	SO	REG	S	09:45	35.8766	-106.291	N		SD	2017-1408	EPA:1668C	0.074	2.8	2000	1.77435e+06	1.62815e+06	24500
RELA-17-132156	02-61396	2017-04-18	PCB-139/PCB-140	0.0573	mg/kg		Y	SO	REG	S	09:45	35.8766	-106.291	N		SD	2017-1408	EPA:1668C	0.00037	2.8	10	1.77435e+06	1.62815e+06	123
RELA-17-132156	02-61396	2017-04-18	PCB-139/PCB-140	0.0449	mg/kg		Y	SO	REG	S	09:45	35.8766	-106.291	N		SD	2017-1408	EPA:1668C	0.0074	2.8	200	1.77435e+06	1.62815e+06	2450
RELA-17-132156	02-61396	2017-04-18	PCB-139/PCB-140	0.05	mg/kg	J	Y	SO	REG	S	09:45	35.8766	-106.291	N		SD	2017-1408	EPA:1668C	0.074	2.8	2000	1.77435e+06	1.62815e+06	24500
RELA-17-132156	02-61396	2017-04-18	PCB-147/PCB-149	8.54	mg/kg	E	Y	SO	REG	S	09:45	35.8766	-106.291	N		SD	2017-1408	EPA:1668C	0.00037	2.8	10	1.77435e+06	1.62815e+06	123
RELA-17-132156	02-61396	2017-04-18	PCB-147/PCB-149	24.1	mg/kg	ES	Y	SO	REG	S	09:45	35.8766	-106.291	N		SD	2017-1408	EPA:1668C	0.0074	2.8	200	1.77435e+06	1.62815e+06	2450
RELA-17-132156	02-61396	2017-04-18	PCB-147/PCB-149	51.1	mg/kg		Y	SO	REG	S	09:45	35.8766	-106.291	N		SD	2017-1408	EPA:1668C	0.074	2.8	2000	1.77435e+06	1.62815e+06	24500
RELA-17-132156	02-61396	2017-04-18	PCB-153/PCB-168	8.01	mg/kg	EQS	Y	SO	REG	S	09:45	35.8766	-106.291	N		SD	2017-1408	EPA:1668C	0.00037	2.8	10	1.77435e+06	1.62815e+06	123
RELA-17-132156	02-61396	2017-04-18	PCB-153/PCB-168	0.00245	mg/kg	ESU	N	SO	REG	S	09:45	35.8766	-106.291	N		SD	2017-1408	EPA:1668C	0.0074	2.8	200	1.77435e+06	1.62815e+06	2450
RELA-17-132156	02-61396	2017-04-18	PCB-153/PCB-168	52.4	mg/kg		Y	SO	REG	S	09:45	35.8766	-106.291	N		SD	2017-1408	EPA:1668C	0.074	2.8	2000	1.77435e+06	1.62815e+06	24500
RELA-17-132156	02-61396	2017-04-18	PCB-156/PCB-157	2.3	mg/kg	E	Y	SO	REG	S	09:45	35.8766	-106.291	N		SD	2017-1408	EPA:1668C	0.00037	2.8	10	1.77435e+06	1.62815e+06	123
RELA-17-132156	02-61396	2017-04-18	PCB-156/PCB-157	2.67	mg/kg		Y	SO	REG	S	09:45	35.8766	-106.291	N		SD	2017-1408	EPA:1668C	0.0074	2.8	200	1.77435e+06	1.62815e+06	2450
RELA-17-132156	02-61396	2017-04-18	PCB-156/PCB-157	3.3	mg/kg		Y	SO	REG	S	09:45	35.8766	-106.291	N		SD	2017-1408	EPA:1668C	0.074	2.8	2000	1.77435e+06	1.62815e+06	24500
RELA-17-132156	02-61396	2017-04-18	PCB-171/PCB-173	5.82	mg/kg	ES	Y	SO	REG	S	09:45	35.8766	-106.291	N		SD	2017-1408	EPA:1668C	0.00037	2.8	10	1.77435e+06	1.62815e+06	123
RELA-17-132156	02-61396	2017-04-18	PCB-171/PCB-173	7.71	mg/kg		Y	SO	REG	S	09:45	35.8766	-106.291	N		SD	2017-1408	EPA:1668C	0.0074	2.8	200	1.77435e+06	1.62815e+06	2450
RELA-17-132156	02-61396	2017-04-18	PCB-171/PCB-173	8.55	mg/kg		Y	SO	REG	S	09:45	35.8766	-106.291	N		SD	2017-1408	EPA:1668C	0.074	2.8	2000	1.77435e+06	1.62815e+06	24500
RELA-17-132156	02-61396	2017-04-18	PCB-18/PCB-30	0.184	mg/kg		Y	SO	REG	S	09:45	35.8766	-106.291	N		SD	2017-1408	EPA:1668C	0.00037	2.8	10	1.77435e+06	1.62815e+06	123
RELA-17-132156	02-61396	2017-04-18	PCB-18/PCB-30	0.229	mg/kg		Y	SO	REG	S	09:45	35.8766	-106.291	N		SD	2017-1408	EPA:1668C	0.0074	2.8	200	1.77435e+06	1.62815e+06	2450
RELA-17-132156	02-61396	2017-04-18	PCB-18/PCB-30	0.306	mg/kg		Y	SO	REG	S	09:45	35.8766	-106.291	N		SD	2017-1408	EPA:1668C	0.074	2.8	2000	1.77435e+06	1.62815e+06	24500
RELA-17-132156	02-61396	2017-04-18	PCB-180/PCB-193	10.8	mg/kg	EQS	Y	SO	REG	S	09:45	35.8766	-106.291	N		SD	2017-1408	EPA:1668C	0.00037	2.8	10	1.77435e+06	1.62815e+06	123
RELA-17-132156	02-61396	2017-04-18	PCB-180/PCB-193	29.9	mg/kg	ES	Y	SO	REG	S	09:45	35.8766	-106.291	N		SD	2017-1408	EPA:1668C	0.0074	2.8	200	1.77435e+06	1.62815e+06	2450
RELA-17-132156	02-61396	2017-04-18	PCB-180/PCB-193	0.0245	mg/kg	U	N	SO	REG	S	09:45	35.8766	-106.291	N		SD	2017-1408	EPA:1668C	0.074	2.8	2000	1.77435e+06	1.62815e+06	24500
RELA-17-132156	02-61396	2017-04-18	PCB-183/PCB-185	9.23	mg/kg	EQS	Y	SO	REG	S	09:45	35.8766	-106.291	N		SD	2017-1408	EPA:1668C	0.00037	2.8	10	1.77435e+06	1.62815e+06	123
RELA-17-132156	02-61396	2017-04-18	PCB-183/PCB-185	21.4	mg/kg	ES	Y	SO	REG	S	09:45	35.8766	-106.291	N		SD	2017-1408	EPA:1668C	0.0074	2.8	200	1.77435e+06	1.62815e+06	2450
RELA-17-132156	02-61396	2017-04-18	PCB-183/PCB-185	23.1	mg/kg		Y	SO	REG	S	09:45	35.8766	-106.291	N		SD	2017-1408	EPA:1668C	0.074	2.8	2000	1.77435e+06	1.62815e+06	24500
RELA-17-132156	02-61396	2017-04-18	PCB-197/PCB-200	1.8	mg/kg	E	Y	SO	REG	S	09:45	35.8766	-106.291	N		SD	2017-1408	EPA:1668C	0.00037	2.8	10	1.77435e+06	1.62815e+06	123
RELA-17-132156	02-61396	2017-04-18	PCB-197/PCB-200	2.01	mg/kg		Y	SO	REG	S	09:45	35.8766	-106.291	N		SD	2017-1408	EPA:1668C	0.0074	2.8	200	1.77435e+06	1.62815e+06	2450
RELA-17-132156	02-61396	2017-04-18	PCB-197/PCB-200	0.0245	mg/kg	U	N	SO	REG	S	09:45	35.8766	-106.291	N		SD	2017-1408	EPA:1668C	0.074	2.8	2000	1.77435e+06	1.62815e+06	24500
RELA-17-132156	02-61396	2017-04-18	PCB-198/PCB-199	7.17	mg/kg	ES	Y	SO	REG	S	09:45	35.8766	-106.291	N		SD	2017-1408	EPA:1668C	0.00037	2.8	10	1.77435e+06	1.62815e+06	123
RELA-17-132156	02-61396	2017-04-18	PCB-198/PCB-199	0.00245	mg/kg	U	N	SO	REG	S	09:45	35.8766	-106.291	N		SD	2017-1408	EPA:1668C	0.0074	2.8	200	1.77435e+06	1.62815e+06	2450
RELA-17-132156	02-61396	2017-04-18	PCB-198/PCB-199	0.0245	mg/kg	U	N	SO	REG	S	09:45	35.8766	-106.291	N		SD	2017-1408	EPA:1668C	0.074	2.8	2000	1.77435e+06	1.62815e+06	24500
RELA-17-132156	02-61396	2017-04-18	PCB-20/PCB-28	0.301	mg/kg		Y	SO	REG	S	09:45	35.8766	-106.291	N		SD	2017-1408	EPA:1668C	0.00037	2.8	10	1.77435e+06	1.62815e+06	123
RELA-17-132156	02-61396	2017-04-18	PCB-20/PCB-28	0.302	mg/kg		Y	SO	REG	S	09:45	35.8766	-106.291	N		SD	2017-1408	EPA:1668C	0.0074	2.8	200	1.77435e+06	1.62815e+06	2450
RELA-17-132156	02-61396	2017-04-18	PCB-20/PCB-28	0.425	mg/kg		Y	SO	REG	S	09:45	35.8766	-106.291	N		SD	2017-1408	EPA:1668C	0.074	2.8	2000	1.77435e+06	1.62815e+06	24500
RELA-17-132156	02-61396	2017-04-18	PCB-21/PCB-33	0.145	mg/kg		Y	SO	REG	S	09:45	35.8766	-106.291	N		SD	2017-1408	EPA:1668C	0.00037	2.8	10	1.77435e+06	1.62815e+06	123
RELA-17-132156	02-61396	2017-04-18	PCB-21/PCB-33	0.14	mg/kg		Y	SO	REG	S	09:45	35.8766	-106.291	N		SD	2017-1408	EPA:1668C	0.0074	2.8	200	1.77435e+06	1.62815e+06	2450
RELA-17-132156	02-61396	2017-04-18	PCB-21/PCB-33	0.203	mg/kg		Y	SO	REG	S	09:45	35.8766	-106.291	N		SD	2017-1408	EPA:1668C	0.074	2.8	2000	1.77435e+06	1.62815e+06	24500
RELA-17-132156	02-61396	2017-04-18	PCB-26/PCB-29	0.0588	mg/kg		Y	SO	REG	S	09:45	35.8766	-106.291	N		SD	2017-1408	EPA:1668C	0.00037	2.8	10	1.77435e+06	1.62815e+06	123
RELA-17-132156	02-61396	2017-04-18	PCB-26/PCB-29	0.06	mg/kg		Y	SO	REG	S	09:45	35.8766	-106.291	N		SD	2017-1408	EPA:1668C	0.0074	2.8	200	1.77435e+06	1.62815e+06	2450
RELA-17-132156	02-61396	2017-04-18	PCB-26/PCB-29	0.0842	mg/kg		Y	SO	REG	S	09:45	35.8766	-106.291	N		SD	2017-1408	EPA:1668C	0.074	2.8	2000	1.77435e+06	1.62815e+06	24500
RELA-17-132156	02-61396	2017-04-18	PCB-40/PCB-71	0.105	mg/kg		Y	SO	REG	S	09:45	35.8766	-106.291	N		SD	2017-1408	EPA:1668C	0.00037	2.8	10	1.77435e+06	1.62815e+06	123
RELA-17-132156	02-61396	2017-04-18	PCB-40/PCB-71	0.121	mg/kg		Y	SO	REG	S	09:45	35.8766	-106.291	N		SD	2017-1408	EPA:1668C	0.0074	2.8	200	1.77435e+06	1.62815e+06	2450
RELA-17-132156	02-61396	2017-04-18	PCB-40/PCB-71	0.168	mg/kg		Y	SO	REG	S	09:45	35.8766	-106.291	N		SD	2017-1408	EPA:1668C	0.074	2.8	2000	1.77435e+06	1.62815e+06	24500
RELA-17-132156	02-61396	2017-04-18	PCB-44/PCB-47/PCB-65	0.26	mg/kg		Y	SO	REG	S	09:45	35.8766	-106.291	N		SD	2017-1408	EPA:1668C	0.00055	2.8	10	1.77435e+06	1.62815e+06	184
RELA-17-132156	02-61396	2017-04-18	PCB-44/PCB-47/PCB-65	0.33	mg/kg		Y	SO	REG	S	09:45	35.8766	-106.291	N		SD	2017-1408	EPA:1668C	0.011	2.8	200	1.77435e+06	1.62815e+06	3670
RELA-17-132156	02-61396	2017-04-18	PCB-44/PCB-47/PCB-65	0.403	mg/kg		Y	SO	REG	S	09:45	35.8766	-106.291	N		SD	2017-1408	EPA:1668C	0.11	2.8	2000	1.77435e+06	1.62815e+06	36700
RELA-17-132156	02-61396	2017-04-18	PCB-45/PCB-51	0.0445	mg/kg		Y	SO	REG	S	09:45	35.8766	-106.291	N		SD	2017-1408	EPA:1668C	0.00037	2.8	10	1.77435e+06	1.62815e+06	123
RELA-17-132156	02-61396	2017-04-18	PCB-45/PCB-51	0.00245	mg/kg	U	N	SO	REG	S	09:45	35.8766	-106.291	N		SD	2017-1408	EPA:1668C	0.0074	2.8	200	1.77435e+06	1.62815e+06	2450
RELA-17-132156	02-61396	2017-04-18	PCB-45/PCB-51	0.0718	mg/kg	J	Y	SO	REG	S	09:45	35.8766	-106.291	N		SD	2017-1408	EPA:1668C	0.074	2.8	2000	1.77435e+06	1.62815e+06	24500
RELA-17-132156	02-61396	2017-04-18	PCB-49/PCB-69	0.136	mg/kg		Y	SO	REG	S	09:45	35.8766	-106.291	N		SD	2017-1408	EPA:1668C	0.00037	2.8	10	1.77435e+06	1.62815e+06	123
RELA-17-132156	02-61396	2017-04-18	PCB-49/PCB-69	0.182	mg/kg		Y	SO	REG	S	09:45	35.8766	-106.291	N		SD	2017-1408	EPA:1668C	0.0074	2.8	200	1.77435e+06	1.62815e+06	2450
RELA-17-132156	02-61396	2017-04-18	PCB-49/PCB-69	0.211	mg/kg		Y	SO	REG	S	09:45	35.8766	-106.291	N		SD	2017-1408	EPA:1668C	0.074	2.8	2000	1.77435e+06	1.62815e+06	24500
RELA-17-132156	02-61396	2017-04-18	PCB-50/PCB-53	0.0303	mg/kg		Y	SO	REG	S	09:45	35.8766	-106.291	N		SD	2017-1408	EPA:1668C	0.00037	2.8	10	1.77435e+06	1.62815e+06	123
RELA-17-132156	02-61396	2017-04-18	PCB-50/PCB-53	0.0384	mg/kg		Y	SO	REG	S	09:45	35.8766	-106.291	N		SD	2017-1408	EPA:1668C	0.0074	2.8	200	1.77435e+06	1.62815e+06	2450
RELA-17-132156	02-61396	2017-04-18	PCB-50/PCB-53	0.0496	mg/kg	J	Y	SO	REG	S	09:45	35.8766	-106.291	N		SD	2017-1408	EPA:1668C	0.074	2.8	2000	1.77435e+06	1.62815e+06	24500
RELA-17-132156	02-61396	2017-04-18	PCB-59/PCB-62/PCB-75	0.0235	mg/kg		Y	SO	REG	S	09:45	35.8766	-106.291	N		SD	2017-1408	EPA:1668C	0.00055	2.8	10	1.77435e+06	1.62815e+06	184
RELA-17-132156	02-61396	2017-04-18	PCB-59/PCB-62/PCB-75	0.027	mg/kg		Y	SO	REG	S	09:45	35.8766	-106.291	N		SD	2017-1408	EPA:1668C	0.011	2.8	200	1.77435e+06	1.62815e+06	3670
RELA-17-132156	02-61396	2017-04-18	PCB-59/PCB-62/PCB-75	0.0367	mg/kg	U	N	SO	REG	S	09:45	35.8766	-106.291	N		SD	2017-1408	EPA:1668C	0.11	2.8	2000	1.77435e+06	1.62815e+06	36700
RELA-17-132156	02-61396	2017-04-18	PCB-61/PCB-70/PCB-74/PCB-76	0.589	mg/kg		Y	SO	REG	S	09:45	35.8766	-106.291	N		SD	2017-1408	EPA:1668C	0.00074	2.8	10	1.77435e+06	1.62815e+06	244
RELA-17-132156	02-61396	2017-04-18	PCB-61/PCB-70/PCB-74/PCB-76	0.634	mg/kg		Y	SO	REG	S	09:45	35.8766	-106.291	N		SD	2017-1408	EPA:1668C	0.015	2.8	200	1.77435e+06	1.62815e+06	4890
RELA-17-132156	02-61396	2017-04-18	PCB-61/PCB-70/PCB-74/PCB-76	0.872	mg/kg		Y	SO	REG	S	09:45	35.8766	-106.291	N		SD	2017-1408	EPA:1668C	0.15	2.8	2000	1.77435e+06	1.62815e+06	48900
RELA-17-132156	02-61396	2017-04-18	PCB-85/PCB-116/PCB-117	0.0935	mg/kg		Y	SO	REG	S	09:45	35.8766	-106.291	N		SD	2017-1408	EPA:1668C	0.00055	2.8	10	1.77435e+06	1.62815e+06	184
RELA-17-132156	02-61396	2017-04-18	PCB-85/PCB-116/PCB-117	0.128	mg/kg		Y	SO	REG	S	09:45	35.8766	-106.291	N		SD	2017-1408	EPA:1668C	0.011	2.8	200	1.77435e+06	1.62815e+06	3670
RELA-17-132156	02-61396	2017-04-18	PCB-85/PCB-116/PCB-117	0.162	mg/kg		Y	SO	REG	S	09:45	35.8766	-106.291	N		SD	2017-1408	EPA:1668C	0.11	2.8	2000	1.77435e+06	1.62815e+06	36700
RELA-17-132156	02-61396	2017-04-18	PCB-86/87/97/109/119/125	1.85	mg/kg		Y	SO	REG	S	09:45	35.8766	-106.291	N		SD	2017-1408	EPA:1668C	0.0011	2.8	10	1.77435e+06	1.62815e+06	367
RELA-17-132156	02-61396	2017-04-18	PCB-86/87/97/109/119/125	2.14	mg/kg		Y	SO	REG	S	09:45	35.8766	-106.291	N		SD	2017-1408	EPA:1668C	0.022	2.8	200	1.77435e+06	1.62815e+06	7350
RELA-17-132156	02-61396	2017-04-18	PCB-86/87/97/109/119/125	2.73	mg/kg		Y	SO	REG	S	09:45	35.8766	-106.291	N		SD	2017-1408	EPA:1668C	0.22	2.8	2000	1.77435e+06	1.62815e+06	73500
RELA-17-132156	02-61396	2017-04-18	PCB-88/PCB-91	0.0759	mg/kg		Y	SO	REG	S	09:45	35.8766	-106.291	N		SD	2017-1408	EPA:1668C	0.00037	2.8	10	1.77435e+06	1.62815e+06	123
RELA-17-132156	02-61396	2017-04-18	PCB-88/PCB-91	0.0951	mg/kg		Y	SO	REG	S	09:45	35.8766	-106.291	N		SD	2017-1408	EPA:1668C	0.0074	2.8	200	1.77435e+06	1.62815e+06	2450
RELA-17-132156	02-61396	2017-04-18	PCB-88/PCB-91	0.0245	mg/kg	U	N	SO	REG	S	09:45	35.8766	-106.291	N		SD	2017-1408	EPA:1668C	0.074	2.8	2000	1.77435e+06	1.62815e+06	24500
RELA-17-132156	02-61396	2017-04-18	PCB-90/PCB-101/PCB-113	6.39	mg/kg	EQS	Y	SO	REG	S	09:45	35.8766	-106.291	N		SD	2017-1408	EPA:1668C	0.00055	2.8	10	1.77435e+06	1.62815e+06	184
RELA-17-132156	02-61396	2017-04-18	PCB-90/PCB-101/PCB-113	14.9	mg/kg	S	Y	SO	REG	S	09:45	35.8766	-106.291	N		SD	2017-1408	EPA:1668C	0.011	2.8	200	1.77435e+06	1.62815e+06	3670
RELA-17-132156	02-61396	2017-04-18	PCB-90/PCB-101/PCB-113	17.8	mg/kg		Y	SO	REG	S	09:45	35.8766	-106.291	N		SD	2017-1408	EPA:1668C	0.11	2.8	2000	1.77435e+06	1.62815e+06	36700
RELA-17-132156	02-61396	2017-04-18	PCB-93/PCB-100	0.0243	mg/kg		Y	SO	REG	S	09:45	35.8766	-106.291	N		SD	2017-1408	EPA:1668C	0.00037	2.8	10	1.77435e+06	1.62815e+06	123
RELA-17-132156	02-61396	2017-04-18	PCB-93/PCB-100	0.00982	mg/kg		Y	SO	REG	S	09:45	35.8766	-106.291	N		SD	2017-1408	EPA:1668C	0.0074	2.8	200	1.77435e+06	1.62815e+06	2450
RELA-17-132156	02-61396	2017-04-18	PCB-93/PCB-100	0.0245	mg/kg	U	N	SO	REG	S	09:45	35.8766	-106.291	N		SD	2017-1408	EPA:1668C	0.074	2.8	2000	1.77435e+06	1.62815e+06	24500
RELA-17-132156	02-61396	2017-04-18	PCB-98/PCB-102	0.029	mg/kg		Y	SO	REG	S	09:45	35.8766	-106.291	N		SD	2017-1408	EPA:1668C	0.00037	2.8	10	1.77435e+06	1.62815e+06	123
RELA-17-132156	02-61396	2017-04-18	PCB-98/PCB-102	0.0215	mg/kg		Y	SO	REG	S	09:45	35.8766	-106.291	N		SD	2017-1408	EPA:1668C	0.0074	2.8	200	1.77435e+06	1.62815e+06	2450
RELA-17-132156	02-61396	2017-04-18	PCB-98/PCB-102	0.0245	mg/kg	U	N	SO	REG	S	09:45	35.8766	-106.291	N		SD	2017-1408	EPA:1668C	0.074	2.8	2000	1.77435e+06	1.62815e+06	24500
RELA-17-132156	02-61396	2017-04-18	Antimony	0.953	mg/kg	U	N	SO	REG	S	09:45	35.8766	-106.291	N		SD	2017-1406	SW-846:6010C	0.953	2.1	1	1.77435e+06	1.62815e+06	314
RELA-17-132156	02-61396	2017-04-18	Selenium	0.652	mg/kg	J	Y	SO	REG	S	09:45	35.8766	-106.291	N		SD	2017-1406	SW-846:6020	0.99	2.1	2	1.77435e+06	1.62815e+06	356
RELA-17-132156	02-61396	2017-04-18	Temperature	5	deg C		Y	SO	REG	S	09:45	35.8766	-106.291	N		SD	2017-1408	EPA:170.0				1.77435e+06	1.62815e+06
RELA-17-132156	02-61396	2017-04-18	Temperature	2	deg C		Y	SO	REG	S	09:45	35.8766	-106.291	N		SD	2017-1406	EPA:170.0				1.77435e+06	1.62815e+06
RELA-17-132156	02-61396	2017-04-18	Thallium	0.146	mg/kg	J	Y	SO	REG	S	09:45	35.8766	-106.291	N		SD	2017-1406	SW-846:6020	0.396	2.1	2	1.77435e+06	1.62815e+06	139
RELA-17-132156	02-61396	2017-04-18	Vanadium	10.3	mg/kg		Y	SO	REG	S	09:45	35.8766	-106.291	N		SD	2017-1406	SW-846:6010C	0.476	2.1	1	1.77435e+06	1.62815e+06	95.3
RELA-17-132156	02-61396	2017-04-18	Zinc	63.8	mg/kg	N*	Y	SO	REG	S	09:45	35.8766	-106.291	N		SD	2017-1406	SW-846:6010C	0.953	2.1	1	1.77435e+06	1.62815e+06	381
RELA-17-132157	02-61397	2017-04-18	PCB-4	6.72e-06	mg/kg	U	N	SO	REG	S	10:05	35.8766	-106.291	N		SD	2017-1408	EPA:1668C	8.8e-05	2.8	1	1.77435e+06	1.62825e+06	6.72
RELA-17-132160	02-61400	2017-04-18	Total PCB	0.302	mg/kg	J	Y	SO	REG	S	10:25	35.8763	-106.291	N		SD	2017-1408	EPA:1668C		5.5	1	1.77424e+06	1.62825e+06
RELA-17-132157	02-61397	2017-04-18	PCB-54	6.72e-06	mg/kg	U	N	SO	REG	S	10:05	35.8766	-106.291	N		SD	2017-1408	EPA:1668C	2e-05	2.8	1	1.77435e+06	1.62825e+06	6.72
RELA-17-132157	02-61397	2017-04-18	PCB-5	6.72e-06	mg/kg	U	N	SO	REG	S	10:05	35.8766	-106.291	N		SD	2017-1408	EPA:1668C	2e-05	2.8	1	1.77435e+06	1.62825e+06	6.72
RELA-17-132157	02-61397	2017-04-18	PCB-31	3.07e-05	mg/kg		Y	SO	REG	S	10:05	35.8766	-106.291	N		SD	2017-1408	EPA:1668C	2e-05	2.8	1	1.77435e+06	1.62825e+06	6.72
RELA-17-132157	02-61397	2017-04-18	Tetrachlorodibenzodioxin[2,3,7,8-]	2.22e-07	mg/kg	U	N	SO	REG	S	10:05	35.8766	-106.291	N		SD	2017-1408	SW-846:8290A	9.3e-07	2.8	1	1.77435e+06	1.62825e+06	0.312
RELA-17-132157	02-61397	2017-04-18	Hexachlorodibenzodioxin[1,2,3,7,8,9-]	1.37e-06	mg/kg	J	Y	SO	REG	S	10:05	35.8766	-106.291	N		SD	2017-1408	SW-846:8290A	4.7e-06	2.8	1	1.77435e+06	1.62825e+06	1.56
RELA-17-132157	02-61397	2017-04-18	PCB-11	4.34e-05	mg/kg	J	Y	SO	REG	S	10:05	35.8766	-106.291	N		SD	2017-1408	EPA:1668C	0.0002	2.8	1	1.77435e+06	1.62825e+06	20
RELA-17-132157	02-61397	2017-04-18	PCB-15	6.72e-06	mg/kg	U	N	SO	REG	S	10:05	35.8766	-106.291	N		SD	2017-1408	EPA:1668C	2e-05	2.8	1	1.77435e+06	1.62825e+06	6.72
RELA-17-132157	02-61397	2017-04-18	PCB-209	0.000189	mg/kg		Y	SO	REG	S	10:05	35.8766	-106.291	N		SD	2017-1408	EPA:1668C	2e-05	2.8	1	1.77435e+06	1.62825e+06	6.72
RELA-17-132157	02-61397	2017-04-18	PCB-1	6.72e-06	mg/kg	U	N	SO	REG	S	10:05	35.8766	-106.291	N		SD	2017-1408	EPA:1668C	3.8e-05	2.8	1	1.77435e+06	1.62825e+06	6.72
RELA-17-132157	02-61397	2017-04-18	PCB-2	6.72e-06	mg/kg	U	N	SO	REG	S	10:05	35.8766	-106.291	N		SD	2017-1408	EPA:1668C	2e-05	2.8	1	1.77435e+06	1.62825e+06	6.72
RELA-17-132157	02-61397	2017-04-18	PCB-3	6.72e-06	mg/kg	U	N	SO	REG	S	10:05	35.8766	-106.291	N		SD	2017-1408	EPA:1668C	2e-05	2.8	1	1.77435e+06	1.62825e+06	6.72
RELA-17-132157	02-61397	2017-04-18	PCB-202	0.00148	mg/kg		Y	SO	REG	S	10:05	35.8766	-106.291	N		SD	2017-1408	EPA:1668C	2e-05	2.8	1	1.77435e+06	1.62825e+06	6.72
RELA-17-132157	02-61397	2017-04-18	Total triCB	0.000141	mg/kg	J	Y	SO	REG	S	10:05	35.8766	-106.291	N		SD	2017-1408	EPA:1668C		2.8	1	1.77435e+06	1.62825e+06
RELA-17-132157	02-61397	2017-04-18	Total pentaCB	0.0193	mg/kg	J	Y	SO	REG	S	10:05	35.8766	-106.291	N		SD	2017-1408	EPA:1668C		2.8	1	1.77435e+06	1.62825e+06
RELA-17-132157	02-61397	2017-04-18	Total diCB	4.34e-05	mg/kg	J	Y	SO	REG	S	10:05	35.8766	-106.291	N		SD	2017-1408	EPA:1668C		2.8	1	1.77435e+06	1.62825e+06
RELA-17-132157	02-61397	2017-04-18	PCB-6	6.72e-06	mg/kg	U	N	SO	REG	S	10:05	35.8766	-106.291	N		SD	2017-1408	EPA:1668C	2e-05	2.8	1	1.77435e+06	1.62825e+06	6.72
RELA-17-132157	02-61397	2017-04-18	Total hexaCB	0.121	mg/kg	J	Y	SO	REG	S	10:05	35.8766	-106.291	N		SD	2017-1408	EPA:1668C		2.8	1	1.77435e+06	1.62825e+06
RELA-17-132157	02-61397	2017-04-18	Total tetraCB	0.00151	mg/kg	J	Y	SO	REG	S	10:05	35.8766	-106.291	N		SD	2017-1408	EPA:1668C		2.8	1	1.77435e+06	1.62825e+06
RELA-17-132157	02-61397	2017-04-18	Total monoCB	0	mg/kg	U	N	SO	REG	S	10:05	35.8766	-106.291	N		SD	2017-1408	EPA:1668C		2.8	1	1.77435e+06	1.62825e+06
RELA-17-132157	02-61397	2017-04-18	Total heptaCB	0.102	mg/kg	J	Y	SO	REG	S	10:05	35.8766	-106.291	N		SD	2017-1408	EPA:1668C		2.8	1	1.77435e+06	1.62825e+06
RELA-17-132157	02-61397	2017-04-18	Pentachlorodibenzofurans (Totals)	3.02e-05	mg/kg	J	Y	SO	REG	S	10:05	35.8766	-106.291	N		SD	2017-1408	SW-846:8290A		2.8	1	1.77435e+06	1.62825e+06
RELA-17-132157	02-61397	2017-04-18	PCB-118	0.00229	mg/kg		Y	SO	REG	S	10:05	35.8766	-106.291	N		SD	2017-1408	EPA:1668C	2e-05	2.8	1	1.77435e+06	1.62825e+06	6.72
RELA-17-132157	02-61397	2017-04-18	PCB-66	9.47e-05	mg/kg		Y	SO	REG	S	10:05	35.8766	-106.291	N		SD	2017-1408	EPA:1668C	2e-05	2.8	1	1.77435e+06	1.62825e+06	6.72
RELA-17-132157	02-61397	2017-04-18	PCB-77	5e-05	mg/kg		Y	SO	REG	S	10:05	35.8766	-106.291	N		SD	2017-1408	EPA:1668C	2e-05	2.8	1	1.77435e+06	1.62825e+06	6.72
RELA-17-132157	02-61397	2017-04-18	PCB-105	0.00069	mg/kg		Y	SO	REG	S	10:05	35.8766	-106.291	N		SD	2017-1408	EPA:1668C	2e-05	2.8	1	1.77435e+06	1.62825e+06	6.72
RELA-17-132157	02-61397	2017-04-18	Octachlorodibenzodioxin[1,2,3,4,6,7,8,9-]	0.000936	mg/kg		Y	SO	REG	S	10:05	35.8766	-106.291	N		SD	2017-1408	SW-846:8290A	9.3e-06	2.8	1	1.77435e+06	1.62825e+06	3.12
RELA-17-132157	02-61397	2017-04-18	PCB-169	2.91e-05	mg/kg		Y	SO	REG	S	10:05	35.8766	-106.291	N		SD	2017-1408	EPA:1668C	2e-05	2.8	1	1.77435e+06	1.62825e+06	6.72
RELA-17-132157	02-61397	2017-04-18	PCB-60	2.11e-05	mg/kg		Y	SO	REG	S	10:05	35.8766	-106.291	N		SD	2017-1408	EPA:1668C	2e-05	2.8	1	1.77435e+06	1.62825e+06	6.72
RELA-17-132157	02-61397	2017-04-18	PCB-10	6.72e-06	mg/kg	U	N	SO	REG	S	10:05	35.8766	-106.291	N		SD	2017-1408	EPA:1668C	2e-05	2.8	1	1.77435e+06	1.62825e+06	6.72
RELA-17-132157	02-61397	2017-04-18	PCB-7	6.72e-06	mg/kg	U	N	SO	REG	S	10:05	35.8766	-106.291	N		SD	2017-1408	EPA:1668C	2e-05	2.8	1	1.77435e+06	1.62825e+06	6.72
RELA-17-132157	02-61397	2017-04-18	PCB-80	6.72e-06	mg/kg	U	N	SO	REG	S	10:05	35.8766	-106.291	N		SD	2017-1408	EPA:1668C	2e-05	2.8	1	1.77435e+06	1.62825e+06	6.72
RELA-17-132157	02-61397	2017-04-18	PCB-155	6.72e-06	mg/kg	U	N	SO	REG	S	10:05	35.8766	-106.291	N		SD	2017-1408	EPA:1668C	2e-05	2.8	1	1.77435e+06	1.62825e+06	6.72
RELA-17-132157	02-61397	2017-04-18	Hexachlorodibenzodioxins (Total)	4.39e-05	mg/kg	J	Y	SO	REG	S	10:05	35.8766	-106.291	N		SD	2017-1408	SW-846:8290A		2.8	1	1.77435e+06	1.62825e+06
RELA-17-132157	02-61397	2017-04-18	PCB-9	6.72e-06	mg/kg	U	N	SO	REG	S	10:05	35.8766	-106.291	N		SD	2017-1408	EPA:1668C	2e-05	2.8	1	1.77435e+06	1.62825e+06	6.72
RELA-17-132157	02-61397	2017-04-18	PCB-14	6.72e-06	mg/kg	U	N	SO	REG	S	10:05	35.8766	-106.291	N		SD	2017-1408	EPA:1668C	2e-05	2.8	1	1.77435e+06	1.62825e+06	6.72
RELA-17-132157	02-61397	2017-04-18	PCB-8	6.72e-06	mg/kg	U	N	SO	REG	S	10:05	35.8766	-106.291	N		SD	2017-1408	EPA:1668C	2e-05	2.8	1	1.77435e+06	1.62825e+06	6.72
RELA-17-132157	02-61397	2017-04-18	PCB-170	0.0167	mg/kg		Y	SO	REG	S	10:05	35.8766	-106.291	N		SD	2017-1408	EPA:1668C	2e-05	2.8	1	1.77435e+06	1.62825e+06	6.72
RELA-17-132157	02-61397	2017-04-18	PCB-52	0.00048	mg/kg		Y	SO	REG	S	10:05	35.8766	-106.291	N		SD	2017-1408	EPA:1668C	2e-05	2.8	1	1.77435e+06	1.62825e+06	6.72
RELA-17-132157	02-61397	2017-04-18	PCB-133	0.000319	mg/kg		Y	SO	REG	S	10:05	35.8766	-106.291	N		SD	2017-1408	EPA:1668C	2e-05	2.8	1	1.77435e+06	1.62825e+06	6.72
RELA-17-132157	02-61397	2017-04-18	PCB-137	0.000339	mg/kg		Y	SO	REG	S	10:05	35.8766	-106.291	N		SD	2017-1408	EPA:1668C	2e-05	2.8	1	1.77435e+06	1.62825e+06	6.72
RELA-17-132157	02-61397	2017-04-18	PCB-194	0.00911	mg/kg		Y	SO	REG	S	10:05	35.8766	-106.291	N		SD	2017-1408	EPA:1668C	2e-05	2.8	1	1.77435e+06	1.62825e+06	6.72
RELA-17-132157	02-61397	2017-04-18	Heptachlorodibenzodioxin[1,2,3,4,6,7,8-]	0.00011	mg/kg		Y	SO	REG	S	10:05	35.8766	-106.291	N		SD	2017-1408	SW-846:8290A	4.7e-06	2.8	1	1.77435e+06	1.62825e+06	1.56
RELA-17-132155	02-61395	2017-04-18	Pentachlorodibenzodioxins (Total)	2.72e-06	mg/kg	J	Y	SO	REG	S	09:25	35.8766	-106.292	N		SD	2017-1408	SW-846:8290A		2.6	1	1.77435e+06	1.62805e+06
RELA-17-132157	02-61397	2017-04-18	PCB-42	1.71e-05	mg/kg	J	Y	SO	REG	S	10:05	35.8766	-106.291	N		SD	2017-1408	EPA:1668C	2e-05	2.8	1	1.77435e+06	1.62825e+06	6.72
RELA-17-132157	02-61397	2017-04-18	PCB-17	9.74e-06	mg/kg	J	Y	SO	REG	S	10:05	35.8766	-106.291	N		SD	2017-1408	EPA:1668C	2e-05	2.8	1	1.77435e+06	1.62825e+06	6.72
RELA-17-132157	02-61397	2017-04-18	PCB-34	6.72e-06	mg/kg	U	N	SO	REG	S	10:05	35.8766	-106.291	N		SD	2017-1408	EPA:1668C	2e-05	2.8	1	1.77435e+06	1.62825e+06	6.72
RELA-17-132157	02-61397	2017-04-18	PCB-35	6.72e-06	mg/kg	U	N	SO	REG	S	10:05	35.8766	-106.291	N		SD	2017-1408	EPA:1668C	2e-05	2.8	1	1.77435e+06	1.62825e+06	6.72
RELA-17-132157	02-61397	2017-04-18	Heptachlorodibenzodioxins (Total)	0.000638	mg/kg		Y	SO	REG	S	10:05	35.8766	-106.291	N		SD	2017-1408	SW-846:8290A		2.8	1	1.77435e+06	1.62825e+06
RELA-17-132157	02-61397	2017-04-18	PCB-95	0.00276	mg/kg		Y	SO	REG	S	10:05	35.8766	-106.291	N		SD	2017-1408	EPA:1668C	2e-05	2.8	1	1.77435e+06	1.62825e+06	6.72
RELA-17-132157	02-61397	2017-04-18	PCB-99	0.000852	mg/kg		Y	SO	REG	S	10:05	35.8766	-106.291	N		SD	2017-1408	EPA:1668C	2e-05	2.8	1	1.77435e+06	1.62825e+06	6.72
RELA-17-132157	02-61397	2017-04-18	PCB-132	0.00669	mg/kg		Y	SO	REG	S	10:05	35.8766	-106.291	N		SD	2017-1408	EPA:1668C	2e-05	2.8	1	1.77435e+06	1.62825e+06	6.72
RELA-17-132157	02-61397	2017-04-18	PCB-136	0.00233	mg/kg		Y	SO	REG	S	10:05	35.8766	-106.291	N		SD	2017-1408	EPA:1668C	2e-05	2.8	1	1.77435e+06	1.62825e+06	6.72
RELA-17-132157	02-61397	2017-04-18	PCB-174	0.0176	mg/kg		Y	SO	REG	S	10:05	35.8766	-106.291	N		SD	2017-1408	EPA:1668C	2e-05	2.8	1	1.77435e+06	1.62825e+06	6.72
RELA-17-132157	02-61397	2017-04-18	PCB-19	6.72e-06	mg/kg	U	N	SO	REG	S	10:05	35.8766	-106.291	N		SD	2017-1408	EPA:1668C	2e-05	2.8	1	1.77435e+06	1.62825e+06	6.72
RELA-17-132157	02-61397	2017-04-18	PCB-27	6.72e-06	mg/kg	U	N	SO	REG	S	10:05	35.8766	-106.291	N		SD	2017-1408	EPA:1668C	2e-05	2.8	1	1.77435e+06	1.62825e+06	6.72
RELA-17-132157	02-61397	2017-04-18	PCB-32	6.72e-06	mg/kg	U	N	SO	REG	S	10:05	35.8766	-106.291	N		SD	2017-1408	EPA:1668C	2e-05	2.8	1	1.77435e+06	1.62825e+06	6.72
RELA-17-132157	02-61397	2017-04-18	PCB-16	1.04e-05	mg/kg	J	Y	SO	REG	S	10:05	35.8766	-106.291	N		SD	2017-1408	EPA:1668C	2e-05	2.8	1	1.77435e+06	1.62825e+06	6.72
RELA-17-132157	02-61397	2017-04-18	PCB-22	1.14e-05	mg/kg	J	Y	SO	REG	S	10:05	35.8766	-106.291	N		SD	2017-1408	EPA:1668C	2e-05	2.8	1	1.77435e+06	1.62825e+06	6.72
RELA-17-132157	02-61397	2017-04-18	PCB-36	6.72e-06	mg/kg	U	N	SO	REG	S	10:05	35.8766	-106.291	N		SD	2017-1408	EPA:1668C	2e-05	2.8	1	1.77435e+06	1.62825e+06	6.72
RELA-17-132157	02-61397	2017-04-18	PCB-39	6.72e-06	mg/kg	U	N	SO	REG	S	10:05	35.8766	-106.291	N		SD	2017-1408	EPA:1668C	2e-05	2.8	1	1.77435e+06	1.62825e+06	6.72
RELA-17-132157	02-61397	2017-04-18	PCB-37	1.34e-05	mg/kg	J	Y	SO	REG	S	10:05	35.8766	-106.291	N		SD	2017-1408	EPA:1668C	2e-05	2.8	1	1.77435e+06	1.62825e+06	6.72
RELA-17-132157	02-61397	2017-04-18	Heptachlorodibenzofurans (Total)	0.000108	mg/kg	J	Y	SO	REG	S	10:05	35.8766	-106.291	N		SD	2017-1408	SW-846:8290A		2.8	1	1.77435e+06	1.62825e+06
RELA-17-132157	02-61397	2017-04-18	Octachlorodibenzofuran[1,2,3,4,6,7,8,9-]	0.000122	mg/kg		Y	SO	REG	S	10:05	35.8766	-106.291	N		SD	2017-1408	SW-846:8290A	9.3e-06	2.8	1	1.77435e+06	1.62825e+06	3.12
RELA-17-132155	02-61395	2017-04-18	Hexachlorodibenzodioxin[1,2,3,4,7,8-]	1.13e-06	mg/kg	J	Y	SO	REG	S	09:25	35.8766	-106.292	N		SD	2017-1408	SW-846:8290A	4.6e-06	2.6	1	1.77435e+06	1.62805e+06	1.53
RELA-17-132157	02-61397	2017-04-18	PCB-189	0.000679	mg/kg		Y	SO	REG	S	10:05	35.8766	-106.291	N		SD	2017-1408	EPA:1668C	2e-05	2.8	1	1.77435e+06	1.62825e+06	6.72
RELA-17-132157	02-61397	2017-04-18	PCB-111	6.72e-06	mg/kg	U	N	SO	REG	S	10:05	35.8766	-106.291	N		SD	2017-1408	EPA:1668C	2e-05	2.8	1	1.77435e+06	1.62825e+06	6.72
RELA-17-132157	02-61397	2017-04-18	PCB-127	6.72e-06	mg/kg	U	N	SO	REG	S	10:05	35.8766	-106.291	N		SD	2017-1408	EPA:1668C	2e-05	2.8	1	1.77435e+06	1.62825e+06	6.72
RELA-17-132157	02-61397	2017-04-18	PCB-162	9.64e-05	mg/kg		Y	SO	REG	S	10:05	35.8766	-106.291	N		SD	2017-1408	EPA:1668C	2e-05	2.8	1	1.77435e+06	1.62825e+06	6.72
RELA-17-132157	02-61397	2017-04-18	PCB-159	6.72e-06	mg/kg	U	N	SO	REG	S	10:05	35.8766	-106.291	N		SD	2017-1408	EPA:1668C	2e-05	2.8	1	1.77435e+06	1.62825e+06	6.72
RELA-17-132157	02-61397	2017-04-18	PCB-175	0.000667	mg/kg		Y	SO	REG	S	10:05	35.8766	-106.291	N		SD	2017-1408	EPA:1668C	2e-05	2.8	1	1.77435e+06	1.62825e+06	6.72
RELA-17-132157	02-61397	2017-04-18	PCB-201	0.00101	mg/kg		Y	SO	REG	S	10:05	35.8766	-106.291	N		SD	2017-1408	EPA:1668C	2e-05	2.8	1	1.77435e+06	1.62825e+06	6.72
RELA-17-132157	02-61397	2017-04-18	PCB-206	0.00192	mg/kg		Y	SO	REG	S	10:05	35.8766	-106.291	N		SD	2017-1408	EPA:1668C	2e-05	2.8	1	1.77435e+06	1.62825e+06	6.72
RELA-17-132157	02-61397	2017-04-18	Pentachlorodibenzodioxin[1,2,3,7,8-]	7.86e-07	mg/kg	JK	Y	SO	REG	S	10:05	35.8766	-106.291	N		SD	2017-1408	SW-846:8290A	4.7e-06	2.8	1	1.77435e+06	1.62825e+06	1.56
RELA-17-132157	02-61397	2017-04-18	PCB-142	6.72e-06	mg/kg	U	N	SO	REG	S	10:05	35.8766	-106.291	N		SD	2017-1408	EPA:1668C	2e-05	2.8	1	1.77435e+06	1.62825e+06	6.72
RELA-17-132157	02-61397	2017-04-18	PCB-160	6.72e-06	mg/kg	U	N	SO	REG	S	10:05	35.8766	-106.291	N		SD	2017-1408	EPA:1668C	2e-05	2.8	1	1.77435e+06	1.62825e+06	6.72
RELA-17-132157	02-61397	2017-04-18	PCB-190	0.00378	mg/kg		Y	SO	REG	S	10:05	35.8766	-106.291	N		SD	2017-1408	EPA:1668C	2e-05	2.8	1	1.77435e+06	1.62825e+06	6.72
RELA-17-132157	02-61397	2017-04-18	PCB-72	6.72e-06	mg/kg	U	N	SO	REG	S	10:05	35.8766	-106.291	N		SD	2017-1408	EPA:1668C	2e-05	2.8	1	1.77435e+06	1.62825e+06	6.72
RELA-17-132157	02-61397	2017-04-18	PCB-56	6.31e-05	mg/kg		Y	SO	REG	S	10:05	35.8766	-106.291	N		SD	2017-1408	EPA:1668C	2e-05	2.8	1	1.77435e+06	1.62825e+06	6.72
RELA-17-132157	02-61397	2017-04-18	PCB-46	6.72e-06	mg/kg	U	N	SO	REG	S	10:05	35.8766	-106.291	N		SD	2017-1408	EPA:1668C	2e-05	2.8	1	1.77435e+06	1.62825e+06	6.72
RELA-17-132157	02-61397	2017-04-18	PCB-79	1.61e-05	mg/kg	J	Y	SO	REG	S	10:05	35.8766	-106.291	N		SD	2017-1408	EPA:1668C	2e-05	2.8	1	1.77435e+06	1.62825e+06	6.72
RELA-17-132157	02-61397	2017-04-18	PCB-58	6.72e-06	mg/kg	U	N	SO	REG	S	10:05	35.8766	-106.291	N		SD	2017-1408	EPA:1668C	2e-05	2.8	1	1.77435e+06	1.62825e+06	6.72
RELA-17-132157	02-61397	2017-04-18	Tetrachlorodibenzodioxins (Total)	0	mg/kg	U	N	SO	REG	S	10:05	35.8766	-106.291	N		SD	2017-1408	SW-846:8290A		2.8	1	1.77435e+06	1.62825e+06
RELA-17-132157	02-61397	2017-04-18	PCB-196	0.00457	mg/kg		Y	SO	REG	S	10:05	35.8766	-106.291	N		SD	2017-1408	EPA:1668C	2e-05	2.8	1	1.77435e+06	1.62825e+06	6.72
RELA-17-132157	02-61397	2017-04-18	Tetrachlorodibenzofuran[2,3,7,8-]	2.07e-06	mg/kg		Y	SO	REG	S	10:05	35.8766	-106.291	N		SD	2017-1408	SW-846:8290A	9.3e-07	2.8	1	1.77435e+06	1.62825e+06	0.312
RELA-17-132157	02-61397	2017-04-18	Tetrachlorodibenzofuran[2,3,7,8-]	2.23e-06	mg/kg		Y	SO	REG	S	10:05	35.8766	-106.291	N		SD	2017-1408	SW-846:8290A	9.3e-07	2.8	1	1.77435e+06	1.62825e+06	0.312
RELA-17-132157	02-61397	2017-04-18	PCB-146	0.00396	mg/kg		Y	SO	REG	S	10:05	35.8766	-106.291	N		SD	2017-1408	EPA:1668C	2e-05	2.8	1	1.77435e+06	1.62825e+06	6.72
RELA-17-132157	02-61397	2017-04-18	PCB-64	5.39e-05	mg/kg		Y	SO	REG	S	10:05	35.8766	-106.291	N		SD	2017-1408	EPA:1668C	2e-05	2.8	1	1.77435e+06	1.62825e+06	6.72
RELA-17-132157	02-61397	2017-04-18	PCB-41	6.72e-06	mg/kg	U	N	SO	REG	S	10:05	35.8766	-106.291	N		SD	2017-1408	EPA:1668C	2e-05	2.8	1	1.77435e+06	1.62825e+06	6.72
RELA-17-132157	02-61397	2017-04-18	PCB-84	0.000399	mg/kg		Y	SO	REG	S	10:05	35.8766	-106.291	N		SD	2017-1408	EPA:1668C	2e-05	2.8	1	1.77435e+06	1.62825e+06	6.72
RELA-17-132157	02-61397	2017-04-18	PCB-92	0.000699	mg/kg		Y	SO	REG	S	10:05	35.8766	-106.291	N		SD	2017-1408	EPA:1668C	2e-05	2.8	1	1.77435e+06	1.62825e+06	6.72
RELA-17-132157	02-61397	2017-04-18	PCB-82	0.00015	mg/kg		Y	SO	REG	S	10:05	35.8766	-106.291	N		SD	2017-1408	EPA:1668C	2e-05	2.8	1	1.77435e+06	1.62825e+06	6.72
RELA-17-132157	02-61397	2017-04-18	PCB-179	0.00602	mg/kg		Y	SO	REG	S	10:05	35.8766	-106.291	N		SD	2017-1408	EPA:1668C	2e-05	2.8	1	1.77435e+06	1.62825e+06	6.72
RELA-17-132157	02-61397	2017-04-18	PCB-176	0.00169	mg/kg		Y	SO	REG	S	10:05	35.8766	-106.291	N		SD	2017-1408	EPA:1668C	2e-05	2.8	1	1.77435e+06	1.62825e+06	6.72
RELA-17-132157	02-61397	2017-04-18	PCB-130	0.00106	mg/kg		Y	SO	REG	S	10:05	35.8766	-106.291	N		SD	2017-1408	EPA:1668C	2e-05	2.8	1	1.77435e+06	1.62825e+06	6.72
RELA-17-132157	02-61397	2017-04-18	PCB-178	0.00349	mg/kg		Y	SO	REG	S	10:05	35.8766	-106.291	N		SD	2017-1408	EPA:1668C	2e-05	2.8	1	1.77435e+06	1.62825e+06	6.72
RELA-17-132157	02-61397	2017-04-18	PCB-187	0.0216	mg/kg		Y	SO	REG	S	10:05	35.8766	-106.291	N		SD	2017-1408	EPA:1668C	2e-05	2.8	1	1.77435e+06	1.62825e+06	6.72
RELA-17-132157	02-61397	2017-04-18	PCB-177	0.01	mg/kg		Y	SO	REG	S	10:05	35.8766	-106.291	N		SD	2017-1408	EPA:1668C	2e-05	2.8	1	1.77435e+06	1.62825e+06	6.72
RELA-17-132157	02-61397	2017-04-18	PCB-167	0.00106	mg/kg		Y	SO	REG	S	10:05	35.8766	-106.291	N		SD	2017-1408	EPA:1668C	2e-05	2.8	1	1.77435e+06	1.62825e+06	6.72
RELA-17-132157	02-61397	2017-04-18	PCB-172	0.00322	mg/kg		Y	SO	REG	S	10:05	35.8766	-106.291	N		SD	2017-1408	EPA:1668C	2e-05	2.8	1	1.77435e+06	1.62825e+06	6.72
RELA-17-132157	02-61397	2017-04-18	PCB-203	0.00655	mg/kg		Y	SO	REG	S	10:05	35.8766	-106.291	N		SD	2017-1408	EPA:1668C	2e-05	2.8	1	1.77435e+06	1.62825e+06	6.72
RELA-17-132157	02-61397	2017-04-18	PCB-208	0.000369	mg/kg		Y	SO	REG	S	10:05	35.8766	-106.291	N		SD	2017-1408	EPA:1668C	2e-05	2.8	1	1.77435e+06	1.62825e+06	6.72
RELA-17-132157	02-61397	2017-04-18	PCB-195	0.00411	mg/kg		Y	SO	REG	S	10:05	35.8766	-106.291	N		SD	2017-1408	EPA:1668C	2e-05	2.8	1	1.77435e+06	1.62825e+06	6.72
RELA-17-132157	02-61397	2017-04-18	PCB-207	0.000254	mg/kg		Y	SO	REG	S	10:05	35.8766	-106.291	N		SD	2017-1408	EPA:1668C	2e-05	2.8	1	1.77435e+06	1.62825e+06	6.72
RELA-17-132157	02-61397	2017-04-18	PCB-134	0.000704	mg/kg		Y	SO	REG	S	10:05	35.8766	-106.291	N		SD	2017-1408	EPA:1668C	2e-05	2.8	1	1.77435e+06	1.62825e+06	6.72
RELA-17-132157	02-61397	2017-04-18	PCB-141	0.00659	mg/kg		Y	SO	REG	S	10:05	35.8766	-106.291	N		SD	2017-1408	EPA:1668C	2e-05	2.8	1	1.77435e+06	1.62825e+06	6.72
RELA-17-132157	02-61397	2017-04-18	PCB-38	6.72e-06	mg/kg	U	N	SO	REG	S	10:05	35.8766	-106.291	N		SD	2017-1408	EPA:1668C	2e-05	2.8	1	1.77435e+06	1.62825e+06	6.72
RELA-17-132157	02-61397	2017-04-18	Total nonaCB	0.00254	mg/kg		Y	SO	REG	S	10:05	35.8766	-106.291	N		SD	2017-1408	EPA:1668C		2.8	1	1.77435e+06	1.62825e+06
RELA-17-132157	02-61397	2017-04-18	Heptachlorodibenzofuran[1,2,3,4,7,8,9-]	1.18e-06	mg/kg	J	Y	SO	REG	S	10:05	35.8766	-106.291	N		SD	2017-1408	SW-846:8290A	4.7e-06	2.8	1	1.77435e+06	1.62825e+06	1.56
RELA-17-132157	02-61397	2017-04-18	Hexachlorodibenzofurans (Total)	3.49e-05	mg/kg	J	Y	SO	REG	S	10:05	35.8766	-106.291	N		SD	2017-1408	SW-846:8290A		2.8	1	1.77435e+06	1.62825e+06
RELA-17-132157	02-61397	2017-04-18	PCB-24	6.72e-06	mg/kg	U	N	SO	REG	S	10:05	35.8766	-106.291	N		SD	2017-1408	EPA:1668C	2e-05	2.8	1	1.77435e+06	1.62825e+06	6.72
RELA-17-132157	02-61397	2017-04-18	PCB-25	6.72e-06	mg/kg	U	N	SO	REG	S	10:05	35.8766	-106.291	N		SD	2017-1408	EPA:1668C	2e-05	2.8	1	1.77435e+06	1.62825e+06	6.72
RELA-17-132157	02-61397	2017-04-18	PCB-23	6.72e-06	mg/kg	U	N	SO	REG	S	10:05	35.8766	-106.291	N		SD	2017-1408	EPA:1668C	2e-05	2.8	1	1.77435e+06	1.62825e+06	6.72
RELA-17-132157	02-61397	2017-04-18	Total octaCB	0.0398	mg/kg		Y	SO	REG	S	10:05	35.8766	-106.291	N		SD	2017-1408	EPA:1668C		2.8	1	1.77435e+06	1.62825e+06
RELA-17-132157	02-61397	2017-04-18	Tetrachlorodibenzofurans (Totals)	1.22e-05	mg/kg		Y	SO	REG	S	10:05	35.8766	-106.291	N		SD	2017-1408	SW-846:8290A		2.8	1	1.77435e+06	1.62825e+06
RELA-17-132157	02-61397	2017-04-18	PCB-104	6.72e-06	mg/kg	U	N	SO	REG	S	10:05	35.8766	-106.291	N		SD	2017-1408	EPA:1668C	2e-05	2.8	1	1.77435e+06	1.62825e+06	6.72
RELA-17-132157	02-61397	2017-04-18	PCB-121	6.72e-06	mg/kg	U	N	SO	REG	S	10:05	35.8766	-106.291	N		SD	2017-1408	EPA:1668C	2e-05	2.8	1	1.77435e+06	1.62825e+06	6.72
RELA-17-132157	02-61397	2017-04-18	Pentachlorodibenzofuran[2,3,4,7,8-]	3.49e-06	mg/kg	J	Y	SO	REG	S	10:05	35.8766	-106.291	N		SD	2017-1408	SW-846:8290A	4.7e-06	2.8	1	1.77435e+06	1.62825e+06	1.56
RELA-17-132157	02-61397	2017-04-18	Pentachlorodibenzofuran[1,2,3,7,8-]	1.05e-06	mg/kg	JK	Y	SO	REG	S	10:05	35.8766	-106.291	N		SD	2017-1408	SW-846:8290A	4.7e-06	2.8	1	1.77435e+06	1.62825e+06	1.56
RELA-17-132157	02-61397	2017-04-18	Hexachlorodibenzofuran[1,2,3,6,7,8-]	1.13e-06	mg/kg	J	Y	SO	REG	S	10:05	35.8766	-106.291	N		SD	2017-1408	SW-846:8290A	4.7e-06	2.8	1	1.77435e+06	1.62825e+06	1.56
RELA-17-132157	02-61397	2017-04-18	PCB-126	0.000171	mg/kg		Y	SO	REG	S	10:05	35.8766	-106.291	N		SD	2017-1408	EPA:1668C	2e-05	2.8	1	1.77435e+06	1.62825e+06	6.72
RELA-17-132157	02-61397	2017-04-18	Hexachlorodibenzodioxin[1,2,3,6,7,8-]	2.59e-06	mg/kg	J	Y	SO	REG	S	10:05	35.8766	-106.291	N		SD	2017-1408	SW-846:8290A	4.7e-06	2.8	1	1.77435e+06	1.62825e+06	1.56
RELA-17-132157	02-61397	2017-04-18	PCB-83	9.65e-05	mg/kg		Y	SO	REG	S	10:05	35.8766	-106.291	N		SD	2017-1408	EPA:1668C	2e-05	2.8	1	1.77435e+06	1.62825e+06	6.72
RELA-17-132157	02-61397	2017-04-18	PCB-103	9.37e-06	mg/kg	J	Y	SO	REG	S	10:05	35.8766	-106.291	N		SD	2017-1408	EPA:1668C	2e-05	2.8	1	1.77435e+06	1.62825e+06	6.72
RELA-17-132157	02-61397	2017-04-18	PCB-154	8.18e-05	mg/kg		Y	SO	REG	S	10:05	35.8766	-106.291	N		SD	2017-1408	EPA:1668C	2e-05	2.8	1	1.77435e+06	1.62825e+06	6.72
RELA-17-132157	02-61397	2017-04-18	PCB-182	6.06e-05	mg/kg		Y	SO	REG	S	10:05	35.8766	-106.291	N		SD	2017-1408	EPA:1668C	2e-05	2.8	1	1.77435e+06	1.62825e+06	6.72
RELA-17-132157	02-61397	2017-04-18	Hexachlorodibenzofuran[2,3,4,6,7,8-]	2.19e-06	mg/kg	J	Y	SO	REG	S	10:05	35.8766	-106.291	N		SD	2017-1408	SW-846:8290A	4.7e-06	2.8	1	1.77435e+06	1.62825e+06	1.56
RELA-17-132157	02-61397	2017-04-18	PCB-131	0.000147	mg/kg		Y	SO	REG	S	10:05	35.8766	-106.291	N		SD	2017-1408	EPA:1668C	2e-05	2.8	1	1.77435e+06	1.62825e+06	6.72
RELA-17-132157	02-61397	2017-04-18	PCB-123	2.45e-05	mg/kg		Y	SO	REG	S	10:05	35.8766	-106.291	N		SD	2017-1408	EPA:1668C	2e-05	2.8	1	1.77435e+06	1.62825e+06	6.72
RELA-17-132157	02-61397	2017-04-18	Heptachlorodibenzofuran[1,2,3,4,6,7,8-]	2.4e-05	mg/kg		Y	SO	REG	S	10:05	35.8766	-106.291	N		SD	2017-1408	SW-846:8290A	4.7e-06	2.8	1	1.77435e+06	1.62825e+06	1.56
RELA-17-132157	02-61397	2017-04-18	PCB-150	1.48e-05	mg/kg	J	Y	SO	REG	S	10:05	35.8766	-106.291	N		SD	2017-1408	EPA:1668C	2e-05	2.8	1	1.77435e+06	1.62825e+06	6.72
RELA-17-132157	02-61397	2017-04-18	PCB-152	6.72e-06	mg/kg	U	N	SO	REG	S	10:05	35.8766	-106.291	N		SD	2017-1408	EPA:1668C	2e-05	2.8	1	1.77435e+06	1.62825e+06	6.72
RELA-17-132157	02-61397	2017-04-18	PCB-120	2.48e-05	mg/kg		Y	SO	REG	S	10:05	35.8766	-106.291	N		SD	2017-1408	EPA:1668C	2e-05	2.8	1	1.77435e+06	1.62825e+06	6.72
RELA-17-132157	02-61397	2017-04-18	PCB-144	0.00124	mg/kg		Y	SO	REG	S	10:05	35.8766	-106.291	N		SD	2017-1408	EPA:1668C	2e-05	2.8	1	1.77435e+06	1.62825e+06	6.72
RELA-17-132157	02-61397	2017-04-18	PCB-143	4.35e-05	mg/kg		Y	SO	REG	S	10:05	35.8766	-106.291	N		SD	2017-1408	EPA:1668C	2e-05	2.8	1	1.77435e+06	1.62825e+06	6.72
RELA-17-132157	02-61397	2017-04-18	PCB-43	8.53e-06	mg/kg	U	N	SO	REG	S	10:05	35.8766	-106.291	N		SD	2017-1408	EPA:1668C	2e-05	2.8	1	1.77435e+06	1.62825e+06	8.53
RELA-17-132157	02-61397	2017-04-18	PCB-48	1.22e-05	mg/kg	J	Y	SO	REG	S	10:05	35.8766	-106.291	N		SD	2017-1408	EPA:1668C	2e-05	2.8	1	1.77435e+06	1.62825e+06	6.72
RELA-17-132157	02-61397	2017-04-18	PCB-78	6.72e-06	mg/kg	U	N	SO	REG	S	10:05	35.8766	-106.291	N		SD	2017-1408	EPA:1668C	2e-05	2.8	1	1.77435e+06	1.62825e+06	6.72
RELA-17-132157	02-61397	2017-04-18	PCB-81	6.72e-06	mg/kg	U	N	SO	REG	S	10:05	35.8766	-106.291	N		SD	2017-1408	EPA:1668C	2e-05	2.8	1	1.77435e+06	1.62825e+06	6.72
RELA-17-132157	02-61397	2017-04-18	PCB-57	6.72e-06	mg/kg	U	N	SO	REG	S	10:05	35.8766	-106.291	N		SD	2017-1408	EPA:1668C	2e-05	2.8	1	1.77435e+06	1.62825e+06	6.72
RELA-17-132157	02-61397	2017-04-18	PCB-107	0.000234	mg/kg		Y	SO	REG	S	10:05	35.8766	-106.291	N		SD	2017-1408	EPA:1668C	2e-05	2.8	1	1.77435e+06	1.62825e+06	6.72
RELA-17-132157	02-61397	2017-04-18	PCB-106	6.72e-06	mg/kg	U	N	SO	REG	S	10:05	35.8766	-106.291	N		SD	2017-1408	EPA:1668C	2e-05	2.8	1	1.77435e+06	1.62825e+06	6.72
RELA-17-132157	02-61397	2017-04-18	Hexachlorodibenzofuran[1,2,3,4,7,8-]	2.84e-06	mg/kg	J	Y	SO	REG	S	10:05	35.8766	-106.291	N		SD	2017-1408	SW-846:8290A	4.7e-06	2.8	1	1.77435e+06	1.62825e+06	1.56
RELA-17-132157	02-61397	2017-04-18	Hexachlorodibenzofuran[1,2,3,7,8,9-]	4.67e-07	mg/kg	U	N	SO	REG	S	10:05	35.8766	-106.291	N		SD	2017-1408	SW-846:8290A	4.7e-06	2.8	1	1.77435e+06	1.62825e+06	1.56
RELA-17-132157	02-61397	2017-04-18	PCB-68	6.72e-06	mg/kg	U	N	SO	REG	S	10:05	35.8766	-106.291	N		SD	2017-1408	EPA:1668C	2e-05	2.8	1	1.77435e+06	1.62825e+06	6.72
RELA-17-132157	02-61397	2017-04-18	PCB-67	6.72e-06	mg/kg	U	N	SO	REG	S	10:05	35.8766	-106.291	N		SD	2017-1408	EPA:1668C	2e-05	2.8	1	1.77435e+06	1.62825e+06	6.72
RELA-17-132157	02-61397	2017-04-18	PCB-96	6.72e-06	mg/kg	U	N	SO	REG	S	10:05	35.8766	-106.291	N		SD	2017-1408	EPA:1668C	2e-05	2.8	1	1.77435e+06	1.62825e+06	6.72
RELA-17-132157	02-61397	2017-04-18	PCB-94	6.95e-06	mg/kg	J	Y	SO	REG	S	10:05	35.8766	-106.291	N		SD	2017-1408	EPA:1668C	2e-05	2.8	1	1.77435e+06	1.62825e+06	6.72
RELA-17-132157	02-61397	2017-04-18	PCB-89	8.75e-06	mg/kg	J	Y	SO	REG	S	10:05	35.8766	-106.291	N		SD	2017-1408	EPA:1668C	2e-05	2.8	1	1.77435e+06	1.62825e+06	6.72
RELA-17-132157	02-61397	2017-04-18	PCB-73	6.72e-06	mg/kg	U	N	SO	REG	S	10:05	35.8766	-106.291	N		SD	2017-1408	EPA:1668C	2e-05	2.8	1	1.77435e+06	1.62825e+06	6.72
RELA-17-132157	02-61397	2017-04-18	PCB-55	6.72e-06	mg/kg	U	N	SO	REG	S	10:05	35.8766	-106.291	N		SD	2017-1408	EPA:1668C	2e-05	2.8	1	1.77435e+06	1.62825e+06	6.72
RELA-17-132157	02-61397	2017-04-18	PCB-63	6.72e-06	mg/kg	U	N	SO	REG	S	10:05	35.8766	-106.291	N		SD	2017-1408	EPA:1668C	2e-05	2.8	1	1.77435e+06	1.62825e+06	6.72
RELA-17-132157	02-61397	2017-04-18	PCB-112	6.72e-06	mg/kg	U	N	SO	REG	S	10:05	35.8766	-106.291	N		SD	2017-1408	EPA:1668C	2e-05	2.8	1	1.77435e+06	1.62825e+06	6.72
RELA-17-132157	02-61397	2017-04-18	PCB-114	4.24e-05	mg/kg		Y	SO	REG	S	10:05	35.8766	-106.291	N		SD	2017-1408	EPA:1668C	2e-05	2.8	1	1.77435e+06	1.62825e+06	6.72
RELA-17-132157	02-61397	2017-04-18	PCB-145	6.72e-06	mg/kg	U	N	SO	REG	S	10:05	35.8766	-106.291	N		SD	2017-1408	EPA:1668C	2e-05	2.8	1	1.77435e+06	1.62825e+06	6.72
RELA-17-132157	02-61397	2017-04-18	PCB-148	9.74e-06	mg/kg	J	Y	SO	REG	S	10:05	35.8766	-106.291	N		SD	2017-1408	EPA:1668C	2e-05	2.8	1	1.77435e+06	1.62825e+06	6.72
RELA-17-132157	02-61397	2017-04-18	PCB-158	0.0022	mg/kg		Y	SO	REG	S	10:05	35.8766	-106.291	N		SD	2017-1408	EPA:1668C	2e-05	2.8	1	1.77435e+06	1.62825e+06	6.72
RELA-17-132157	02-61397	2017-04-18	PCB-161	6.72e-06	mg/kg	U	N	SO	REG	S	10:05	35.8766	-106.291	N		SD	2017-1408	EPA:1668C	2e-05	2.8	1	1.77435e+06	1.62825e+06	6.72
RELA-17-132157	02-61397	2017-04-18	PCB-164	0.00199	mg/kg		Y	SO	REG	S	10:05	35.8766	-106.291	N		SD	2017-1408	EPA:1668C	2e-05	2.8	1	1.77435e+06	1.62825e+06	6.72
RELA-17-132157	02-61397	2017-04-18	PCB-165	8.32e-06	mg/kg	J	Y	SO	REG	S	10:05	35.8766	-106.291	N		SD	2017-1408	EPA:1668C	2e-05	2.8	1	1.77435e+06	1.62825e+06	6.72
RELA-17-132157	02-61397	2017-04-18	PCB-181	3.73e-05	mg/kg		Y	SO	REG	S	10:05	35.8766	-106.291	N		SD	2017-1408	EPA:1668C	2e-05	2.8	1	1.77435e+06	1.62825e+06	6.72
RELA-17-132157	02-61397	2017-04-18	PCB-184	6.72e-06	mg/kg	U	N	SO	REG	S	10:05	35.8766	-106.291	N		SD	2017-1408	EPA:1668C	2e-05	2.8	1	1.77435e+06	1.62825e+06	6.72
RELA-17-132157	02-61397	2017-04-18	PCB-186	6.72e-06	mg/kg	U	N	SO	REG	S	10:05	35.8766	-106.291	N		SD	2017-1408	EPA:1668C	2e-05	2.8	1	1.77435e+06	1.62825e+06	6.72
RELA-17-132157	02-61397	2017-04-18	PCB-191	0.000733	mg/kg		Y	SO	REG	S	10:05	35.8766	-106.291	N		SD	2017-1408	EPA:1668C	2e-05	2.8	1	1.77435e+06	1.62825e+06	6.72
RELA-17-132157	02-61397	2017-04-18	PCB-192	6.72e-06	mg/kg	U	N	SO	REG	S	10:05	35.8766	-106.291	N		SD	2017-1408	EPA:1668C	2e-05	2.8	1	1.77435e+06	1.62825e+06	6.72
RELA-17-132157	02-61397	2017-04-18	PCB-204	6.72e-06	mg/kg	U	N	SO	REG	S	10:05	35.8766	-106.291	N		SD	2017-1408	EPA:1668C	2e-05	2.8	1	1.77435e+06	1.62825e+06	6.72
RELA-17-132157	02-61397	2017-04-18	PCB-205	0.000553	mg/kg		Y	SO	REG	S	10:05	35.8766	-106.291	N		SD	2017-1408	EPA:1668C	2e-05	2.8	1	1.77435e+06	1.62825e+06	6.72
RELA-17-132157	02-61397	2017-04-18	PCB-188	1.43e-05	mg/kg	J	Y	SO	REG	S	10:05	35.8766	-106.291	N		SD	2017-1408	EPA:1668C	2e-05	2.8	1	1.77435e+06	1.62825e+06	6.72
RELA-17-132157	02-61397	2017-04-18	PCB-122	2.41e-05	mg/kg		Y	SO	REG	S	10:05	35.8766	-106.291	N		SD	2017-1408	EPA:1668C	2e-05	2.8	1	1.77435e+06	1.62825e+06	6.72
RELA-17-132157	02-61397	2017-04-18	Silver	0.467	mg/kg	U	N	SO	REG	S	10:05	35.8766	-106.291	N		SD	2017-1406	SW-846:6010C	0.467	1.94	1	1.77435e+06	1.62825e+06	93.4
RELA-17-132157	02-61397	2017-04-18	Aluminum	3750	mg/kg		Y	SO	REG	S	10:05	35.8766	-106.291	N		SD	2017-1406	SW-846:6010C	18.7	1.94	1	1.77435e+06	1.62825e+06	6350
RELA-17-132157	02-61397	2017-04-18	Arsenic	1.26	mg/kg		Y	SO	REG	S	10:05	35.8766	-106.291	N		SD	2017-1406	SW-846:6020	0.971	1.94	2	1.77435e+06	1.62825e+06	328
RELA-17-132157	02-61397	2017-04-18	Barium	46.4	mg/kg		Y	SO	REG	S	10:05	35.8766	-106.291	N		SD	2017-1406	SW-846:6010C	0.467	1.94	1	1.77435e+06	1.62825e+06	93.4
RELA-17-132157	02-61397	2017-04-18	Beryllium	0.614	mg/kg	*	Y	SO	REG	S	10:05	35.8766	-106.291	N		SD	2017-1406	SW-846:6020	0.0971	1.94	2	1.77435e+06	1.62825e+06	19.4
RELA-17-132157	02-61397	2017-04-18	Calcium	5340	mg/kg	N	Y	SO	REG	S	10:05	35.8766	-106.291	N		SD	2017-1406	SW-846:6010C	23.3	1.94	1	1.77435e+06	1.62825e+06	7470
RELA-17-132155	02-61395	2017-04-18	Cadmium	0.495	mg/kg	U	N	SO	REG	S	09:25	35.8766	-106.292	N		SD	2017-1406	SW-846:6010C	0.495	2.04	1	1.77435e+06	1.62805e+06	98.9
RELA-17-132157	02-61397	2017-04-18	Cobalt	1.21	mg/kg		Y	SO	REG	S	10:05	35.8766	-106.291	N		SD	2017-1406	SW-846:6010C	0.467	1.94	1	1.77435e+06	1.62825e+06	140
RELA-17-132157	02-61397	2017-04-18	Chromium	3.33	mg/kg		Y	SO	REG	S	10:05	35.8766	-106.291	N		SD	2017-1406	SW-846:6010C	0.467	1.94	1	1.77435e+06	1.62825e+06	140
RELA-17-132157	02-61397	2017-04-18	Copper	4.1	mg/kg		Y	SO	REG	S	10:05	35.8766	-106.291	N		SD	2017-1406	SW-846:6010C	0.934	1.94	1	1.77435e+06	1.62825e+06	280
RELA-17-132157	02-61397	2017-04-18	Total decaCB	0.000189	mg/kg		Y	SO	REG	S	10:05	35.8766	-106.291	N		SD	2017-1408	EPA:1668C		2.8	1	1.77435e+06	1.62825e+06
RELA-17-132157	02-61397	2017-04-18	Iron	6690	mg/kg		Y	SO	REG	S	10:05	35.8766	-106.291	N		SD	2017-1406	SW-846:6010C	23.3	1.94	1	1.77435e+06	1.62825e+06	7470
RELA-17-132157	02-61397	2017-04-18	Mercury	1.07	mg/kg		Y	SO	REG	S	10:05	35.8766	-106.291	N		SD	2017-1406	SW-846:7471A	0.121	1.94	10	1.77435e+06	1.62825e+06	40.7
RELA-17-132157	02-61397	2017-04-18	Potassium	864	mg/kg	N	Y	SO	REG	S	10:05	35.8766	-106.291	N		SD	2017-1406	SW-846:6010C	23.3	1.94	1	1.77435e+06	1.62825e+06	5980
RELA-17-132157	02-61397	2017-04-18	Magnesium	946	mg/kg	N	Y	SO	REG	S	10:05	35.8766	-106.291	N		SD	2017-1406	SW-846:6010C	28	1.94	1	1.77435e+06	1.62825e+06	7940
RELA-17-132157	02-61397	2017-04-18	Manganese	184	mg/kg		Y	SO	REG	S	10:05	35.8766	-106.291	N		SD	2017-1406	SW-846:6010C	0.934	1.94	1	1.77435e+06	1.62825e+06	187
RELA-17-132157	02-61397	2017-04-18	Sodium	269	mg/kg		Y	SO	REG	S	10:05	35.8766	-106.291	N		SD	2017-1406	SW-846:6010C	23.3	1.94	1	1.77435e+06	1.62825e+06	6540
RELA-17-132157	02-61397	2017-04-18	Nickel	4.29	mg/kg	*	Y	SO	REG	S	10:05	35.8766	-106.291	N		SD	2017-1406	SW-846:6020	0.388	1.94	2	1.77435e+06	1.62825e+06	97.1
RELA-17-132157	02-61397	2017-04-18	Lead	9.98	mg/kg		Y	SO	REG	S	10:05	35.8766	-106.291	N		SD	2017-1406	SW-846:6010C	0.934	1.94	1	1.77435e+06	1.62825e+06	308
RELA-17-132157	02-61397	2017-04-18	PCB-108/PCB-124	0.000129	mg/kg		Y	SO	REG	S	10:05	35.8766	-106.291	N		SD	2017-1408	EPA:1668C	4e-05	2.8	1	1.77435e+06	1.62825e+06	13.5
RELA-17-132157	02-61397	2017-04-18	PCB-110/PCB-115	0.00416	mg/kg		Y	SO	REG	S	10:05	35.8766	-106.291	N		SD	2017-1408	EPA:1668C	4e-05	2.8	1	1.77435e+06	1.62825e+06	13.5
RELA-17-132157	02-61397	2017-04-18	PCB-12/PCB-13	1.42e-05	mg/kg	U	N	SO	REG	S	10:05	35.8766	-106.291	N		SD	2017-1408	EPA:1668C	4e-05	2.8	1	1.77435e+06	1.62825e+06	14.2
RELA-17-132157	02-61397	2017-04-18	PCB-128/PCB-166	0.00176	mg/kg		Y	SO	REG	S	10:05	35.8766	-106.291	N		SD	2017-1408	EPA:1668C	4e-05	2.8	1	1.77435e+06	1.62825e+06	13.5
RELA-17-132157	02-61397	2017-04-18	PCB-129/PCB-138/PCB-163	0.0283	mg/kg		Y	SO	REG	S	10:05	35.8766	-106.291	N		SD	2017-1408	EPA:1668C	6.1e-05	2.8	1	1.77435e+06	1.62825e+06	20.2
RELA-17-132157	02-61397	2017-04-18	PCB-135/PCB-151	0.0102	mg/kg		Y	SO	REG	S	10:05	35.8766	-106.291	N		SD	2017-1408	EPA:1668C	4e-05	2.8	1	1.77435e+06	1.62825e+06	13.5
RELA-17-132157	02-61397	2017-04-18	PCB-139/PCB-140	9.64e-05	mg/kg		Y	SO	REG	S	10:05	35.8766	-106.291	N		SD	2017-1408	EPA:1668C	4e-05	2.8	1	1.77435e+06	1.62825e+06	13.5
RELA-17-132157	02-61397	2017-04-18	PCB-147/PCB-149	0.0226	mg/kg		Y	SO	REG	S	10:05	35.8766	-106.291	N		SD	2017-1408	EPA:1668C	4e-05	2.8	1	1.77435e+06	1.62825e+06	13.5
RELA-17-132157	02-61397	2017-04-18	PCB-153/PCB-168	0.0273	mg/kg		Y	SO	REG	S	10:05	35.8766	-106.291	N		SD	2017-1408	EPA:1668C	4e-05	2.8	1	1.77435e+06	1.62825e+06	13.5
RELA-17-132157	02-61397	2017-04-18	PCB-156/PCB-157	0.00196	mg/kg		Y	SO	REG	S	10:05	35.8766	-106.291	N		SD	2017-1408	EPA:1668C	4e-05	2.8	1	1.77435e+06	1.62825e+06	13.5
RELA-17-132157	02-61397	2017-04-18	PCB-171/PCB-173	0.00457	mg/kg		Y	SO	REG	S	10:05	35.8766	-106.291	N		SD	2017-1408	EPA:1668C	4e-05	2.8	1	1.77435e+06	1.62825e+06	13.5
RELA-17-132157	02-61397	2017-04-18	PCB-18/PCB-30	2.42e-05	mg/kg	J	Y	SO	REG	S	10:05	35.8766	-106.291	N		SD	2017-1408	EPA:1668C	4e-05	2.8	1	1.77435e+06	1.62825e+06	13.5
RELA-17-132157	02-61397	2017-04-18	PCB-180/PCB-193	1.35e-05	mg/kg	U	N	SO	REG	S	10:05	35.8766	-106.291	N		SD	2017-1408	EPA:1668C	4e-05	2.8	1	1.77435e+06	1.62825e+06	13.5
RELA-17-132157	02-61397	2017-04-18	PCB-183/PCB-185	0.0108	mg/kg		Y	SO	REG	S	10:05	35.8766	-106.291	N		SD	2017-1408	EPA:1668C	4e-05	2.8	1	1.77435e+06	1.62825e+06	13.5
RELA-17-132157	02-61397	2017-04-18	PCB-197/PCB-200	0.00153	mg/kg		Y	SO	REG	S	10:05	35.8766	-106.291	N		SD	2017-1408	EPA:1668C	4e-05	2.8	1	1.77435e+06	1.62825e+06	13.5
RELA-17-132157	02-61397	2017-04-18	PCB-198/PCB-199	0.0108	mg/kg		Y	SO	REG	S	10:05	35.8766	-106.291	N		SD	2017-1408	EPA:1668C	4e-05	2.8	1	1.77435e+06	1.62825e+06	13.5
RELA-17-132157	02-61397	2017-04-18	PCB-20/PCB-28	2.72e-05	mg/kg	J	Y	SO	REG	S	10:05	35.8766	-106.291	N		SD	2017-1408	EPA:1668C	4e-05	2.8	1	1.77435e+06	1.62825e+06	13.5
RELA-17-132157	02-61397	2017-04-18	PCB-21/PCB-33	1.38e-05	mg/kg	J	Y	SO	REG	S	10:05	35.8766	-106.291	N		SD	2017-1408	EPA:1668C	4e-05	2.8	1	1.77435e+06	1.62825e+06	13.5
RELA-17-132157	02-61397	2017-04-18	PCB-26/PCB-29	1.35e-05	mg/kg	U	N	SO	REG	S	10:05	35.8766	-106.291	N		SD	2017-1408	EPA:1668C	4e-05	2.8	1	1.77435e+06	1.62825e+06	13.5
RELA-17-132157	02-61397	2017-04-18	PCB-40/PCB-71	2.91e-05	mg/kg	J	Y	SO	REG	S	10:05	35.8766	-106.291	N		SD	2017-1408	EPA:1668C	4e-05	2.8	1	1.77435e+06	1.62825e+06	13.5
RELA-17-132157	02-61397	2017-04-18	PCB-44/PCB-47/PCB-65	0.000174	mg/kg		Y	SO	REG	S	10:05	35.8766	-106.291	N		SD	2017-1408	EPA:1668C	6.1e-05	2.8	1	1.77435e+06	1.62825e+06	20.2
RELA-17-132157	02-61397	2017-04-18	PCB-45/PCB-51	1.35e-05	mg/kg	U	N	SO	REG	S	10:05	35.8766	-106.291	N		SD	2017-1408	EPA:1668C	4e-05	2.8	1	1.77435e+06	1.62825e+06	13.5
RELA-17-132157	02-61397	2017-04-18	PCB-49/PCB-69	8.64e-05	mg/kg		Y	SO	REG	S	10:05	35.8766	-106.291	N		SD	2017-1408	EPA:1668C	4e-05	2.8	1	1.77435e+06	1.62825e+06	13.5
RELA-17-132157	02-61397	2017-04-18	PCB-50/PCB-53	1.35e-05	mg/kg	U	N	SO	REG	S	10:05	35.8766	-106.291	N		SD	2017-1408	EPA:1668C	4e-05	2.8	1	1.77435e+06	1.62825e+06	13.5
RELA-17-132157	02-61397	2017-04-18	PCB-59/PCB-62/PCB-75	2.02e-05	mg/kg	U	N	SO	REG	S	10:05	35.8766	-106.291	N		SD	2017-1408	EPA:1668C	6.1e-05	2.8	1	1.77435e+06	1.62825e+06	20.2
RELA-17-132157	02-61397	2017-04-18	PCB-61/PCB-70/PCB-74/PCB-76	0.000417	mg/kg		Y	SO	REG	S	10:05	35.8766	-106.291	N		SD	2017-1408	EPA:1668C	8.1e-05	2.8	1	1.77435e+06	1.62825e+06	26.8
RELA-17-132157	02-61397	2017-04-18	PCB-85/PCB-116/PCB-117	0.000193	mg/kg		Y	SO	REG	S	10:05	35.8766	-106.291	N		SD	2017-1408	EPA:1668C	6.1e-05	2.8	1	1.77435e+06	1.62825e+06	20.2
RELA-17-132157	02-61397	2017-04-18	PCB-86/87/97/109/119/125	0.00139	mg/kg		Y	SO	REG	S	10:05	35.8766	-106.291	N		SD	2017-1408	EPA:1668C	0.00012	2.8	1	1.77435e+06	1.62825e+06	40.3
RELA-17-132157	02-61397	2017-04-18	PCB-88/PCB-91	0.000189	mg/kg		Y	SO	REG	S	10:05	35.8766	-106.291	N		SD	2017-1408	EPA:1668C	4e-05	2.8	1	1.77435e+06	1.62825e+06	13.5
RELA-17-132157	02-61397	2017-04-18	PCB-90/PCB-101/PCB-113	0.0047	mg/kg		Y	SO	REG	S	10:05	35.8766	-106.291	N		SD	2017-1408	EPA:1668C	6.1e-05	2.8	1	1.77435e+06	1.62825e+06	20.2
RELA-17-132157	02-61397	2017-04-18	PCB-93/PCB-100	1.35e-05	mg/kg	U	N	SO	REG	S	10:05	35.8766	-106.291	N		SD	2017-1408	EPA:1668C	4e-05	2.8	1	1.77435e+06	1.62825e+06	13.5
RELA-17-132157	02-61397	2017-04-18	PCB-98/PCB-102	4.31e-05	mg/kg		Y	SO	REG	S	10:05	35.8766	-106.291	N		SD	2017-1408	EPA:1668C	4e-05	2.8	1	1.77435e+06	1.62825e+06	13.5
RELA-17-132155	02-61395	2017-04-18	Antimony	0.989	mg/kg	U	N	SO	REG	S	09:25	35.8766	-106.292	N		SD	2017-1406	SW-846:6010C	0.989	2.04	1	1.77435e+06	1.62805e+06	326
RELA-17-132157	02-61397	2017-04-18	Selenium	0.522	mg/kg	J	Y	SO	REG	S	10:05	35.8766	-106.291	N		SD	2017-1406	SW-846:6020	0.971	1.94	2	1.77435e+06	1.62825e+06	350
RELA-17-132157	02-61397	2017-04-18	Temperature	5	deg C		Y	SO	REG	S	10:05	35.8766	-106.291	N		SD	2017-1408	EPA:170.0				1.77435e+06	1.62825e+06
RELA-17-132157	02-61397	2017-04-18	Temperature	2	deg C		Y	SO	REG	S	10:05	35.8766	-106.291	N		SD	2017-1406	EPA:170.0				1.77435e+06	1.62825e+06
RELA-17-132157	02-61397	2017-04-18	Thallium	0.388	mg/kg	U	N	SO	REG	S	10:05	35.8766	-106.291	N		SD	2017-1406	SW-846:6020	0.388	1.94	2	1.77435e+06	1.62825e+06	136
RELA-17-132157	02-61397	2017-04-18	Vanadium	8.61	mg/kg		Y	SO	REG	S	10:05	35.8766	-106.291	N		SD	2017-1406	SW-846:6010C	0.467	1.94	1	1.77435e+06	1.62825e+06	93.4
RELA-17-132157	02-61397	2017-04-18	Zinc	33.9	mg/kg	N*	Y	SO	REG	S	10:05	35.8766	-106.291	N		SD	2017-1406	SW-846:6010C	0.934	1.94	1	1.77435e+06	1.62825e+06	374
RELA-17-132158	02-61398	2017-04-18	PCB-4	5.09e-06	mg/kg	U	N	SO	REG	S	09:05	35.8763	-106.292	N		SD	2017-1408	EPA:1668C	6.7e-05	4.5	1	1.77425e+06	1.62805e+06	5.09
RELA-17-132159	02-61399	2017-04-18	Total PCB	0.289	mg/kg	J	Y	SO	REG	S	10:35	35.8763	-106.291	N		SD	2017-1408	EPA:1668C		2.8	1	1.77425e+06	1.62815e+06
RELA-17-132158	02-61398	2017-04-18	PCB-54	5.09e-06	mg/kg	U	N	SO	REG	S	09:05	35.8763	-106.292	N		SD	2017-1408	EPA:1668C	1.5e-05	4.5	1	1.77425e+06	1.62805e+06	5.09
RELA-17-132158	02-61398	2017-04-18	PCB-5	5.09e-06	mg/kg	U	N	SO	REG	S	09:05	35.8763	-106.292	N		SD	2017-1408	EPA:1668C	1.5e-05	4.5	1	1.77425e+06	1.62805e+06	5.09
RELA-17-132158	02-61398	2017-04-18	PCB-31	6.76e-05	mg/kg		Y	SO	REG	S	09:05	35.8763	-106.292	N		SD	2017-1408	EPA:1668C	1.5e-05	4.5	1	1.77425e+06	1.62805e+06	5.09
RELA-17-132158	02-61398	2017-04-18	Tetrachlorodibenzodioxin[2,3,7,8-]	2.01e-07	mg/kg	JK	Y	SO	REG	S	09:05	35.8763	-106.292	N		SD	2017-1408	SW-846:8290A	9.3e-07	4.5	1	1.77425e+06	1.62805e+06	0.311
RELA-17-132158	02-61398	2017-04-18	Hexachlorodibenzodioxin[1,2,3,7,8,9-]	7.58e-06	mg/kg		Y	SO	REG	S	09:05	35.8763	-106.292	N		SD	2017-1408	SW-846:8290A	4.7e-06	4.5	1	1.77425e+06	1.62805e+06	1.55
RELA-17-132158	02-61398	2017-04-18	PCB-11	2.87e-05	mg/kg	J	Y	SO	REG	S	09:05	35.8763	-106.292	N		SD	2017-1408	EPA:1668C	0.00015	4.5	1	1.77425e+06	1.62805e+06	15.1
RELA-17-132158	02-61398	2017-04-18	PCB-15	7.16e-06	mg/kg	J	Y	SO	REG	S	09:05	35.8763	-106.292	N		SD	2017-1408	EPA:1668C	1.5e-05	4.5	1	1.77425e+06	1.62805e+06	5.09
RELA-17-132158	02-61398	2017-04-18	PCB-209	3.41e-05	mg/kg		Y	SO	REG	S	09:05	35.8763	-106.292	N		SD	2017-1408	EPA:1668C	1.5e-05	4.5	1	1.77425e+06	1.62805e+06	5.09
RELA-17-132158	02-61398	2017-04-18	PCB-1	5.09e-06	mg/kg	U	N	SO	REG	S	09:05	35.8763	-106.292	N		SD	2017-1408	EPA:1668C	2.8e-05	4.5	1	1.77425e+06	1.62805e+06	5.09
RELA-17-132158	02-61398	2017-04-18	PCB-2	5.09e-06	mg/kg	U	N	SO	REG	S	09:05	35.8763	-106.292	N		SD	2017-1408	EPA:1668C	1.5e-05	4.5	1	1.77425e+06	1.62805e+06	5.09
RELA-17-132158	02-61398	2017-04-18	PCB-3	5.09e-06	mg/kg	U	N	SO	REG	S	09:05	35.8763	-106.292	N		SD	2017-1408	EPA:1668C	1.5e-05	4.5	1	1.77425e+06	1.62805e+06	5.09
RELA-17-132158	02-61398	2017-04-18	PCB-202	0.000556	mg/kg		Y	SO	REG	S	09:05	35.8763	-106.292	N		SD	2017-1408	EPA:1668C	1.5e-05	4.5	1	1.77425e+06	1.62805e+06	5.09
RELA-17-132158	02-61398	2017-04-18	Total triCB	0.000309	mg/kg	J	Y	SO	REG	S	09:05	35.8763	-106.292	N		SD	2017-1408	EPA:1668C		4.5	1	1.77425e+06	1.62805e+06
RELA-17-132158	02-61398	2017-04-18	Total pentaCB	0.0193	mg/kg	J	Y	SO	REG	S	09:05	35.8763	-106.292	N		SD	2017-1408	EPA:1668C		4.5	1	1.77425e+06	1.62805e+06
RELA-17-132158	02-61398	2017-04-18	Total diCB	4.27e-05	mg/kg	J	Y	SO	REG	S	09:05	35.8763	-106.292	N		SD	2017-1408	EPA:1668C		4.5	1	1.77425e+06	1.62805e+06
RELA-17-132158	02-61398	2017-04-18	PCB-6	5.09e-06	mg/kg	U	N	SO	REG	S	09:05	35.8763	-106.292	N		SD	2017-1408	EPA:1668C	1.5e-05	4.5	1	1.77425e+06	1.62805e+06	5.09
RELA-17-132158	02-61398	2017-04-18	Total hexaCB	0.0613	mg/kg	J	Y	SO	REG	S	09:05	35.8763	-106.292	N		SD	2017-1408	EPA:1668C		4.5	1	1.77425e+06	1.62805e+06
RELA-17-132158	02-61398	2017-04-18	Total tetraCB	0.00531	mg/kg	J	Y	SO	REG	S	09:05	35.8763	-106.292	N		SD	2017-1408	EPA:1668C		4.5	1	1.77425e+06	1.62805e+06
RELA-17-132158	02-61398	2017-04-18	Total monoCB	0	mg/kg	U	N	SO	REG	S	09:05	35.8763	-106.292	N		SD	2017-1408	EPA:1668C		4.5	1	1.77425e+06	1.62805e+06
RELA-17-132158	02-61398	2017-04-18	Total heptaCB	0.0387	mg/kg		Y	SO	REG	S	09:05	35.8763	-106.292	N		SD	2017-1408	EPA:1668C		4.5	1	1.77425e+06	1.62805e+06
RELA-17-132158	02-61398	2017-04-18	Pentachlorodibenzofurans (Totals)	1.9e-05	mg/kg	J	Y	SO	REG	S	09:05	35.8763	-106.292	N		SD	2017-1408	SW-846:8290A		4.5	1	1.77425e+06	1.62805e+06
RELA-17-132158	02-61398	2017-04-18	PCB-118	0.00311	mg/kg		Y	SO	REG	S	09:05	35.8763	-106.292	N		SD	2017-1408	EPA:1668C	1.5e-05	4.5	1	1.77425e+06	1.62805e+06	5.09
RELA-17-132158	02-61398	2017-04-18	PCB-66	0.000312	mg/kg		Y	SO	REG	S	09:05	35.8763	-106.292	N		SD	2017-1408	EPA:1668C	1.5e-05	4.5	1	1.77425e+06	1.62805e+06	5.09
RELA-17-132158	02-61398	2017-04-18	PCB-77	4.63e-05	mg/kg		Y	SO	REG	S	09:05	35.8763	-106.292	N		SD	2017-1408	EPA:1668C	1.5e-05	4.5	1	1.77425e+06	1.62805e+06	5.09
RELA-17-132158	02-61398	2017-04-18	PCB-105	0.00133	mg/kg		Y	SO	REG	S	09:05	35.8763	-106.292	N		SD	2017-1408	EPA:1668C	1.5e-05	4.5	1	1.77425e+06	1.62805e+06	5.09
RELA-17-132158	02-61398	2017-04-18	Octachlorodibenzodioxin[1,2,3,4,6,7,8,9-]	0.00717	mg/kg	E	Y	SO	REG	S	09:05	35.8763	-106.292	N		SD	2017-1408	SW-846:8290A	9.3e-06	4.5	1	1.77425e+06	1.62805e+06	3.11
RELA-17-132158	02-61398	2017-04-18	PCB-169	5.09e-06	mg/kg	U	N	SO	REG	S	09:05	35.8763	-106.292	N		SD	2017-1408	EPA:1668C	1.5e-05	4.5	1	1.77425e+06	1.62805e+06	5.09
RELA-17-132158	02-61398	2017-04-18	PCB-60	6.74e-05	mg/kg		Y	SO	REG	S	09:05	35.8763	-106.292	N		SD	2017-1408	EPA:1668C	1.5e-05	4.5	1	1.77425e+06	1.62805e+06	5.09
RELA-17-132158	02-61398	2017-04-18	PCB-10	5.09e-06	mg/kg	U	N	SO	REG	S	09:05	35.8763	-106.292	N		SD	2017-1408	EPA:1668C	1.5e-05	4.5	1	1.77425e+06	1.62805e+06	5.09
RELA-17-132158	02-61398	2017-04-18	PCB-7	5.09e-06	mg/kg	U	N	SO	REG	S	09:05	35.8763	-106.292	N		SD	2017-1408	EPA:1668C	1.5e-05	4.5	1	1.77425e+06	1.62805e+06	5.09
RELA-17-132158	02-61398	2017-04-18	PCB-80	5.09e-06	mg/kg	U	N	SO	REG	S	09:05	35.8763	-106.292	N		SD	2017-1408	EPA:1668C	1.5e-05	4.5	1	1.77425e+06	1.62805e+06	5.09
RELA-17-132158	02-61398	2017-04-18	PCB-155	5.09e-06	mg/kg	U	N	SO	REG	S	09:05	35.8763	-106.292	N		SD	2017-1408	EPA:1668C	1.5e-05	4.5	1	1.77425e+06	1.62805e+06	5.09
RELA-17-132158	02-61398	2017-04-18	Hexachlorodibenzodioxins (Total)	0.000122	mg/kg	J	Y	SO	REG	S	09:05	35.8763	-106.292	N		SD	2017-1408	SW-846:8290A		4.5	1	1.77425e+06	1.62805e+06
RELA-17-132158	02-61398	2017-04-18	PCB-9	5.09e-06	mg/kg	U	N	SO	REG	S	09:05	35.8763	-106.292	N		SD	2017-1408	EPA:1668C	1.5e-05	4.5	1	1.77425e+06	1.62805e+06	5.09
RELA-17-132158	02-61398	2017-04-18	PCB-14	5.09e-06	mg/kg	U	N	SO	REG	S	09:05	35.8763	-106.292	N		SD	2017-1408	EPA:1668C	1.5e-05	4.5	1	1.77425e+06	1.62805e+06	5.09
RELA-17-132158	02-61398	2017-04-18	PCB-8	6.85e-06	mg/kg	J	Y	SO	REG	S	09:05	35.8763	-106.292	N		SD	2017-1408	EPA:1668C	1.5e-05	4.5	1	1.77425e+06	1.62805e+06	5.09
RELA-17-132158	02-61398	2017-04-18	PCB-170	0.00634	mg/kg		Y	SO	REG	S	09:05	35.8763	-106.292	N		SD	2017-1408	EPA:1668C	1.5e-05	4.5	1	1.77425e+06	1.62805e+06	5.09
RELA-17-132158	02-61398	2017-04-18	PCB-52	0.00171	mg/kg		Y	SO	REG	S	09:05	35.8763	-106.292	N		SD	2017-1408	EPA:1668C	1.5e-05	4.5	1	1.77425e+06	1.62805e+06	5.09
RELA-17-132158	02-61398	2017-04-18	PCB-133	0.00016	mg/kg		Y	SO	REG	S	09:05	35.8763	-106.292	N		SD	2017-1408	EPA:1668C	1.5e-05	4.5	1	1.77425e+06	1.62805e+06	5.09
RELA-17-132158	02-61398	2017-04-18	PCB-137	0.000489	mg/kg		Y	SO	REG	S	09:05	35.8763	-106.292	N		SD	2017-1408	EPA:1668C	1.5e-05	4.5	1	1.77425e+06	1.62805e+06	5.09
RELA-17-132158	02-61398	2017-04-18	PCB-194	0.00357	mg/kg		Y	SO	REG	S	09:05	35.8763	-106.292	N		SD	2017-1408	EPA:1668C	1.5e-05	4.5	1	1.77425e+06	1.62805e+06	5.09
RELA-17-132158	02-61398	2017-04-18	Heptachlorodibenzodioxin[1,2,3,4,6,7,8-]	0.000773	mg/kg		Y	SO	REG	S	09:05	35.8763	-106.292	N		SD	2017-1408	SW-846:8290A	4.7e-06	4.5	1	1.77425e+06	1.62805e+06	1.55
RELA-17-132157	02-61397	2017-04-18	Pentachlorodibenzodioxins (Total)	5.13e-07	mg/kg	J	Y	SO	REG	S	10:05	35.8766	-106.291	N		SD	2017-1408	SW-846:8290A		2.8	1	1.77435e+06	1.62825e+06
RELA-17-132158	02-61398	2017-04-18	PCB-42	5.78e-05	mg/kg		Y	SO	REG	S	09:05	35.8763	-106.292	N		SD	2017-1408	EPA:1668C	1.5e-05	4.5	1	1.77425e+06	1.62805e+06	5.09
RELA-17-132158	02-61398	2017-04-18	PCB-17	1.25e-05	mg/kg	J	Y	SO	REG	S	09:05	35.8763	-106.292	N		SD	2017-1408	EPA:1668C	1.5e-05	4.5	1	1.77425e+06	1.62805e+06	5.09
RELA-17-132158	02-61398	2017-04-18	PCB-34	5.09e-06	mg/kg	U	N	SO	REG	S	09:05	35.8763	-106.292	N		SD	2017-1408	EPA:1668C	1.5e-05	4.5	1	1.77425e+06	1.62805e+06	5.09
RELA-17-132158	02-61398	2017-04-18	PCB-35	1.49e-05	mg/kg	J	Y	SO	REG	S	09:05	35.8763	-106.292	N		SD	2017-1408	EPA:1668C	1.5e-05	4.5	1	1.77425e+06	1.62805e+06	5.09
RELA-17-132158	02-61398	2017-04-18	Heptachlorodibenzodioxins (Total)	0.00146	mg/kg		Y	SO	REG	S	09:05	35.8763	-106.292	N		SD	2017-1408	SW-846:8290A		4.5	1	1.77425e+06	1.62805e+06
RELA-17-132158	02-61398	2017-04-18	PCB-95	0.00308	mg/kg		Y	SO	REG	S	09:05	35.8763	-106.292	N		SD	2017-1408	EPA:1668C	1.5e-05	4.5	1	1.77425e+06	1.62805e+06	5.09
RELA-17-132158	02-61398	2017-04-18	PCB-99	0.00162	mg/kg		Y	SO	REG	S	09:05	35.8763	-106.292	N		SD	2017-1408	EPA:1668C	1.5e-05	4.5	1	1.77425e+06	1.62805e+06	5.09
RELA-17-132158	02-61398	2017-04-18	PCB-132	0.00369	mg/kg		Y	SO	REG	S	09:05	35.8763	-106.292	N		SD	2017-1408	EPA:1668C	1.5e-05	4.5	1	1.77425e+06	1.62805e+06	5.09
RELA-17-132158	02-61398	2017-04-18	PCB-136	0.00125	mg/kg		Y	SO	REG	S	09:05	35.8763	-106.292	N		SD	2017-1408	EPA:1668C	1.5e-05	4.5	1	1.77425e+06	1.62805e+06	5.09
RELA-17-132158	02-61398	2017-04-18	PCB-174	0.00617	mg/kg		Y	SO	REG	S	09:05	35.8763	-106.292	N		SD	2017-1408	EPA:1668C	1.5e-05	4.5	1	1.77425e+06	1.62805e+06	5.09
RELA-17-132158	02-61398	2017-04-18	PCB-19	5.09e-06	mg/kg	U	N	SO	REG	S	09:05	35.8763	-106.292	N		SD	2017-1408	EPA:1668C	1.5e-05	4.5	1	1.77425e+06	1.62805e+06	5.09
RELA-17-132158	02-61398	2017-04-18	PCB-27	5.09e-06	mg/kg	U	N	SO	REG	S	09:05	35.8763	-106.292	N		SD	2017-1408	EPA:1668C	1.5e-05	4.5	1	1.77425e+06	1.62805e+06	5.09
RELA-17-132158	02-61398	2017-04-18	PCB-32	9.03e-06	mg/kg	J	Y	SO	REG	S	09:05	35.8763	-106.292	N		SD	2017-1408	EPA:1668C	1.5e-05	4.5	1	1.77425e+06	1.62805e+06	5.09
RELA-17-132158	02-61398	2017-04-18	PCB-16	1.35e-05	mg/kg	J	Y	SO	REG	S	09:05	35.8763	-106.292	N		SD	2017-1408	EPA:1668C	1.5e-05	4.5	1	1.77425e+06	1.62805e+06	5.09
RELA-17-132158	02-61398	2017-04-18	PCB-22	1.81e-05	mg/kg		Y	SO	REG	S	09:05	35.8763	-106.292	N		SD	2017-1408	EPA:1668C	1.5e-05	4.5	1	1.77425e+06	1.62805e+06	5.09
RELA-17-132158	02-61398	2017-04-18	PCB-36	5.09e-06	mg/kg	U	N	SO	REG	S	09:05	35.8763	-106.292	N		SD	2017-1408	EPA:1668C	1.5e-05	4.5	1	1.77425e+06	1.62805e+06	5.09
RELA-17-132158	02-61398	2017-04-18	PCB-39	5.09e-06	mg/kg	U	N	SO	REG	S	09:05	35.8763	-106.292	N		SD	2017-1408	EPA:1668C	1.5e-05	4.5	1	1.77425e+06	1.62805e+06	5.09
RELA-17-132158	02-61398	2017-04-18	PCB-37	2.77e-05	mg/kg		Y	SO	REG	S	09:05	35.8763	-106.292	N		SD	2017-1408	EPA:1668C	1.5e-05	4.5	1	1.77425e+06	1.62805e+06	5.09
RELA-17-132158	02-61398	2017-04-18	Heptachlorodibenzofurans (Total)	0.000289	mg/kg		Y	SO	REG	S	09:05	35.8763	-106.292	N		SD	2017-1408	SW-846:8290A		4.5	1	1.77425e+06	1.62805e+06
RELA-17-132158	02-61398	2017-04-18	Octachlorodibenzofuran[1,2,3,4,6,7,8,9-]	0.000238	mg/kg		Y	SO	REG	S	09:05	35.8763	-106.292	N		SD	2017-1408	SW-846:8290A	9.3e-06	4.5	1	1.77425e+06	1.62805e+06	3.11
RELA-17-132157	02-61397	2017-04-18	Hexachlorodibenzodioxin[1,2,3,4,7,8-]	8.57e-07	mg/kg	J	Y	SO	REG	S	10:05	35.8766	-106.291	N		SD	2017-1408	SW-846:8290A	4.7e-06	2.8	1	1.77435e+06	1.62825e+06	1.56
RELA-17-132158	02-61398	2017-04-18	PCB-189	0.000278	mg/kg		Y	SO	REG	S	09:05	35.8763	-106.292	N		SD	2017-1408	EPA:1668C	1.5e-05	4.5	1	1.77425e+06	1.62805e+06	5.09
RELA-17-132158	02-61398	2017-04-18	PCB-111	5.09e-06	mg/kg	U	N	SO	REG	S	09:05	35.8763	-106.292	N		SD	2017-1408	EPA:1668C	1.5e-05	4.5	1	1.77425e+06	1.62805e+06	5.09
RELA-17-132158	02-61398	2017-04-18	PCB-127	5.09e-06	mg/kg	U	N	SO	REG	S	09:05	35.8763	-106.292	N		SD	2017-1408	EPA:1668C	1.5e-05	4.5	1	1.77425e+06	1.62805e+06	5.09
RELA-17-132158	02-61398	2017-04-18	PCB-162	4.22e-05	mg/kg		Y	SO	REG	S	09:05	35.8763	-106.292	N		SD	2017-1408	EPA:1668C	1.5e-05	4.5	1	1.77425e+06	1.62805e+06	5.09
RELA-17-132158	02-61398	2017-04-18	PCB-159	5.09e-06	mg/kg	U	N	SO	REG	S	09:05	35.8763	-106.292	N		SD	2017-1408	EPA:1668C	1.5e-05	4.5	1	1.77425e+06	1.62805e+06	5.09
RELA-17-132158	02-61398	2017-04-18	PCB-175	0.000271	mg/kg		Y	SO	REG	S	09:05	35.8763	-106.292	N		SD	2017-1408	EPA:1668C	1.5e-05	4.5	1	1.77425e+06	1.62805e+06	5.09
RELA-17-132158	02-61398	2017-04-18	PCB-201	0.00038	mg/kg		Y	SO	REG	S	09:05	35.8763	-106.292	N		SD	2017-1408	EPA:1668C	1.5e-05	4.5	1	1.77425e+06	1.62805e+06	5.09
RELA-17-132158	02-61398	2017-04-18	PCB-206	0.000772	mg/kg		Y	SO	REG	S	09:05	35.8763	-106.292	N		SD	2017-1408	EPA:1668C	1.5e-05	4.5	1	1.77425e+06	1.62805e+06	5.09
RELA-17-132158	02-61398	2017-04-18	Pentachlorodibenzodioxin[1,2,3,7,8-]	1.86e-06	mg/kg	JK	Y	SO	REG	S	09:05	35.8763	-106.292	N		SD	2017-1408	SW-846:8290A	4.7e-06	4.5	1	1.77425e+06	1.62805e+06	1.55
RELA-17-132158	02-61398	2017-04-18	PCB-142	5.09e-06	mg/kg	U	N	SO	REG	S	09:05	35.8763	-106.292	N		SD	2017-1408	EPA:1668C	1.5e-05	4.5	1	1.77425e+06	1.62805e+06	5.09
RELA-17-132158	02-61398	2017-04-18	PCB-160	5.09e-06	mg/kg	U	N	SO	REG	S	09:05	35.8763	-106.292	N		SD	2017-1408	EPA:1668C	1.5e-05	4.5	1	1.77425e+06	1.62805e+06	5.09
RELA-17-132158	02-61398	2017-04-18	PCB-190	0.00147	mg/kg		Y	SO	REG	S	09:05	35.8763	-106.292	N		SD	2017-1408	EPA:1668C	1.5e-05	4.5	1	1.77425e+06	1.62805e+06	5.09
RELA-17-132158	02-61398	2017-04-18	PCB-72	5.61e-06	mg/kg	J	Y	SO	REG	S	09:05	35.8763	-106.292	N		SD	2017-1408	EPA:1668C	1.5e-05	4.5	1	1.77425e+06	1.62805e+06	5.09
RELA-17-132158	02-61398	2017-04-18	PCB-56	0.000161	mg/kg		Y	SO	REG	S	09:05	35.8763	-106.292	N		SD	2017-1408	EPA:1668C	1.5e-05	4.5	1	1.77425e+06	1.62805e+06	5.09
RELA-17-132158	02-61398	2017-04-18	PCB-46	9.87e-06	mg/kg	J	Y	SO	REG	S	09:05	35.8763	-106.292	N		SD	2017-1408	EPA:1668C	1.5e-05	4.5	1	1.77425e+06	1.62805e+06	5.09
RELA-17-132158	02-61398	2017-04-18	PCB-79	2.33e-05	mg/kg		Y	SO	REG	S	09:05	35.8763	-106.292	N		SD	2017-1408	EPA:1668C	1.5e-05	4.5	1	1.77425e+06	1.62805e+06	5.09
RELA-17-132158	02-61398	2017-04-18	PCB-58	5.71e-06	mg/kg	J	Y	SO	REG	S	09:05	35.8763	-106.292	N		SD	2017-1408	EPA:1668C	1.5e-05	4.5	1	1.77425e+06	1.62805e+06	5.09
RELA-17-132158	02-61398	2017-04-18	Tetrachlorodibenzodioxins (Total)	1.42e-07	mg/kg	J	Y	SO	REG	S	09:05	35.8763	-106.292	N		SD	2017-1408	SW-846:8290A		4.5	1	1.77425e+06	1.62805e+06
RELA-17-132158	02-61398	2017-04-18	PCB-196	0.00182	mg/kg		Y	SO	REG	S	09:05	35.8763	-106.292	N		SD	2017-1408	EPA:1668C	1.5e-05	4.5	1	1.77425e+06	1.62805e+06	5.09
RELA-17-132158	02-61398	2017-04-18	Tetrachlorodibenzofuran[2,3,7,8-]	1.13e-06	mg/kg		Y	SO	REG	S	09:05	35.8763	-106.292	N		SD	2017-1408	SW-846:8290A	9.3e-07	4.5	1	1.77425e+06	1.62805e+06	0.311
RELA-17-132158	02-61398	2017-04-18	Tetrachlorodibenzofuran[2,3,7,8-]	1.02e-06	mg/kg		Y	SO	REG	S	09:05	35.8763	-106.292	N		SD	2017-1408	SW-846:8290A	9.3e-07	4.5	1	1.77425e+06	1.62805e+06	0.311
RELA-17-132158	02-61398	2017-04-18	PCB-146	0.00176	mg/kg		Y	SO	REG	S	09:05	35.8763	-106.292	N		SD	2017-1408	EPA:1668C	1.5e-05	4.5	1	1.77425e+06	1.62805e+06	5.09
RELA-17-132158	02-61398	2017-04-18	PCB-64	0.000205	mg/kg		Y	SO	REG	S	09:05	35.8763	-106.292	N		SD	2017-1408	EPA:1668C	1.5e-05	4.5	1	1.77425e+06	1.62805e+06	5.09
RELA-17-132158	02-61398	2017-04-18	PCB-41	2.01e-05	mg/kg		Y	SO	REG	S	09:05	35.8763	-106.292	N		SD	2017-1408	EPA:1668C	1.5e-05	4.5	1	1.77425e+06	1.62805e+06	5.09
RELA-17-132158	02-61398	2017-04-18	PCB-84	0.000825	mg/kg		Y	SO	REG	S	09:05	35.8763	-106.292	N		SD	2017-1408	EPA:1668C	1.5e-05	4.5	1	1.77425e+06	1.62805e+06	5.09
RELA-17-132158	02-61398	2017-04-18	PCB-92	0.000728	mg/kg		Y	SO	REG	S	09:05	35.8763	-106.292	N		SD	2017-1408	EPA:1668C	1.5e-05	4.5	1	1.77425e+06	1.62805e+06	5.09
RELA-17-132158	02-61398	2017-04-18	PCB-82	0.000364	mg/kg		Y	SO	REG	S	09:05	35.8763	-106.292	N		SD	2017-1408	EPA:1668C	1.5e-05	4.5	1	1.77425e+06	1.62805e+06	5.09
RELA-17-132158	02-61398	2017-04-18	PCB-179	0.0023	mg/kg		Y	SO	REG	S	09:05	35.8763	-106.292	N		SD	2017-1408	EPA:1668C	1.5e-05	4.5	1	1.77425e+06	1.62805e+06	5.09
RELA-17-132158	02-61398	2017-04-18	PCB-176	0.000634	mg/kg		Y	SO	REG	S	09:05	35.8763	-106.292	N		SD	2017-1408	EPA:1668C	1.5e-05	4.5	1	1.77425e+06	1.62805e+06	5.09
RELA-17-132158	02-61398	2017-04-18	PCB-130	0.000641	mg/kg		Y	SO	REG	S	09:05	35.8763	-106.292	N		SD	2017-1408	EPA:1668C	1.5e-05	4.5	1	1.77425e+06	1.62805e+06	5.09
RELA-17-132158	02-61398	2017-04-18	PCB-178	0.0014	mg/kg		Y	SO	REG	S	09:05	35.8763	-106.292	N		SD	2017-1408	EPA:1668C	1.5e-05	4.5	1	1.77425e+06	1.62805e+06	5.09
RELA-17-132158	02-61398	2017-04-18	PCB-187	0.00894	mg/kg		Y	SO	REG	S	09:05	35.8763	-106.292	N		SD	2017-1408	EPA:1668C	1.5e-05	4.5	1	1.77425e+06	1.62805e+06	5.09
RELA-17-132158	02-61398	2017-04-18	PCB-177	0.00365	mg/kg		Y	SO	REG	S	09:05	35.8763	-106.292	N		SD	2017-1408	EPA:1668C	1.5e-05	4.5	1	1.77425e+06	1.62805e+06	5.09
RELA-17-132158	02-61398	2017-04-18	PCB-167	0.000516	mg/kg		Y	SO	REG	S	09:05	35.8763	-106.292	N		SD	2017-1408	EPA:1668C	1.5e-05	4.5	1	1.77425e+06	1.62805e+06	5.09
RELA-17-132158	02-61398	2017-04-18	PCB-172	0.00121	mg/kg		Y	SO	REG	S	09:05	35.8763	-106.292	N		SD	2017-1408	EPA:1668C	1.5e-05	4.5	1	1.77425e+06	1.62805e+06	5.09
RELA-17-132158	02-61398	2017-04-18	PCB-203	0.00266	mg/kg		Y	SO	REG	S	09:05	35.8763	-106.292	N		SD	2017-1408	EPA:1668C	1.5e-05	4.5	1	1.77425e+06	1.62805e+06	5.09
RELA-17-132158	02-61398	2017-04-18	PCB-208	0.000136	mg/kg		Y	SO	REG	S	09:05	35.8763	-106.292	N		SD	2017-1408	EPA:1668C	1.5e-05	4.5	1	1.77425e+06	1.62805e+06	5.09
RELA-17-132158	02-61398	2017-04-18	PCB-195	0.00148	mg/kg		Y	SO	REG	S	09:05	35.8763	-106.292	N		SD	2017-1408	EPA:1668C	1.5e-05	4.5	1	1.77425e+06	1.62805e+06	5.09
RELA-17-132158	02-61398	2017-04-18	PCB-207	9.79e-05	mg/kg		Y	SO	REG	S	09:05	35.8763	-106.292	N		SD	2017-1408	EPA:1668C	1.5e-05	4.5	1	1.77425e+06	1.62805e+06	5.09
RELA-17-132158	02-61398	2017-04-18	PCB-134	0.00101	mg/kg		Y	SO	REG	S	09:05	35.8763	-106.292	N		SD	2017-1408	EPA:1668C	1.5e-05	4.5	1	1.77425e+06	1.62805e+06	5.09
RELA-17-132158	02-61398	2017-04-18	PCB-141	0.00281	mg/kg		Y	SO	REG	S	09:05	35.8763	-106.292	N		SD	2017-1408	EPA:1668C	1.5e-05	4.5	1	1.77425e+06	1.62805e+06	5.09
RELA-17-132158	02-61398	2017-04-18	PCB-38	5.09e-06	mg/kg	U	N	SO	REG	S	09:05	35.8763	-106.292	N		SD	2017-1408	EPA:1668C	1.5e-05	4.5	1	1.77425e+06	1.62805e+06	5.09
RELA-17-132158	02-61398	2017-04-18	Total nonaCB	0.00101	mg/kg		Y	SO	REG	S	09:05	35.8763	-106.292	N		SD	2017-1408	EPA:1668C		4.5	1	1.77425e+06	1.62805e+06
RELA-17-132158	02-61398	2017-04-18	Heptachlorodibenzofuran[1,2,3,4,7,8,9-]	5.43e-06	mg/kg		Y	SO	REG	S	09:05	35.8763	-106.292	N		SD	2017-1408	SW-846:8290A	4.7e-06	4.5	1	1.77425e+06	1.62805e+06	1.55
RELA-17-132158	02-61398	2017-04-18	Hexachlorodibenzofurans (Total)	6.87e-05	mg/kg	J	Y	SO	REG	S	09:05	35.8763	-106.292	N		SD	2017-1408	SW-846:8290A		4.5	1	1.77425e+06	1.62805e+06
RELA-17-132158	02-61398	2017-04-18	PCB-24	5.09e-06	mg/kg	U	N	SO	REG	S	09:05	35.8763	-106.292	N		SD	2017-1408	EPA:1668C	1.5e-05	4.5	1	1.77425e+06	1.62805e+06	5.09
RELA-17-132158	02-61398	2017-04-18	PCB-25	5.09e-06	mg/kg	U	N	SO	REG	S	09:05	35.8763	-106.292	N		SD	2017-1408	EPA:1668C	1.5e-05	4.5	1	1.77425e+06	1.62805e+06	5.09
RELA-17-132158	02-61398	2017-04-18	PCB-23	5.09e-06	mg/kg	U	N	SO	REG	S	09:05	35.8763	-106.292	N		SD	2017-1408	EPA:1668C	1.5e-05	4.5	1	1.77425e+06	1.62805e+06	5.09
RELA-17-132158	02-61398	2017-04-18	Total octaCB	0.0156	mg/kg		Y	SO	REG	S	09:05	35.8763	-106.292	N		SD	2017-1408	EPA:1668C		4.5	1	1.77425e+06	1.62805e+06
RELA-17-132158	02-61398	2017-04-18	Tetrachlorodibenzofurans (Totals)	4.11e-06	mg/kg		Y	SO	REG	S	09:05	35.8763	-106.292	N		SD	2017-1408	SW-846:8290A		4.5	1	1.77425e+06	1.62805e+06
RELA-17-132158	02-61398	2017-04-18	PCB-104	5.09e-06	mg/kg	U	N	SO	REG	S	09:05	35.8763	-106.292	N		SD	2017-1408	EPA:1668C	1.5e-05	4.5	1	1.77425e+06	1.62805e+06	5.09
RELA-17-132158	02-61398	2017-04-18	PCB-121	5.09e-06	mg/kg	U	N	SO	REG	S	09:05	35.8763	-106.292	N		SD	2017-1408	EPA:1668C	1.5e-05	4.5	1	1.77425e+06	1.62805e+06	5.09
RELA-17-132158	02-61398	2017-04-18	Pentachlorodibenzofuran[2,3,4,7,8-]	1.7e-06	mg/kg	J	Y	SO	REG	S	09:05	35.8763	-106.292	N		SD	2017-1408	SW-846:8290A	4.7e-06	4.5	1	1.77425e+06	1.62805e+06	1.55
RELA-17-132158	02-61398	2017-04-18	Pentachlorodibenzofuran[1,2,3,7,8-]	6.18e-07	mg/kg	J	Y	SO	REG	S	09:05	35.8763	-106.292	N		SD	2017-1408	SW-846:8290A	4.7e-06	4.5	1	1.77425e+06	1.62805e+06	1.55
RELA-17-132158	02-61398	2017-04-18	Hexachlorodibenzofuran[1,2,3,6,7,8-]	1.92e-06	mg/kg	JK	Y	SO	REG	S	09:05	35.8763	-106.292	N		SD	2017-1408	SW-846:8290A	4.7e-06	4.5	1	1.77425e+06	1.62805e+06	1.55
RELA-17-132158	02-61398	2017-04-18	PCB-126	2.6e-05	mg/kg		Y	SO	REG	S	09:05	35.8763	-106.292	N		SD	2017-1408	EPA:1668C	1.5e-05	4.5	1	1.77425e+06	1.62805e+06	5.09
RELA-17-132158	02-61398	2017-04-18	Hexachlorodibenzodioxin[1,2,3,6,7,8-]	1.43e-05	mg/kg		Y	SO	REG	S	09:05	35.8763	-106.292	N		SD	2017-1408	SW-846:8290A	4.7e-06	4.5	1	1.77425e+06	1.62805e+06	1.55
RELA-17-132158	02-61398	2017-04-18	PCB-83	0.000186	mg/kg		Y	SO	REG	S	09:05	35.8763	-106.292	N		SD	2017-1408	EPA:1668C	1.5e-05	4.5	1	1.77425e+06	1.62805e+06	5.09
RELA-17-132158	02-61398	2017-04-18	PCB-103	1.6e-05	mg/kg		Y	SO	REG	S	09:05	35.8763	-106.292	N		SD	2017-1408	EPA:1668C	1.5e-05	4.5	1	1.77425e+06	1.62805e+06	5.09
RELA-17-132158	02-61398	2017-04-18	PCB-154	7.37e-05	mg/kg		Y	SO	REG	S	09:05	35.8763	-106.292	N		SD	2017-1408	EPA:1668C	1.5e-05	4.5	1	1.77425e+06	1.62805e+06	5.09
RELA-17-132158	02-61398	2017-04-18	PCB-182	5.09e-06	mg/kg	U	N	SO	REG	S	09:05	35.8763	-106.292	N		SD	2017-1408	EPA:1668C	1.5e-05	4.5	1	1.77425e+06	1.62805e+06	5.09
RELA-17-132158	02-61398	2017-04-18	Hexachlorodibenzofuran[2,3,4,6,7,8-]	3.27e-06	mg/kg	J	Y	SO	REG	S	09:05	35.8763	-106.292	N		SD	2017-1408	SW-846:8290A	4.7e-06	4.5	1	1.77425e+06	1.62805e+06	1.55
RELA-17-132158	02-61398	2017-04-18	PCB-131	0.000124	mg/kg		Y	SO	REG	S	09:05	35.8763	-106.292	N		SD	2017-1408	EPA:1668C	1.5e-05	4.5	1	1.77425e+06	1.62805e+06	5.09
RELA-17-132158	02-61398	2017-04-18	PCB-123	4.14e-05	mg/kg		Y	SO	REG	S	09:05	35.8763	-106.292	N		SD	2017-1408	EPA:1668C	1.5e-05	4.5	1	1.77425e+06	1.62805e+06	5.09
RELA-17-132158	02-61398	2017-04-18	Heptachlorodibenzofuran[1,2,3,4,6,7,8-]	7.02e-05	mg/kg		Y	SO	REG	S	09:05	35.8763	-106.292	N		SD	2017-1408	SW-846:8290A	4.7e-06	4.5	1	1.77425e+06	1.62805e+06	1.55
RELA-17-132158	02-61398	2017-04-18	PCB-150	1.15e-05	mg/kg	J	Y	SO	REG	S	09:05	35.8763	-106.292	N		SD	2017-1408	EPA:1668C	1.5e-05	4.5	1	1.77425e+06	1.62805e+06	5.09
RELA-17-132158	02-61398	2017-04-18	PCB-152	5.09e-06	mg/kg	U	N	SO	REG	S	09:05	35.8763	-106.292	N		SD	2017-1408	EPA:1668C	1.5e-05	4.5	1	1.77425e+06	1.62805e+06	5.09
RELA-17-132158	02-61398	2017-04-18	PCB-120	1.48e-05	mg/kg	J	Y	SO	REG	S	09:05	35.8763	-106.292	N		SD	2017-1408	EPA:1668C	1.5e-05	4.5	1	1.77425e+06	1.62805e+06	5.09
RELA-17-132158	02-61398	2017-04-18	PCB-144	0.000631	mg/kg		Y	SO	REG	S	09:05	35.8763	-106.292	N		SD	2017-1408	EPA:1668C	1.5e-05	4.5	1	1.77425e+06	1.62805e+06	5.09
RELA-17-132158	02-61398	2017-04-18	PCB-143	5.09e-06	mg/kg	U	N	SO	REG	S	09:05	35.8763	-106.292	N		SD	2017-1408	EPA:1668C	1.5e-05	4.5	1	1.77425e+06	1.62805e+06	5.09
RELA-17-132158	02-61398	2017-04-18	PCB-43	3.04e-05	mg/kg		Y	SO	REG	S	09:05	35.8763	-106.292	N		SD	2017-1408	EPA:1668C	1.5e-05	4.5	1	1.77425e+06	1.62805e+06	6.46
RELA-17-132158	02-61398	2017-04-18	PCB-48	4.82e-05	mg/kg		Y	SO	REG	S	09:05	35.8763	-106.292	N		SD	2017-1408	EPA:1668C	1.5e-05	4.5	1	1.77425e+06	1.62805e+06	5.09
RELA-17-132158	02-61398	2017-04-18	PCB-78	5.09e-06	mg/kg	U	N	SO	REG	S	09:05	35.8763	-106.292	N		SD	2017-1408	EPA:1668C	1.5e-05	4.5	1	1.77425e+06	1.62805e+06	5.09
RELA-17-132158	02-61398	2017-04-18	PCB-81	5.09e-06	mg/kg	U	N	SO	REG	S	09:05	35.8763	-106.292	N		SD	2017-1408	EPA:1668C	1.5e-05	4.5	1	1.77425e+06	1.62805e+06	5.09
RELA-17-132158	02-61398	2017-04-18	PCB-57	5.09e-06	mg/kg	U	N	SO	REG	S	09:05	35.8763	-106.292	N		SD	2017-1408	EPA:1668C	1.5e-05	4.5	1	1.77425e+06	1.62805e+06	5.09
RELA-17-132158	02-61398	2017-04-18	PCB-107	0.000286	mg/kg		Y	SO	REG	S	09:05	35.8763	-106.292	N		SD	2017-1408	EPA:1668C	1.5e-05	4.5	1	1.77425e+06	1.62805e+06	5.09
RELA-17-132158	02-61398	2017-04-18	PCB-106	5.09e-06	mg/kg	U	N	SO	REG	S	09:05	35.8763	-106.292	N		SD	2017-1408	EPA:1668C	1.5e-05	4.5	1	1.77425e+06	1.62805e+06	5.09
RELA-17-132158	02-61398	2017-04-18	Hexachlorodibenzofuran[1,2,3,4,7,8-]	3.13e-06	mg/kg	J	Y	SO	REG	S	09:05	35.8763	-106.292	N		SD	2017-1408	SW-846:8290A	4.7e-06	4.5	1	1.77425e+06	1.62805e+06	1.55
RELA-17-132158	02-61398	2017-04-18	Hexachlorodibenzofuran[1,2,3,7,8,9-]	4.66e-07	mg/kg	U	N	SO	REG	S	09:05	35.8763	-106.292	N		SD	2017-1408	SW-846:8290A	4.7e-06	4.5	1	1.77425e+06	1.62805e+06	1.55
RELA-17-132158	02-61398	2017-04-18	PCB-68	5.09e-06	mg/kg	U	N	SO	REG	S	09:05	35.8763	-106.292	N		SD	2017-1408	EPA:1668C	1.5e-05	4.5	1	1.77425e+06	1.62805e+06	5.09
RELA-17-132158	02-61398	2017-04-18	PCB-67	1.84e-05	mg/kg		Y	SO	REG	S	09:05	35.8763	-106.292	N		SD	2017-1408	EPA:1668C	1.5e-05	4.5	1	1.77425e+06	1.62805e+06	5.09
RELA-17-132158	02-61398	2017-04-18	PCB-96	1.37e-05	mg/kg	J	Y	SO	REG	S	09:05	35.8763	-106.292	N		SD	2017-1408	EPA:1668C	1.5e-05	4.5	1	1.77425e+06	1.62805e+06	5.09
RELA-17-132158	02-61398	2017-04-18	PCB-94	1.13e-05	mg/kg	J	Y	SO	REG	S	09:05	35.8763	-106.292	N		SD	2017-1408	EPA:1668C	1.5e-05	4.5	1	1.77425e+06	1.62805e+06	5.09
RELA-17-132158	02-61398	2017-04-18	PCB-89	2.19e-05	mg/kg		Y	SO	REG	S	09:05	35.8763	-106.292	N		SD	2017-1408	EPA:1668C	1.5e-05	4.5	1	1.77425e+06	1.62805e+06	5.09
RELA-17-132158	02-61398	2017-04-18	PCB-73	3.23e-05	mg/kg		Y	SO	REG	S	09:05	35.8763	-106.292	N		SD	2017-1408	EPA:1668C	1.5e-05	4.5	1	1.77425e+06	1.62805e+06	5.09
RELA-17-132158	02-61398	2017-04-18	PCB-55	5.09e-06	mg/kg	U	N	SO	REG	S	09:05	35.8763	-106.292	N		SD	2017-1408	EPA:1668C	1.5e-05	4.5	1	1.77425e+06	1.62805e+06	5.09
RELA-17-132158	02-61398	2017-04-18	PCB-63	1.23e-05	mg/kg	J	Y	SO	REG	S	09:05	35.8763	-106.292	N		SD	2017-1408	EPA:1668C	1.5e-05	4.5	1	1.77425e+06	1.62805e+06	5.09
RELA-17-132158	02-61398	2017-04-18	PCB-112	5.09e-06	mg/kg	U	N	SO	REG	S	09:05	35.8763	-106.292	N		SD	2017-1408	EPA:1668C	1.5e-05	4.5	1	1.77425e+06	1.62805e+06	5.09
RELA-17-132158	02-61398	2017-04-18	PCB-114	7.63e-05	mg/kg		Y	SO	REG	S	09:05	35.8763	-106.292	N		SD	2017-1408	EPA:1668C	1.5e-05	4.5	1	1.77425e+06	1.62805e+06	5.09
RELA-17-132158	02-61398	2017-04-18	PCB-145	5.09e-06	mg/kg	U	N	SO	REG	S	09:05	35.8763	-106.292	N		SD	2017-1408	EPA:1668C	1.5e-05	4.5	1	1.77425e+06	1.62805e+06	5.09
RELA-17-132158	02-61398	2017-04-18	PCB-148	5.09e-06	mg/kg	U	N	SO	REG	S	09:05	35.8763	-106.292	N		SD	2017-1408	EPA:1668C	1.5e-05	4.5	1	1.77425e+06	1.62805e+06	5.09
RELA-17-132158	02-61398	2017-04-18	PCB-158	0.00122	mg/kg		Y	SO	REG	S	09:05	35.8763	-106.292	N		SD	2017-1408	EPA:1668C	1.5e-05	4.5	1	1.77425e+06	1.62805e+06	5.09
RELA-17-132158	02-61398	2017-04-18	PCB-161	5.09e-06	mg/kg	U	N	SO	REG	S	09:05	35.8763	-106.292	N		SD	2017-1408	EPA:1668C	1.5e-05	4.5	1	1.77425e+06	1.62805e+06	5.09
RELA-17-132158	02-61398	2017-04-18	PCB-164	0.000963	mg/kg		Y	SO	REG	S	09:05	35.8763	-106.292	N		SD	2017-1408	EPA:1668C	1.5e-05	4.5	1	1.77425e+06	1.62805e+06	5.09
RELA-17-132158	02-61398	2017-04-18	PCB-165	5.09e-06	mg/kg	U	N	SO	REG	S	09:05	35.8763	-106.292	N		SD	2017-1408	EPA:1668C	1.5e-05	4.5	1	1.77425e+06	1.62805e+06	5.09
RELA-17-132158	02-61398	2017-04-18	PCB-181	5.09e-06	mg/kg	U	N	SO	REG	S	09:05	35.8763	-106.292	N		SD	2017-1408	EPA:1668C	1.5e-05	4.5	1	1.77425e+06	1.62805e+06	5.09
RELA-17-132158	02-61398	2017-04-18	PCB-184	5.09e-06	mg/kg	U	N	SO	REG	S	09:05	35.8763	-106.292	N		SD	2017-1408	EPA:1668C	1.5e-05	4.5	1	1.77425e+06	1.62805e+06	5.09
RELA-17-132158	02-61398	2017-04-18	PCB-186	5.09e-06	mg/kg	U	N	SO	REG	S	09:05	35.8763	-106.292	N		SD	2017-1408	EPA:1668C	1.5e-05	4.5	1	1.77425e+06	1.62805e+06	5.09
RELA-17-132158	02-61398	2017-04-18	PCB-191	0.000336	mg/kg		Y	SO	REG	S	09:05	35.8763	-106.292	N		SD	2017-1408	EPA:1668C	1.5e-05	4.5	1	1.77425e+06	1.62805e+06	5.09
RELA-17-132158	02-61398	2017-04-18	PCB-192	5.09e-06	mg/kg	U	N	SO	REG	S	09:05	35.8763	-106.292	N		SD	2017-1408	EPA:1668C	1.5e-05	4.5	1	1.77425e+06	1.62805e+06	5.09
RELA-17-132158	02-61398	2017-04-18	PCB-204	5.09e-06	mg/kg	U	N	SO	REG	S	09:05	35.8763	-106.292	N		SD	2017-1408	EPA:1668C	1.5e-05	4.5	1	1.77425e+06	1.62805e+06	5.09
RELA-17-132158	02-61398	2017-04-18	PCB-205	0.000291	mg/kg		Y	SO	REG	S	09:05	35.8763	-106.292	N		SD	2017-1408	EPA:1668C	1.5e-05	4.5	1	1.77425e+06	1.62805e+06	5.09
RELA-17-132158	02-61398	2017-04-18	PCB-188	5.09e-06	mg/kg	U	N	SO	REG	S	09:05	35.8763	-106.292	N		SD	2017-1408	EPA:1668C	1.5e-05	4.5	1	1.77425e+06	1.62805e+06	5.09
RELA-17-132158	02-61398	2017-04-18	PCB-122	4.24e-05	mg/kg		Y	SO	REG	S	09:05	35.8763	-106.292	N		SD	2017-1408	EPA:1668C	1.5e-05	4.5	1	1.77425e+06	1.62805e+06	5.09
RELA-17-132158	02-61398	2017-04-18	Silver	0.495	mg/kg	U	N	SO	REG	S	09:05	35.8763	-106.292	N		SD	2017-1406	SW-846:6010C	0.495	4.1	1	1.77425e+06	1.62805e+06	98.9
RELA-17-132158	02-61398	2017-04-18	Aluminum	3100	mg/kg		Y	SO	REG	S	09:05	35.8763	-106.292	N		SD	2017-1406	SW-846:6010C	19.8	4.1	1	1.77425e+06	1.62805e+06	6730
RELA-17-132158	02-61398	2017-04-18	Arsenic	1.06	mg/kg		Y	SO	REG	S	09:05	35.8763	-106.292	N		SD	2017-1406	SW-846:6020	1.04	4.1	2	1.77425e+06	1.62805e+06	351
RELA-17-132158	02-61398	2017-04-18	Barium	52.3	mg/kg		Y	SO	REG	S	09:05	35.8763	-106.292	N		SD	2017-1406	SW-846:6010C	0.495	4.1	1	1.77425e+06	1.62805e+06	98.9
RELA-17-132158	02-61398	2017-04-18	Beryllium	0.404	mg/kg	*	Y	SO	REG	S	09:05	35.8763	-106.292	N		SD	2017-1406	SW-846:6020	0.104	4.1	2	1.77425e+06	1.62805e+06	20.8
RELA-17-132158	02-61398	2017-04-18	Calcium	1590	mg/kg	N	Y	SO	REG	S	09:05	35.8763	-106.292	N		SD	2017-1406	SW-846:6010C	24.7	4.1	1	1.77425e+06	1.62805e+06	7910
RELA-17-132158	02-61398	2017-04-18	Cadmium	0.495	mg/kg	U	N	SO	REG	S	09:05	35.8763	-106.292	N		SD	2017-1406	SW-846:6010C	0.495	4.1	1	1.77425e+06	1.62805e+06	98.9
RELA-17-132158	02-61398	2017-04-18	Cobalt	1.28	mg/kg		Y	SO	REG	S	09:05	35.8763	-106.292	N		SD	2017-1406	SW-846:6010C	0.495	4.1	1	1.77425e+06	1.62805e+06	148
RELA-17-132158	02-61398	2017-04-18	Chromium	9.19	mg/kg		Y	SO	REG	S	09:05	35.8763	-106.292	N		SD	2017-1406	SW-846:6010C	0.495	4.1	1	1.77425e+06	1.62805e+06	148
RELA-17-132158	02-61398	2017-04-18	Copper	4.67	mg/kg		Y	SO	REG	S	09:05	35.8763	-106.292	N		SD	2017-1406	SW-846:6010C	0.989	4.1	1	1.77425e+06	1.62805e+06	297
RELA-17-132158	02-61398	2017-04-18	Total decaCB	3.41e-05	mg/kg		Y	SO	REG	S	09:05	35.8763	-106.292	N		SD	2017-1408	EPA:1668C		4.5	1	1.77425e+06	1.62805e+06
RELA-17-132158	02-61398	2017-04-18	Iron	7850	mg/kg		Y	SO	REG	S	09:05	35.8763	-106.292	N		SD	2017-1406	SW-846:6010C	24.7	4.1	1	1.77425e+06	1.62805e+06	7910
RELA-17-132158	02-61398	2017-04-18	Mercury	0.0622	mg/kg		Y	SO	REG	S	09:05	35.8763	-106.292	N		SD	2017-1406	SW-846:7471A	0.012	4.1	1	1.77425e+06	1.62805e+06	4.03
RELA-17-132158	02-61398	2017-04-18	Potassium	651	mg/kg	N	Y	SO	REG	S	09:05	35.8763	-106.292	N		SD	2017-1406	SW-846:6010C	24.7	4.1	1	1.77425e+06	1.62805e+06	6330
RELA-17-132158	02-61398	2017-04-18	Magnesium	671	mg/kg	N	Y	SO	REG	S	09:05	35.8763	-106.292	N		SD	2017-1406	SW-846:6010C	29.7	4.1	1	1.77425e+06	1.62805e+06	8410
RELA-17-132158	02-61398	2017-04-18	Manganese	242	mg/kg		Y	SO	REG	S	09:05	35.8763	-106.292	N		SD	2017-1406	SW-846:6010C	0.989	4.1	1	1.77425e+06	1.62805e+06	198
RELA-17-132158	02-61398	2017-04-18	Sodium	127	mg/kg		Y	SO	REG	S	09:05	35.8763	-106.292	N		SD	2017-1406	SW-846:6010C	24.7	4.1	1	1.77425e+06	1.62805e+06	6930
RELA-17-132158	02-61398	2017-04-18	Nickel	3.04	mg/kg	*	Y	SO	REG	S	09:05	35.8763	-106.292	N		SD	2017-1406	SW-846:6020	0.415	4.1	2	1.77425e+06	1.62805e+06	104
RELA-17-132158	02-61398	2017-04-18	Lead	12	mg/kg		Y	SO	REG	S	09:05	35.8763	-106.292	N		SD	2017-1406	SW-846:6010C	0.989	4.1	1	1.77425e+06	1.62805e+06	326
RELA-17-132158	02-61398	2017-04-18	PCB-108/PCB-124	0.000168	mg/kg		Y	SO	REG	S	09:05	35.8763	-106.292	N		SD	2017-1408	EPA:1668C	3.1e-05	4.5	1	1.77425e+06	1.62805e+06	10.2
RELA-17-132158	02-61398	2017-04-18	PCB-110/PCB-115	1.02e-05	mg/kg	U	N	SO	REG	S	09:05	35.8763	-106.292	N		SD	2017-1408	EPA:1668C	3.1e-05	4.5	1	1.77425e+06	1.62805e+06	10.2
RELA-17-132158	02-61398	2017-04-18	PCB-12/PCB-13	1.08e-05	mg/kg	U	N	SO	REG	S	09:05	35.8763	-106.292	N		SD	2017-1408	EPA:1668C	3.1e-05	4.5	1	1.77425e+06	1.62805e+06	10.8
RELA-17-132158	02-61398	2017-04-18	PCB-128/PCB-166	0.00166	mg/kg		Y	SO	REG	S	09:05	35.8763	-106.292	N		SD	2017-1408	EPA:1668C	3.1e-05	4.5	1	1.77425e+06	1.62805e+06	10.2
RELA-17-132158	02-61398	2017-04-18	PCB-129/PCB-138/PCB-163	0.0142	mg/kg		Y	SO	REG	S	09:05	35.8763	-106.292	N		SD	2017-1408	EPA:1668C	4.6e-05	4.5	1	1.77425e+06	1.62805e+06	15.3
RELA-17-132158	02-61398	2017-04-18	PCB-135/PCB-151	0.00548	mg/kg		Y	SO	REG	S	09:05	35.8763	-106.292	N		SD	2017-1408	EPA:1668C	3.1e-05	4.5	1	1.77425e+06	1.62805e+06	10.2
RELA-17-132158	02-61398	2017-04-18	PCB-139/PCB-140	0.000127	mg/kg		Y	SO	REG	S	09:05	35.8763	-106.292	N		SD	2017-1408	EPA:1668C	3.1e-05	4.5	1	1.77425e+06	1.62805e+06	10.2
RELA-17-132158	02-61398	2017-04-18	PCB-147/PCB-149	0.0111	mg/kg		Y	SO	REG	S	09:05	35.8763	-106.292	N		SD	2017-1408	EPA:1668C	3.1e-05	4.5	1	1.77425e+06	1.62805e+06	10.2
RELA-17-132158	02-61398	2017-04-18	PCB-153/PCB-168	0.012	mg/kg		Y	SO	REG	S	09:05	35.8763	-106.292	N		SD	2017-1408	EPA:1668C	3.1e-05	4.5	1	1.77425e+06	1.62805e+06	10.2
RELA-17-132158	02-61398	2017-04-18	PCB-156/PCB-157	0.00126	mg/kg		Y	SO	REG	S	09:05	35.8763	-106.292	N		SD	2017-1408	EPA:1668C	3.1e-05	4.5	1	1.77425e+06	1.62805e+06	10.2
RELA-17-132158	02-61398	2017-04-18	PCB-171/PCB-173	0.00175	mg/kg		Y	SO	REG	S	09:05	35.8763	-106.292	N		SD	2017-1408	EPA:1668C	3.1e-05	4.5	1	1.77425e+06	1.62805e+06	10.2
RELA-17-132158	02-61398	2017-04-18	PCB-18/PCB-30	3.79e-05	mg/kg		Y	SO	REG	S	09:05	35.8763	-106.292	N		SD	2017-1408	EPA:1668C	3.1e-05	4.5	1	1.77425e+06	1.62805e+06	10.2
RELA-17-132158	02-61398	2017-04-18	PCB-180/PCB-193	1.02e-05	mg/kg	U	N	SO	REG	S	09:05	35.8763	-106.292	N		SD	2017-1408	EPA:1668C	3.1e-05	4.5	1	1.77425e+06	1.62805e+06	10.2
RELA-17-132158	02-61398	2017-04-18	PCB-183/PCB-185	0.00391	mg/kg		Y	SO	REG	S	09:05	35.8763	-106.292	N		SD	2017-1408	EPA:1668C	3.1e-05	4.5	1	1.77425e+06	1.62805e+06	10.2
RELA-17-132158	02-61398	2017-04-18	PCB-197/PCB-200	0.000591	mg/kg		Y	SO	REG	S	09:05	35.8763	-106.292	N		SD	2017-1408	EPA:1668C	3.1e-05	4.5	1	1.77425e+06	1.62805e+06	10.2
RELA-17-132158	02-61398	2017-04-18	PCB-198/PCB-199	0.00421	mg/kg		Y	SO	REG	S	09:05	35.8763	-106.292	N		SD	2017-1408	EPA:1668C	3.1e-05	4.5	1	1.77425e+06	1.62805e+06	10.2
RELA-17-132158	02-61398	2017-04-18	PCB-20/PCB-28	5.43e-05	mg/kg		Y	SO	REG	S	09:05	35.8763	-106.292	N		SD	2017-1408	EPA:1668C	3.1e-05	4.5	1	1.77425e+06	1.62805e+06	10.2
RELA-17-132158	02-61398	2017-04-18	PCB-21/PCB-33	3.32e-05	mg/kg		Y	SO	REG	S	09:05	35.8763	-106.292	N		SD	2017-1408	EPA:1668C	3.1e-05	4.5	1	1.77425e+06	1.62805e+06	10.2
RELA-17-132158	02-61398	2017-04-18	PCB-26/PCB-29	2e-05	mg/kg	J	Y	SO	REG	S	09:05	35.8763	-106.292	N		SD	2017-1408	EPA:1668C	3.1e-05	4.5	1	1.77425e+06	1.62805e+06	10.2
RELA-17-132158	02-61398	2017-04-18	PCB-40/PCB-71	9.57e-05	mg/kg		Y	SO	REG	S	09:05	35.8763	-106.292	N		SD	2017-1408	EPA:1668C	3.1e-05	4.5	1	1.77425e+06	1.62805e+06	10.2
RELA-17-132158	02-61398	2017-04-18	PCB-44/PCB-47/PCB-65	0.000651	mg/kg		Y	SO	REG	S	09:05	35.8763	-106.292	N		SD	2017-1408	EPA:1668C	4.6e-05	4.5	1	1.77425e+06	1.62805e+06	15.3
RELA-17-132158	02-61398	2017-04-18	PCB-45/PCB-51	2.58e-05	mg/kg	J	Y	SO	REG	S	09:05	35.8763	-106.292	N		SD	2017-1408	EPA:1668C	3.1e-05	4.5	1	1.77425e+06	1.62805e+06	10.2
RELA-17-132158	02-61398	2017-04-18	PCB-49/PCB-69	0.000325	mg/kg		Y	SO	REG	S	09:05	35.8763	-106.292	N		SD	2017-1408	EPA:1668C	3.1e-05	4.5	1	1.77425e+06	1.62805e+06	10.2
RELA-17-132158	02-61398	2017-04-18	PCB-50/PCB-53	3.57e-05	mg/kg		Y	SO	REG	S	09:05	35.8763	-106.292	N		SD	2017-1408	EPA:1668C	3.1e-05	4.5	1	1.77425e+06	1.62805e+06	10.2
RELA-17-132158	02-61398	2017-04-18	PCB-59/PCB-62/PCB-75	1.71e-05	mg/kg	J	Y	SO	REG	S	09:05	35.8763	-106.292	N		SD	2017-1408	EPA:1668C	4.6e-05	4.5	1	1.77425e+06	1.62805e+06	15.3
RELA-17-132158	02-61398	2017-04-18	PCB-61/PCB-70/PCB-74/PCB-76	0.00139	mg/kg		Y	SO	REG	S	09:05	35.8763	-106.292	N		SD	2017-1408	EPA:1668C	6.1e-05	4.5	1	1.77425e+06	1.62805e+06	20.3
RELA-17-132158	02-61398	2017-04-18	PCB-85/PCB-116/PCB-117	0.000558	mg/kg		Y	SO	REG	S	09:05	35.8763	-106.292	N		SD	2017-1408	EPA:1668C	4.6e-05	4.5	1	1.77425e+06	1.62805e+06	15.3
RELA-17-132158	02-61398	2017-04-18	PCB-86/87/97/109/119/125	0.00239	mg/kg		Y	SO	REG	S	09:05	35.8763	-106.292	N		SD	2017-1408	EPA:1668C	9.2e-05	4.5	1	1.77425e+06	1.62805e+06	30.6
RELA-17-132158	02-61398	2017-04-18	PCB-88/PCB-91	0.000405	mg/kg		Y	SO	REG	S	09:05	35.8763	-106.292	N		SD	2017-1408	EPA:1668C	3.1e-05	4.5	1	1.77425e+06	1.62805e+06	10.2
RELA-17-132158	02-61398	2017-04-18	PCB-90/PCB-101/PCB-113	0.00392	mg/kg		Y	SO	REG	S	09:05	35.8763	-106.292	N		SD	2017-1408	EPA:1668C	4.6e-05	4.5	1	1.77425e+06	1.62805e+06	15.3
RELA-17-132158	02-61398	2017-04-18	PCB-93/PCB-100	1.77e-05	mg/kg	J	Y	SO	REG	S	09:05	35.8763	-106.292	N		SD	2017-1408	EPA:1668C	3.1e-05	4.5	1	1.77425e+06	1.62805e+06	10.2
RELA-17-132158	02-61398	2017-04-18	PCB-98/PCB-102	8.34e-05	mg/kg		Y	SO	REG	S	09:05	35.8763	-106.292	N		SD	2017-1408	EPA:1668C	3.1e-05	4.5	1	1.77425e+06	1.62805e+06	10.2
RELA-17-132158	02-61398	2017-04-18	Antimony	0.989	mg/kg	U	N	SO	REG	S	09:05	35.8763	-106.292	N		SD	2017-1406	SW-846:6010C	0.989	4.1	1	1.77425e+06	1.62805e+06	326
RELA-17-132158	02-61398	2017-04-18	Selenium	0.439	mg/kg	J	Y	SO	REG	S	09:05	35.8763	-106.292	N		SD	2017-1406	SW-846:6020	1.04	4.1	2	1.77425e+06	1.62805e+06	374
RELA-17-132158	02-61398	2017-04-18	Temperature	5	deg C		Y	SO	REG	S	09:05	35.8763	-106.292	N		SD	2017-1408	EPA:170.0				1.77425e+06	1.62805e+06
RELA-17-132158	02-61398	2017-04-18	Temperature	2	deg C		Y	SO	REG	S	09:05	35.8763	-106.292	N		SD	2017-1406	EPA:170.0				1.77425e+06	1.62805e+06
RELA-17-132158	02-61398	2017-04-18	Thallium	0.415	mg/kg	U	N	SO	REG	S	09:05	35.8763	-106.292	N		SD	2017-1406	SW-846:6020	0.415	4.1	2	1.77425e+06	1.62805e+06	145
RELA-17-132158	02-61398	2017-04-18	Vanadium	9.88	mg/kg		Y	SO	REG	S	09:05	35.8763	-106.292	N		SD	2017-1406	SW-846:6010C	0.495	4.1	1	1.77425e+06	1.62805e+06	98.9
RELA-17-132158	02-61398	2017-04-18	Zinc	45.6	mg/kg	N*	Y	SO	REG	S	09:05	35.8763	-106.292	N		SD	2017-1406	SW-846:6010C	0.989	4.1	1	1.77425e+06	1.62805e+06	396
RELA-17-132159	02-61399	2017-04-18	PCB-4	6.34e-06	mg/kg	U	N	SO	REG	S	10:35	35.8763	-106.291	N		SD	2017-1408	EPA:1668C	8.3e-05	2.8	1	1.77425e+06	1.62815e+06	6.34
RELA-17-132157	02-61397	2017-04-18	Total PCB	0.286	mg/kg	J	Y	SO	REG	S	10:05	35.8766	-106.291	N		SD	2017-1408	EPA:1668C		2.8	1	1.77435e+06	1.62825e+06
RELA-17-132159	02-61399	2017-04-18	PCB-54	6.34e-06	mg/kg	U	N	SO	REG	S	10:35	35.8763	-106.291	N		SD	2017-1408	EPA:1668C	1.9e-05	2.8	1	1.77425e+06	1.62815e+06	6.34
RELA-17-132159	02-61399	2017-04-18	PCB-5	6.34e-06	mg/kg	U	N	SO	REG	S	10:35	35.8763	-106.291	N		SD	2017-1408	EPA:1668C	1.9e-05	2.8	1	1.77425e+06	1.62815e+06	6.34
RELA-17-132159	02-61399	2017-04-18	PCB-31	9.85e-06	mg/kg	J	Y	SO	REG	S	10:35	35.8763	-106.291	N		SD	2017-1408	EPA:1668C	1.9e-05	2.8	1	1.77425e+06	1.62815e+06	6.34
RELA-17-132159	02-61399	2017-04-18	Tetrachlorodibenzodioxin[2,3,7,8-]	9.46e-08	mg/kg	U	N	SO	REG	S	10:35	35.8763	-106.291	N		SD	2017-1408	SW-846:8290A	9.2e-07	2.8	1	1.77425e+06	1.62815e+06	0.307
RELA-17-132159	02-61399	2017-04-18	Hexachlorodibenzodioxin[1,2,3,7,8,9-]	1.33e-06	mg/kg	J	Y	SO	REG	S	10:35	35.8763	-106.291	N		SD	2017-1408	SW-846:8290A	4.6e-06	2.8	1	1.77425e+06	1.62815e+06	1.53
RELA-17-132159	02-61399	2017-04-18	PCB-11	4.4e-05	mg/kg	J	Y	SO	REG	S	10:35	35.8763	-106.291	N		SD	2017-1408	EPA:1668C	0.00019	2.8	1	1.77425e+06	1.62815e+06	18.9
RELA-17-132159	02-61399	2017-04-18	PCB-15	6.34e-06	mg/kg	U	N	SO	REG	S	10:35	35.8763	-106.291	N		SD	2017-1408	EPA:1668C	1.9e-05	2.8	1	1.77425e+06	1.62815e+06	6.34
RELA-17-132159	02-61399	2017-04-18	PCB-209	5.83e-05	mg/kg		Y	SO	REG	S	10:35	35.8763	-106.291	N		SD	2017-1408	EPA:1668C	1.9e-05	2.8	1	1.77425e+06	1.62815e+06	6.34
RELA-17-132159	02-61399	2017-04-18	PCB-1	6.34e-06	mg/kg	U	N	SO	REG	S	10:35	35.8763	-106.291	N		SD	2017-1408	EPA:1668C	3.5e-05	2.8	1	1.77425e+06	1.62815e+06	6.34
RELA-17-132159	02-61399	2017-04-18	PCB-2	6.34e-06	mg/kg	U	N	SO	REG	S	10:35	35.8763	-106.291	N		SD	2017-1408	EPA:1668C	1.9e-05	2.8	1	1.77425e+06	1.62815e+06	6.34
RELA-17-132159	02-61399	2017-04-18	PCB-3	6.34e-06	mg/kg	U	N	SO	REG	S	10:35	35.8763	-106.291	N		SD	2017-1408	EPA:1668C	1.9e-05	2.8	1	1.77425e+06	1.62815e+06	6.34
RELA-17-132159	02-61399	2017-04-18	PCB-202	0.00132	mg/kg		Y	SO	REG	S	10:35	35.8763	-106.291	N		SD	2017-1408	EPA:1668C	1.9e-05	2.8	1	1.77425e+06	1.62815e+06	6.34
RELA-17-132159	02-61399	2017-04-18	Total triCB	2.28e-05	mg/kg	J	Y	SO	REG	S	10:35	35.8763	-106.291	N		SD	2017-1408	EPA:1668C		2.8	1	1.77425e+06	1.62815e+06
RELA-17-132159	02-61399	2017-04-18	Total pentaCB	0.0116	mg/kg	J	Y	SO	REG	S	10:35	35.8763	-106.291	N		SD	2017-1408	EPA:1668C		2.8	1	1.77425e+06	1.62815e+06
RELA-17-132159	02-61399	2017-04-18	Total diCB	4.4e-05	mg/kg	J	Y	SO	REG	S	10:35	35.8763	-106.291	N		SD	2017-1408	EPA:1668C		2.8	1	1.77425e+06	1.62815e+06
RELA-17-132159	02-61399	2017-04-18	PCB-6	6.34e-06	mg/kg	U	N	SO	REG	S	10:35	35.8763	-106.291	N		SD	2017-1408	EPA:1668C	1.9e-05	2.8	1	1.77425e+06	1.62815e+06	6.34
RELA-17-132159	02-61399	2017-04-18	Total hexaCB	0.112	mg/kg	J	Y	SO	REG	S	10:35	35.8763	-106.291	N		SD	2017-1408	EPA:1668C		2.8	1	1.77425e+06	1.62815e+06
RELA-17-132159	02-61399	2017-04-18	Total tetraCB	0.0007	mg/kg	J	Y	SO	REG	S	10:35	35.8763	-106.291	N		SD	2017-1408	EPA:1668C		2.8	1	1.77425e+06	1.62815e+06
RELA-17-132159	02-61399	2017-04-18	Total monoCB	0	mg/kg	U	N	SO	REG	S	10:35	35.8763	-106.291	N		SD	2017-1408	EPA:1668C		2.8	1	1.77425e+06	1.62815e+06
RELA-17-132159	02-61399	2017-04-18	Total heptaCB	0.128	mg/kg		Y	SO	REG	S	10:35	35.8763	-106.291	N		SD	2017-1408	EPA:1668C		2.8	1	1.77425e+06	1.62815e+06
RELA-17-132159	02-61399	2017-04-18	Pentachlorodibenzofurans (Totals)	2.43e-05	mg/kg	J	Y	SO	REG	S	10:35	35.8763	-106.291	N		SD	2017-1408	SW-846:8290A		2.8	1	1.77425e+06	1.62815e+06
RELA-17-132159	02-61399	2017-04-18	PCB-118	0.00121	mg/kg		Y	SO	REG	S	10:35	35.8763	-106.291	N		SD	2017-1408	EPA:1668C	1.9e-05	2.8	1	1.77425e+06	1.62815e+06	6.34
RELA-17-132159	02-61399	2017-04-18	PCB-66	4.14e-05	mg/kg		Y	SO	REG	S	10:35	35.8763	-106.291	N		SD	2017-1408	EPA:1668C	1.9e-05	2.8	1	1.77425e+06	1.62815e+06	6.34
RELA-17-132159	02-61399	2017-04-18	PCB-77	1.86e-05	mg/kg	J	Y	SO	REG	S	10:35	35.8763	-106.291	N		SD	2017-1408	EPA:1668C	1.9e-05	2.8	1	1.77425e+06	1.62815e+06	6.34
RELA-17-132159	02-61399	2017-04-18	PCB-105	0.000363	mg/kg		Y	SO	REG	S	10:35	35.8763	-106.291	N		SD	2017-1408	EPA:1668C	1.9e-05	2.8	1	1.77425e+06	1.62815e+06	6.34
RELA-17-132159	02-61399	2017-04-18	Octachlorodibenzodioxin[1,2,3,4,6,7,8,9-]	0.000881	mg/kg		Y	SO	REG	S	10:35	35.8763	-106.291	N		SD	2017-1408	SW-846:8290A	9.2e-06	2.8	1	1.77425e+06	1.62815e+06	3.07
RELA-17-132159	02-61399	2017-04-18	PCB-169	6.34e-06	mg/kg	U	N	SO	REG	S	10:35	35.8763	-106.291	N		SD	2017-1408	EPA:1668C	1.9e-05	2.8	1	1.77425e+06	1.62815e+06	6.34
RELA-17-132159	02-61399	2017-04-18	PCB-60	1.3e-05	mg/kg	J	Y	SO	REG	S	10:35	35.8763	-106.291	N		SD	2017-1408	EPA:1668C	1.9e-05	2.8	1	1.77425e+06	1.62815e+06	6.34
RELA-17-132159	02-61399	2017-04-18	PCB-10	6.34e-06	mg/kg	U	N	SO	REG	S	10:35	35.8763	-106.291	N		SD	2017-1408	EPA:1668C	1.9e-05	2.8	1	1.77425e+06	1.62815e+06	6.34
RELA-17-132159	02-61399	2017-04-18	PCB-7	6.34e-06	mg/kg	U	N	SO	REG	S	10:35	35.8763	-106.291	N		SD	2017-1408	EPA:1668C	1.9e-05	2.8	1	1.77425e+06	1.62815e+06	6.34
RELA-17-132159	02-61399	2017-04-18	PCB-80	6.34e-06	mg/kg	U	N	SO	REG	S	10:35	35.8763	-106.291	N		SD	2017-1408	EPA:1668C	1.9e-05	2.8	1	1.77425e+06	1.62815e+06	6.34
RELA-17-132159	02-61399	2017-04-18	PCB-155	6.34e-06	mg/kg	U	N	SO	REG	S	10:35	35.8763	-106.291	N		SD	2017-1408	EPA:1668C	1.9e-05	2.8	1	1.77425e+06	1.62815e+06	6.34
RELA-17-132159	02-61399	2017-04-18	Hexachlorodibenzodioxins (Total)	1.7e-05	mg/kg	J	Y	SO	REG	S	10:35	35.8763	-106.291	N		SD	2017-1408	SW-846:8290A		2.8	1	1.77425e+06	1.62815e+06
RELA-17-132159	02-61399	2017-04-18	PCB-9	6.34e-06	mg/kg	U	N	SO	REG	S	10:35	35.8763	-106.291	N		SD	2017-1408	EPA:1668C	1.9e-05	2.8	1	1.77425e+06	1.62815e+06	6.34
RELA-17-132159	02-61399	2017-04-18	PCB-14	6.34e-06	mg/kg	U	N	SO	REG	S	10:35	35.8763	-106.291	N		SD	2017-1408	EPA:1668C	1.9e-05	2.8	1	1.77425e+06	1.62815e+06	6.34
RELA-17-132159	02-61399	2017-04-18	PCB-8	6.34e-06	mg/kg	U	N	SO	REG	S	10:35	35.8763	-106.291	N		SD	2017-1408	EPA:1668C	1.9e-05	2.8	1	1.77425e+06	1.62815e+06	6.34
RELA-17-132159	02-61399	2017-04-18	PCB-170	0.0142	mg/kg		Y	SO	REG	S	10:35	35.8763	-106.291	N		SD	2017-1408	EPA:1668C	1.9e-05	2.8	1	1.77425e+06	1.62815e+06	6.34
RELA-17-132159	02-61399	2017-04-18	PCB-52	0.000245	mg/kg		Y	SO	REG	S	10:35	35.8763	-106.291	N		SD	2017-1408	EPA:1668C	1.9e-05	2.8	1	1.77425e+06	1.62815e+06	6.34
RELA-17-132159	02-61399	2017-04-18	PCB-133	0.000241	mg/kg		Y	SO	REG	S	10:35	35.8763	-106.291	N		SD	2017-1408	EPA:1668C	1.9e-05	2.8	1	1.77425e+06	1.62815e+06	6.34
RELA-17-132159	02-61399	2017-04-18	PCB-137	0.000294	mg/kg		Y	SO	REG	S	10:35	35.8763	-106.291	N		SD	2017-1408	EPA:1668C	1.9e-05	2.8	1	1.77425e+06	1.62815e+06	6.34
RELA-17-132159	02-61399	2017-04-18	PCB-194	0.00764	mg/kg		Y	SO	REG	S	10:35	35.8763	-106.291	N		SD	2017-1408	EPA:1668C	1.9e-05	2.8	1	1.77425e+06	1.62815e+06	6.34
RELA-17-132159	02-61399	2017-04-18	Heptachlorodibenzodioxin[1,2,3,4,6,7,8-]	8.85e-05	mg/kg		Y	SO	REG	S	10:35	35.8763	-106.291	N		SD	2017-1408	SW-846:8290A	4.6e-06	2.8	1	1.77425e+06	1.62815e+06	1.53
RELA-17-132158	02-61398	2017-04-18	Pentachlorodibenzodioxins (Total)	6.86e-06	mg/kg	J	Y	SO	REG	S	09:05	35.8763	-106.292	N		SD	2017-1408	SW-846:8290A		4.5	1	1.77425e+06	1.62805e+06
RELA-17-132159	02-61399	2017-04-18	PCB-42	1.18e-05	mg/kg	J	Y	SO	REG	S	10:35	35.8763	-106.291	N		SD	2017-1408	EPA:1668C	1.9e-05	2.8	1	1.77425e+06	1.62815e+06	6.34
RELA-17-132159	02-61399	2017-04-18	PCB-17	6.34e-06	mg/kg	U	N	SO	REG	S	10:35	35.8763	-106.291	N		SD	2017-1408	EPA:1668C	1.9e-05	2.8	1	1.77425e+06	1.62815e+06	6.34
RELA-17-132159	02-61399	2017-04-18	PCB-34	6.34e-06	mg/kg	U	N	SO	REG	S	10:35	35.8763	-106.291	N		SD	2017-1408	EPA:1668C	1.9e-05	2.8	1	1.77425e+06	1.62815e+06	6.34
RELA-17-132159	02-61399	2017-04-18	PCB-35	6.34e-06	mg/kg	U	N	SO	REG	S	10:35	35.8763	-106.291	N		SD	2017-1408	EPA:1668C	1.9e-05	2.8	1	1.77425e+06	1.62815e+06	6.34
RELA-17-132159	02-61399	2017-04-18	Heptachlorodibenzodioxins (Total)	0.000171	mg/kg		Y	SO	REG	S	10:35	35.8763	-106.291	N		SD	2017-1408	SW-846:8290A		2.8	1	1.77425e+06	1.62815e+06
RELA-17-132159	02-61399	2017-04-18	PCB-95	0.00328	mg/kg		Y	SO	REG	S	10:35	35.8763	-106.291	N		SD	2017-1408	EPA:1668C	1.9e-05	2.8	1	1.77425e+06	1.62815e+06	6.34
RELA-17-132159	02-61399	2017-04-18	PCB-99	0.000298	mg/kg		Y	SO	REG	S	10:35	35.8763	-106.291	N		SD	2017-1408	EPA:1668C	1.9e-05	2.8	1	1.77425e+06	1.62815e+06	6.34
RELA-17-132159	02-61399	2017-04-18	PCB-132	0.00658	mg/kg		Y	SO	REG	S	10:35	35.8763	-106.291	N		SD	2017-1408	EPA:1668C	1.9e-05	2.8	1	1.77425e+06	1.62815e+06	6.34
RELA-17-132159	02-61399	2017-04-18	PCB-136	0.00268	mg/kg		Y	SO	REG	S	10:35	35.8763	-106.291	N		SD	2017-1408	EPA:1668C	1.9e-05	2.8	1	1.77425e+06	1.62815e+06	6.34
RELA-17-132159	02-61399	2017-04-18	PCB-174	0.0153	mg/kg		Y	SO	REG	S	10:35	35.8763	-106.291	N		SD	2017-1408	EPA:1668C	1.9e-05	2.8	1	1.77425e+06	1.62815e+06	6.34
RELA-17-132159	02-61399	2017-04-18	PCB-19	6.34e-06	mg/kg	U	N	SO	REG	S	10:35	35.8763	-106.291	N		SD	2017-1408	EPA:1668C	1.9e-05	2.8	1	1.77425e+06	1.62815e+06	6.34
RELA-17-132159	02-61399	2017-04-18	PCB-27	6.34e-06	mg/kg	U	N	SO	REG	S	10:35	35.8763	-106.291	N		SD	2017-1408	EPA:1668C	1.9e-05	2.8	1	1.77425e+06	1.62815e+06	6.34
RELA-17-132159	02-61399	2017-04-18	PCB-32	6.34e-06	mg/kg	U	N	SO	REG	S	10:35	35.8763	-106.291	N		SD	2017-1408	EPA:1668C	1.9e-05	2.8	1	1.77425e+06	1.62815e+06	6.34
RELA-17-132159	02-61399	2017-04-18	PCB-16	6.34e-06	mg/kg	U	N	SO	REG	S	10:35	35.8763	-106.291	N		SD	2017-1408	EPA:1668C	1.9e-05	2.8	1	1.77425e+06	1.62815e+06	6.34
RELA-17-132159	02-61399	2017-04-18	PCB-22	6.34e-06	mg/kg	U	N	SO	REG	S	10:35	35.8763	-106.291	N		SD	2017-1408	EPA:1668C	1.9e-05	2.8	1	1.77425e+06	1.62815e+06	6.34
RELA-17-132159	02-61399	2017-04-18	PCB-36	6.34e-06	mg/kg	U	N	SO	REG	S	10:35	35.8763	-106.291	N		SD	2017-1408	EPA:1668C	1.9e-05	2.8	1	1.77425e+06	1.62815e+06	6.34
RELA-17-132159	02-61399	2017-04-18	PCB-39	6.34e-06	mg/kg	U	N	SO	REG	S	10:35	35.8763	-106.291	N		SD	2017-1408	EPA:1668C	1.9e-05	2.8	1	1.77425e+06	1.62815e+06	6.34
RELA-17-132159	02-61399	2017-04-18	PCB-37	6.34e-06	mg/kg	U	N	SO	REG	S	10:35	35.8763	-106.291	N		SD	2017-1408	EPA:1668C	1.9e-05	2.8	1	1.77425e+06	1.62815e+06	6.34
RELA-17-132159	02-61399	2017-04-18	Heptachlorodibenzofurans (Total)	4.3e-05	mg/kg	J	Y	SO	REG	S	10:35	35.8763	-106.291	N		SD	2017-1408	SW-846:8290A		2.8	1	1.77425e+06	1.62815e+06
RELA-17-132159	02-61399	2017-04-18	Octachlorodibenzofuran[1,2,3,4,6,7,8,9-]	2.46e-05	mg/kg		Y	SO	REG	S	10:35	35.8763	-106.291	N		SD	2017-1408	SW-846:8290A	9.2e-06	2.8	1	1.77425e+06	1.62815e+06	3.07
RELA-17-132158	02-61398	2017-04-18	Hexachlorodibenzodioxin[1,2,3,4,7,8-]	4.02e-06	mg/kg	J	Y	SO	REG	S	09:05	35.8763	-106.292	N		SD	2017-1408	SW-846:8290A	4.7e-06	4.5	1	1.77425e+06	1.62805e+06	1.55
RELA-17-132159	02-61399	2017-04-18	PCB-189	0.000584	mg/kg		Y	SO	REG	S	10:35	35.8763	-106.291	N		SD	2017-1408	EPA:1668C	1.9e-05	2.8	1	1.77425e+06	1.62815e+06	6.34
RELA-17-132159	02-61399	2017-04-18	PCB-111	6.34e-06	mg/kg	U	N	SO	REG	S	10:35	35.8763	-106.291	N		SD	2017-1408	EPA:1668C	1.9e-05	2.8	1	1.77425e+06	1.62815e+06	6.34
RELA-17-132159	02-61399	2017-04-18	PCB-127	6.34e-06	mg/kg	U	N	SO	REG	S	10:35	35.8763	-106.291	N		SD	2017-1408	EPA:1668C	1.9e-05	2.8	1	1.77425e+06	1.62815e+06	6.34
RELA-17-132159	02-61399	2017-04-18	PCB-162	6.91e-05	mg/kg		Y	SO	REG	S	10:35	35.8763	-106.291	N		SD	2017-1408	EPA:1668C	1.9e-05	2.8	1	1.77425e+06	1.62815e+06	6.34
RELA-17-132159	02-61399	2017-04-18	PCB-159	6.34e-06	mg/kg	U	N	SO	REG	S	10:35	35.8763	-106.291	N		SD	2017-1408	EPA:1668C	1.9e-05	2.8	1	1.77425e+06	1.62815e+06	6.34
RELA-17-132159	02-61399	2017-04-18	PCB-175	0.000679	mg/kg		Y	SO	REG	S	10:35	35.8763	-106.291	N		SD	2017-1408	EPA:1668C	1.9e-05	2.8	1	1.77425e+06	1.62815e+06	6.34
RELA-17-132159	02-61399	2017-04-18	PCB-201	0.00101	mg/kg		Y	SO	REG	S	10:35	35.8763	-106.291	N		SD	2017-1408	EPA:1668C	1.9e-05	2.8	1	1.77425e+06	1.62815e+06	6.34
RELA-17-132159	02-61399	2017-04-18	PCB-206	0.00163	mg/kg		Y	SO	REG	S	10:35	35.8763	-106.291	N		SD	2017-1408	EPA:1668C	1.9e-05	2.8	1	1.77425e+06	1.62815e+06	6.34
RELA-17-132159	02-61399	2017-04-18	Pentachlorodibenzodioxin[1,2,3,7,8-]	8.12e-07	mg/kg	JK	Y	SO	REG	S	10:35	35.8763	-106.291	N		SD	2017-1408	SW-846:8290A	4.6e-06	2.8	1	1.77425e+06	1.62815e+06	1.53
RELA-17-132159	02-61399	2017-04-18	PCB-142	6.34e-06	mg/kg	U	N	SO	REG	S	10:35	35.8763	-106.291	N		SD	2017-1408	EPA:1668C	1.9e-05	2.8	1	1.77425e+06	1.62815e+06	6.34
RELA-17-132159	02-61399	2017-04-18	PCB-160	6.34e-06	mg/kg	U	N	SO	REG	S	10:35	35.8763	-106.291	N		SD	2017-1408	EPA:1668C	1.9e-05	2.8	1	1.77425e+06	1.62815e+06	6.34
RELA-17-132159	02-61399	2017-04-18	PCB-190	0.00321	mg/kg		Y	SO	REG	S	10:35	35.8763	-106.291	N		SD	2017-1408	EPA:1668C	1.9e-05	2.8	1	1.77425e+06	1.62815e+06	6.34
RELA-17-132159	02-61399	2017-04-18	PCB-72	6.34e-06	mg/kg	U	N	SO	REG	S	10:35	35.8763	-106.291	N		SD	2017-1408	EPA:1668C	1.9e-05	2.8	1	1.77425e+06	1.62815e+06	6.34
RELA-17-132159	02-61399	2017-04-18	PCB-56	3.46e-05	mg/kg		Y	SO	REG	S	10:35	35.8763	-106.291	N		SD	2017-1408	EPA:1668C	1.9e-05	2.8	1	1.77425e+06	1.62815e+06	6.34
RELA-17-132159	02-61399	2017-04-18	PCB-46	6.34e-06	mg/kg	U	N	SO	REG	S	10:35	35.8763	-106.291	N		SD	2017-1408	EPA:1668C	1.9e-05	2.8	1	1.77425e+06	1.62815e+06	6.34
RELA-17-132159	02-61399	2017-04-18	PCB-79	1.23e-05	mg/kg	J	Y	SO	REG	S	10:35	35.8763	-106.291	N		SD	2017-1408	EPA:1668C	1.9e-05	2.8	1	1.77425e+06	1.62815e+06	6.34
RELA-17-132159	02-61399	2017-04-18	PCB-58	6.34e-06	mg/kg	U	N	SO	REG	S	10:35	35.8763	-106.291	N		SD	2017-1408	EPA:1668C	1.9e-05	2.8	1	1.77425e+06	1.62815e+06	6.34
RELA-17-132159	02-61399	2017-04-18	Tetrachlorodibenzodioxins (Total)	0	mg/kg	U	N	SO	REG	S	10:35	35.8763	-106.291	N		SD	2017-1408	SW-846:8290A		2.8	1	1.77425e+06	1.62815e+06
RELA-17-132159	02-61399	2017-04-18	PCB-196	0.00457	mg/kg		Y	SO	REG	S	10:35	35.8763	-106.291	N		SD	2017-1408	EPA:1668C	1.9e-05	2.8	1	1.77425e+06	1.62815e+06	6.34
RELA-17-132159	02-61399	2017-04-18	Tetrachlorodibenzofuran[2,3,7,8-]	1.91e-06	mg/kg		Y	SO	REG	S	10:35	35.8763	-106.291	N		SD	2017-1408	SW-846:8290A	9.2e-07	2.8	1	1.77425e+06	1.62815e+06	0.307
RELA-17-132159	02-61399	2017-04-18	Tetrachlorodibenzofuran[2,3,7,8-]	1.68e-06	mg/kg		Y	SO	REG	S	10:35	35.8763	-106.291	N		SD	2017-1408	SW-846:8290A	9.2e-07	2.8	1	1.77425e+06	1.62815e+06	0.307
RELA-17-132159	02-61399	2017-04-18	PCB-146	0.00308	mg/kg		Y	SO	REG	S	10:35	35.8763	-106.291	N		SD	2017-1408	EPA:1668C	1.9e-05	2.8	1	1.77425e+06	1.62815e+06	6.34
RELA-17-132159	02-61399	2017-04-18	PCB-64	3.19e-05	mg/kg		Y	SO	REG	S	10:35	35.8763	-106.291	N		SD	2017-1408	EPA:1668C	1.9e-05	2.8	1	1.77425e+06	1.62815e+06	6.34
RELA-17-132159	02-61399	2017-04-18	PCB-41	7.34e-06	mg/kg	J	Y	SO	REG	S	10:35	35.8763	-106.291	N		SD	2017-1408	EPA:1668C	1.9e-05	2.8	1	1.77425e+06	1.62815e+06	6.34
RELA-17-132159	02-61399	2017-04-18	PCB-84	0.000253	mg/kg		Y	SO	REG	S	10:35	35.8763	-106.291	N		SD	2017-1408	EPA:1668C	1.9e-05	2.8	1	1.77425e+06	1.62815e+06	6.34
RELA-17-132159	02-61399	2017-04-18	PCB-92	0.000551	mg/kg		Y	SO	REG	S	10:35	35.8763	-106.291	N		SD	2017-1408	EPA:1668C	1.9e-05	2.8	1	1.77425e+06	1.62815e+06	6.34
RELA-17-132159	02-61399	2017-04-18	PCB-82	8.77e-05	mg/kg		Y	SO	REG	S	10:35	35.8763	-106.291	N		SD	2017-1408	EPA:1668C	1.9e-05	2.8	1	1.77425e+06	1.62815e+06	6.34
RELA-17-132159	02-61399	2017-04-18	PCB-179	0.00573	mg/kg		Y	SO	REG	S	10:35	35.8763	-106.291	N		SD	2017-1408	EPA:1668C	1.9e-05	2.8	1	1.77425e+06	1.62815e+06	6.34
RELA-17-132159	02-61399	2017-04-18	PCB-176	0.00167	mg/kg		Y	SO	REG	S	10:35	35.8763	-106.291	N		SD	2017-1408	EPA:1668C	1.9e-05	2.8	1	1.77425e+06	1.62815e+06	6.34
RELA-17-132159	02-61399	2017-04-18	PCB-130	0.000759	mg/kg		Y	SO	REG	S	10:35	35.8763	-106.291	N		SD	2017-1408	EPA:1668C	1.9e-05	2.8	1	1.77425e+06	1.62815e+06	6.34
RELA-17-132159	02-61399	2017-04-18	PCB-178	0.00322	mg/kg		Y	SO	REG	S	10:35	35.8763	-106.291	N		SD	2017-1408	EPA:1668C	1.9e-05	2.8	1	1.77425e+06	1.62815e+06	6.34
RELA-17-132159	02-61399	2017-04-18	PCB-187	0.0208	mg/kg		Y	SO	REG	S	10:35	35.8763	-106.291	N		SD	2017-1408	EPA:1668C	1.9e-05	2.8	1	1.77425e+06	1.62815e+06	6.34
RELA-17-132159	02-61399	2017-04-18	PCB-177	0.00846	mg/kg		Y	SO	REG	S	10:35	35.8763	-106.291	N		SD	2017-1408	EPA:1668C	1.9e-05	2.8	1	1.77425e+06	1.62815e+06	6.34
RELA-17-132159	02-61399	2017-04-18	PCB-167	0.00072	mg/kg		Y	SO	REG	S	10:35	35.8763	-106.291	N		SD	2017-1408	EPA:1668C	1.9e-05	2.8	1	1.77425e+06	1.62815e+06	6.34
RELA-17-132159	02-61399	2017-04-18	PCB-172	0.00277	mg/kg		Y	SO	REG	S	10:35	35.8763	-106.291	N		SD	2017-1408	EPA:1668C	1.9e-05	2.8	1	1.77425e+06	1.62815e+06	6.34
RELA-17-132159	02-61399	2017-04-18	PCB-203	0.00585	mg/kg		Y	SO	REG	S	10:35	35.8763	-106.291	N		SD	2017-1408	EPA:1668C	1.9e-05	2.8	1	1.77425e+06	1.62815e+06	6.34
RELA-17-132159	02-61399	2017-04-18	PCB-208	0.000285	mg/kg		Y	SO	REG	S	10:35	35.8763	-106.291	N		SD	2017-1408	EPA:1668C	1.9e-05	2.8	1	1.77425e+06	1.62815e+06	6.34
RELA-17-132159	02-61399	2017-04-18	PCB-195	0.00323	mg/kg		Y	SO	REG	S	10:35	35.8763	-106.291	N		SD	2017-1408	EPA:1668C	1.9e-05	2.8	1	1.77425e+06	1.62815e+06	6.34
RELA-17-132159	02-61399	2017-04-18	PCB-207	0.000223	mg/kg		Y	SO	REG	S	10:35	35.8763	-106.291	N		SD	2017-1408	EPA:1668C	1.9e-05	2.8	1	1.77425e+06	1.62815e+06	6.34
RELA-17-132159	02-61399	2017-04-18	PCB-134	0.00125	mg/kg		Y	SO	REG	S	10:35	35.8763	-106.291	N		SD	2017-1408	EPA:1668C	1.9e-05	2.8	1	1.77425e+06	1.62815e+06	6.34
RELA-17-132159	02-61399	2017-04-18	PCB-141	0.00653	mg/kg		Y	SO	REG	S	10:35	35.8763	-106.291	N		SD	2017-1408	EPA:1668C	1.9e-05	2.8	1	1.77425e+06	1.62815e+06	6.34
RELA-17-132159	02-61399	2017-04-18	PCB-38	6.34e-06	mg/kg	U	N	SO	REG	S	10:35	35.8763	-106.291	N		SD	2017-1408	EPA:1668C	1.9e-05	2.8	1	1.77425e+06	1.62815e+06	6.34
RELA-17-132159	02-61399	2017-04-18	Total nonaCB	0.00214	mg/kg		Y	SO	REG	S	10:35	35.8763	-106.291	N		SD	2017-1408	EPA:1668C		2.8	1	1.77425e+06	1.62815e+06
RELA-17-132159	02-61399	2017-04-18	Heptachlorodibenzofuran[1,2,3,4,7,8,9-]	1.02e-06	mg/kg	J	Y	SO	REG	S	10:35	35.8763	-106.291	N		SD	2017-1408	SW-846:8290A	4.6e-06	2.8	1	1.77425e+06	1.62815e+06	1.53
RELA-17-132159	02-61399	2017-04-18	Hexachlorodibenzofurans (Total)	2.29e-05	mg/kg	J	Y	SO	REG	S	10:35	35.8763	-106.291	N		SD	2017-1408	SW-846:8290A		2.8	1	1.77425e+06	1.62815e+06
RELA-17-132159	02-61399	2017-04-18	PCB-24	6.34e-06	mg/kg	U	N	SO	REG	S	10:35	35.8763	-106.291	N		SD	2017-1408	EPA:1668C	1.9e-05	2.8	1	1.77425e+06	1.62815e+06	6.34
RELA-17-132159	02-61399	2017-04-18	PCB-25	6.34e-06	mg/kg	U	N	SO	REG	S	10:35	35.8763	-106.291	N		SD	2017-1408	EPA:1668C	1.9e-05	2.8	1	1.77425e+06	1.62815e+06	6.34
RELA-17-132159	02-61399	2017-04-18	PCB-23	6.34e-06	mg/kg	U	N	SO	REG	S	10:35	35.8763	-106.291	N		SD	2017-1408	EPA:1668C	1.9e-05	2.8	1	1.77425e+06	1.62815e+06	6.34
RELA-17-132159	02-61399	2017-04-18	Total octaCB	0.0351	mg/kg		Y	SO	REG	S	10:35	35.8763	-106.291	N		SD	2017-1408	EPA:1668C		2.8	1	1.77425e+06	1.62815e+06
RELA-17-132159	02-61399	2017-04-18	Tetrachlorodibenzofurans (Totals)	5.59e-06	mg/kg		Y	SO	REG	S	10:35	35.8763	-106.291	N		SD	2017-1408	SW-846:8290A		2.8	1	1.77425e+06	1.62815e+06
RELA-17-132159	02-61399	2017-04-18	PCB-104	6.34e-06	mg/kg	U	N	SO	REG	S	10:35	35.8763	-106.291	N		SD	2017-1408	EPA:1668C	1.9e-05	2.8	1	1.77425e+06	1.62815e+06	6.34
RELA-17-132159	02-61399	2017-04-18	PCB-121	6.34e-06	mg/kg	U	N	SO	REG	S	10:35	35.8763	-106.291	N		SD	2017-1408	EPA:1668C	1.9e-05	2.8	1	1.77425e+06	1.62815e+06	6.34
RELA-17-132159	02-61399	2017-04-18	Pentachlorodibenzofuran[2,3,4,7,8-]	3.35e-06	mg/kg	J	Y	SO	REG	S	10:35	35.8763	-106.291	N		SD	2017-1408	SW-846:8290A	4.6e-06	2.8	1	1.77425e+06	1.62815e+06	1.53
RELA-17-132159	02-61399	2017-04-18	Pentachlorodibenzofuran[1,2,3,7,8-]	9.26e-07	mg/kg	J	Y	SO	REG	S	10:35	35.8763	-106.291	N		SD	2017-1408	SW-846:8290A	4.6e-06	2.8	1	1.77425e+06	1.62815e+06	1.53
RELA-17-132159	02-61399	2017-04-18	Hexachlorodibenzofuran[1,2,3,6,7,8-]	9.88e-07	mg/kg	JK	Y	SO	REG	S	10:35	35.8763	-106.291	N		SD	2017-1408	SW-846:8290A	4.6e-06	2.8	1	1.77425e+06	1.62815e+06	1.53
RELA-17-132159	02-61399	2017-04-18	PCB-126	2.81e-05	mg/kg		Y	SO	REG	S	10:35	35.8763	-106.291	N		SD	2017-1408	EPA:1668C	1.9e-05	2.8	1	1.77425e+06	1.62815e+06	6.34
RELA-17-132159	02-61399	2017-04-18	Hexachlorodibenzodioxin[1,2,3,6,7,8-]	2.72e-06	mg/kg	J	Y	SO	REG	S	10:35	35.8763	-106.291	N		SD	2017-1408	SW-846:8290A	4.6e-06	2.8	1	1.77425e+06	1.62815e+06	1.53
RELA-17-132159	02-61399	2017-04-18	PCB-83	9.44e-05	mg/kg		Y	SO	REG	S	10:35	35.8763	-106.291	N		SD	2017-1408	EPA:1668C	1.9e-05	2.8	1	1.77425e+06	1.62815e+06	6.34
RELA-17-132159	02-61399	2017-04-18	PCB-103	6.34e-06	mg/kg	U	N	SO	REG	S	10:35	35.8763	-106.291	N		SD	2017-1408	EPA:1668C	1.9e-05	2.8	1	1.77425e+06	1.62815e+06	6.34
RELA-17-132159	02-61399	2017-04-18	PCB-154	5.71e-05	mg/kg		Y	SO	REG	S	10:35	35.8763	-106.291	N		SD	2017-1408	EPA:1668C	1.9e-05	2.8	1	1.77425e+06	1.62815e+06	6.34
RELA-17-132159	02-61399	2017-04-18	PCB-182	6.34e-06	mg/kg	U	N	SO	REG	S	10:35	35.8763	-106.291	N		SD	2017-1408	EPA:1668C	1.9e-05	2.8	1	1.77425e+06	1.62815e+06	6.34
RELA-17-132159	02-61399	2017-04-18	Hexachlorodibenzofuran[2,3,4,6,7,8-]	1.77e-06	mg/kg	J	Y	SO	REG	S	10:35	35.8763	-106.291	N		SD	2017-1408	SW-846:8290A	4.6e-06	2.8	1	1.77425e+06	1.62815e+06	1.53
RELA-17-132159	02-61399	2017-04-18	PCB-131	0.000137	mg/kg		Y	SO	REG	S	10:35	35.8763	-106.291	N		SD	2017-1408	EPA:1668C	1.9e-05	2.8	1	1.77425e+06	1.62815e+06	6.34
RELA-17-132159	02-61399	2017-04-18	PCB-123	9.61e-06	mg/kg	J	Y	SO	REG	S	10:35	35.8763	-106.291	N		SD	2017-1408	EPA:1668C	1.9e-05	2.8	1	1.77425e+06	1.62815e+06	6.34
RELA-17-132159	02-61399	2017-04-18	Heptachlorodibenzofuran[1,2,3,4,6,7,8-]	1.15e-05	mg/kg		Y	SO	REG	S	10:35	35.8763	-106.291	N		SD	2017-1408	SW-846:8290A	4.6e-06	2.8	1	1.77425e+06	1.62815e+06	1.53
RELA-17-132159	02-61399	2017-04-18	PCB-150	1.1e-05	mg/kg	J	Y	SO	REG	S	10:35	35.8763	-106.291	N		SD	2017-1408	EPA:1668C	1.9e-05	2.8	1	1.77425e+06	1.62815e+06	6.34
RELA-17-132159	02-61399	2017-04-18	PCB-152	6.34e-06	mg/kg	U	N	SO	REG	S	10:35	35.8763	-106.291	N		SD	2017-1408	EPA:1668C	1.9e-05	2.8	1	1.77425e+06	1.62815e+06	6.34
RELA-17-132159	02-61399	2017-04-18	PCB-120	1.37e-05	mg/kg	J	Y	SO	REG	S	10:35	35.8763	-106.291	N		SD	2017-1408	EPA:1668C	1.9e-05	2.8	1	1.77425e+06	1.62815e+06	6.34
RELA-17-132159	02-61399	2017-04-18	PCB-144	0.0016	mg/kg		Y	SO	REG	S	10:35	35.8763	-106.291	N		SD	2017-1408	EPA:1668C	1.9e-05	2.8	1	1.77425e+06	1.62815e+06	6.34
RELA-17-132159	02-61399	2017-04-18	PCB-143	6.34e-06	mg/kg	U	N	SO	REG	S	10:35	35.8763	-106.291	N		SD	2017-1408	EPA:1668C	1.9e-05	2.8	1	1.77425e+06	1.62815e+06	6.34
RELA-17-132159	02-61399	2017-04-18	PCB-43	8.06e-06	mg/kg	U	N	SO	REG	S	10:35	35.8763	-106.291	N		SD	2017-1408	EPA:1668C	1.9e-05	2.8	1	1.77425e+06	1.62815e+06	8.06
RELA-17-132159	02-61399	2017-04-18	PCB-48	1.12e-05	mg/kg	J	Y	SO	REG	S	10:35	35.8763	-106.291	N		SD	2017-1408	EPA:1668C	1.9e-05	2.8	1	1.77425e+06	1.62815e+06	6.34
RELA-17-132159	02-61399	2017-04-18	PCB-78	6.34e-06	mg/kg	U	N	SO	REG	S	10:35	35.8763	-106.291	N		SD	2017-1408	EPA:1668C	1.9e-05	2.8	1	1.77425e+06	1.62815e+06	6.34
RELA-17-132159	02-61399	2017-04-18	PCB-81	6.34e-06	mg/kg	U	N	SO	REG	S	10:35	35.8763	-106.291	N		SD	2017-1408	EPA:1668C	1.9e-05	2.8	1	1.77425e+06	1.62815e+06	6.34
RELA-17-132159	02-61399	2017-04-18	PCB-57	6.34e-06	mg/kg	U	N	SO	REG	S	10:35	35.8763	-106.291	N		SD	2017-1408	EPA:1668C	1.9e-05	2.8	1	1.77425e+06	1.62815e+06	6.34
RELA-17-132159	02-61399	2017-04-18	PCB-107	0.000103	mg/kg		Y	SO	REG	S	10:35	35.8763	-106.291	N		SD	2017-1408	EPA:1668C	1.9e-05	2.8	1	1.77425e+06	1.62815e+06	6.34
RELA-17-132159	02-61399	2017-04-18	PCB-106	6.34e-06	mg/kg	U	N	SO	REG	S	10:35	35.8763	-106.291	N		SD	2017-1408	EPA:1668C	1.9e-05	2.8	1	1.77425e+06	1.62815e+06	6.34
RELA-17-132159	02-61399	2017-04-18	Hexachlorodibenzofuran[1,2,3,4,7,8-]	2.57e-06	mg/kg	J	Y	SO	REG	S	10:35	35.8763	-106.291	N		SD	2017-1408	SW-846:8290A	4.6e-06	2.8	1	1.77425e+06	1.62815e+06	1.53
RELA-17-132159	02-61399	2017-04-18	Hexachlorodibenzofuran[1,2,3,7,8,9-]	4.6e-07	mg/kg	U	N	SO	REG	S	10:35	35.8763	-106.291	N		SD	2017-1408	SW-846:8290A	4.6e-06	2.8	1	1.77425e+06	1.62815e+06	1.53
RELA-17-132159	02-61399	2017-04-18	PCB-68	6.34e-06	mg/kg	U	N	SO	REG	S	10:35	35.8763	-106.291	N		SD	2017-1408	EPA:1668C	1.9e-05	2.8	1	1.77425e+06	1.62815e+06	6.34
RELA-17-132159	02-61399	2017-04-18	PCB-67	6.34e-06	mg/kg	U	N	SO	REG	S	10:35	35.8763	-106.291	N		SD	2017-1408	EPA:1668C	1.9e-05	2.8	1	1.77425e+06	1.62815e+06	6.34
RELA-17-132159	02-61399	2017-04-18	PCB-96	6.34e-06	mg/kg	U	N	SO	REG	S	10:35	35.8763	-106.291	N		SD	2017-1408	EPA:1668C	1.9e-05	2.8	1	1.77425e+06	1.62815e+06	6.34
RELA-17-132159	02-61399	2017-04-18	PCB-94	6.34e-06	mg/kg	U	N	SO	REG	S	10:35	35.8763	-106.291	N		SD	2017-1408	EPA:1668C	1.9e-05	2.8	1	1.77425e+06	1.62815e+06	6.34
RELA-17-132159	02-61399	2017-04-18	PCB-89	7.45e-06	mg/kg	J	Y	SO	REG	S	10:35	35.8763	-106.291	N		SD	2017-1408	EPA:1668C	1.9e-05	2.8	1	1.77425e+06	1.62815e+06	6.34
RELA-17-132159	02-61399	2017-04-18	PCB-73	6.34e-06	mg/kg	U	N	SO	REG	S	10:35	35.8763	-106.291	N		SD	2017-1408	EPA:1668C	1.9e-05	2.8	1	1.77425e+06	1.62815e+06	6.34
RELA-17-132159	02-61399	2017-04-18	PCB-55	6.34e-06	mg/kg	U	N	SO	REG	S	10:35	35.8763	-106.291	N		SD	2017-1408	EPA:1668C	1.9e-05	2.8	1	1.77425e+06	1.62815e+06	6.34
RELA-17-132159	02-61399	2017-04-18	PCB-63	6.34e-06	mg/kg	U	N	SO	REG	S	10:35	35.8763	-106.291	N		SD	2017-1408	EPA:1668C	1.9e-05	2.8	1	1.77425e+06	1.62815e+06	6.34
RELA-17-132159	02-61399	2017-04-18	PCB-112	6.34e-06	mg/kg	U	N	SO	REG	S	10:35	35.8763	-106.291	N		SD	2017-1408	EPA:1668C	1.9e-05	2.8	1	1.77425e+06	1.62815e+06	6.34
RELA-17-132159	02-61399	2017-04-18	PCB-114	6.34e-06	mg/kg	U	N	SO	REG	S	10:35	35.8763	-106.291	N		SD	2017-1408	EPA:1668C	1.9e-05	2.8	1	1.77425e+06	1.62815e+06	6.34
RELA-17-132159	02-61399	2017-04-18	PCB-145	6.34e-06	mg/kg	U	N	SO	REG	S	10:35	35.8763	-106.291	N		SD	2017-1408	EPA:1668C	1.9e-05	2.8	1	1.77425e+06	1.62815e+06	6.34
RELA-17-132159	02-61399	2017-04-18	PCB-148	6.34e-06	mg/kg	U	N	SO	REG	S	10:35	35.8763	-106.291	N		SD	2017-1408	EPA:1668C	1.9e-05	2.8	1	1.77425e+06	1.62815e+06	6.34
RELA-17-132159	02-61399	2017-04-18	PCB-158	0.00202	mg/kg		Y	SO	REG	S	10:35	35.8763	-106.291	N		SD	2017-1408	EPA:1668C	1.9e-05	2.8	1	1.77425e+06	1.62815e+06	6.34
RELA-17-132159	02-61399	2017-04-18	PCB-161	6.34e-06	mg/kg	U	N	SO	REG	S	10:35	35.8763	-106.291	N		SD	2017-1408	EPA:1668C	1.9e-05	2.8	1	1.77425e+06	1.62815e+06	6.34
RELA-17-132159	02-61399	2017-04-18	PCB-164	0.00153	mg/kg		Y	SO	REG	S	10:35	35.8763	-106.291	N		SD	2017-1408	EPA:1668C	1.9e-05	2.8	1	1.77425e+06	1.62815e+06	6.34
RELA-17-132159	02-61399	2017-04-18	PCB-165	6.34e-06	mg/kg	U	N	SO	REG	S	10:35	35.8763	-106.291	N		SD	2017-1408	EPA:1668C	1.9e-05	2.8	1	1.77425e+06	1.62815e+06	6.34
RELA-17-132159	02-61399	2017-04-18	PCB-181	3.28e-05	mg/kg		Y	SO	REG	S	10:35	35.8763	-106.291	N		SD	2017-1408	EPA:1668C	1.9e-05	2.8	1	1.77425e+06	1.62815e+06	6.34
RELA-17-132159	02-61399	2017-04-18	PCB-184	6.34e-06	mg/kg	U	N	SO	REG	S	10:35	35.8763	-106.291	N		SD	2017-1408	EPA:1668C	1.9e-05	2.8	1	1.77425e+06	1.62815e+06	6.34
RELA-17-132159	02-61399	2017-04-18	PCB-186	6.34e-06	mg/kg	U	N	SO	REG	S	10:35	35.8763	-106.291	N		SD	2017-1408	EPA:1668C	1.9e-05	2.8	1	1.77425e+06	1.62815e+06	6.34
RELA-17-132159	02-61399	2017-04-18	PCB-191	0.000678	mg/kg		Y	SO	REG	S	10:35	35.8763	-106.291	N		SD	2017-1408	EPA:1668C	1.9e-05	2.8	1	1.77425e+06	1.62815e+06	6.34
RELA-17-132159	02-61399	2017-04-18	PCB-192	6.34e-06	mg/kg	U	N	SO	REG	S	10:35	35.8763	-106.291	N		SD	2017-1408	EPA:1668C	1.9e-05	2.8	1	1.77425e+06	1.62815e+06	6.34
RELA-17-132159	02-61399	2017-04-18	PCB-204	6.34e-06	mg/kg	U	N	SO	REG	S	10:35	35.8763	-106.291	N		SD	2017-1408	EPA:1668C	1.9e-05	2.8	1	1.77425e+06	1.62815e+06	6.34
RELA-17-132159	02-61399	2017-04-18	PCB-205	0.00049	mg/kg		Y	SO	REG	S	10:35	35.8763	-106.291	N		SD	2017-1408	EPA:1668C	1.9e-05	2.8	1	1.77425e+06	1.62815e+06	6.34
RELA-17-132159	02-61399	2017-04-18	PCB-188	6.34e-06	mg/kg	U	N	SO	REG	S	10:35	35.8763	-106.291	N		SD	2017-1408	EPA:1668C	1.9e-05	2.8	1	1.77425e+06	1.62815e+06	6.34
RELA-17-132159	02-61399	2017-04-18	PCB-122	6.34e-06	mg/kg	U	N	SO	REG	S	10:35	35.8763	-106.291	N		SD	2017-1408	EPA:1668C	1.9e-05	2.8	1	1.77425e+06	1.62815e+06	6.34
RELA-17-132159	02-61399	2017-04-18	Silver	0.508	mg/kg	U	N	SO	REG	S	10:35	35.8763	-106.291	N		SD	2017-1406	SW-846:6010C	0.508	2.35	1	1.77425e+06	1.62815e+06	102
RELA-17-132159	02-61399	2017-04-18	Aluminum	4240	mg/kg		Y	SO	REG	S	10:35	35.8763	-106.291	N		SD	2017-1406	SW-846:6010C	20.3	2.35	1	1.77425e+06	1.62815e+06	6910
RELA-17-132159	02-61399	2017-04-18	Arsenic	1.46	mg/kg		Y	SO	REG	S	10:35	35.8763	-106.291	N		SD	2017-1406	SW-846:6020	0.964	2.35	2	1.77425e+06	1.62815e+06	326
RELA-17-132159	02-61399	2017-04-18	Barium	76.4	mg/kg		Y	SO	REG	S	10:35	35.8763	-106.291	N		SD	2017-1406	SW-846:6010C	0.508	2.35	1	1.77425e+06	1.62815e+06	102
RELA-17-132159	02-61399	2017-04-18	Beryllium	0.523	mg/kg	*	Y	SO	REG	S	10:35	35.8763	-106.291	N		SD	2017-1406	SW-846:6020	0.0964	2.35	2	1.77425e+06	1.62815e+06	19.3
RELA-17-132159	02-61399	2017-04-18	Calcium	3880	mg/kg	N	Y	SO	REG	S	10:35	35.8763	-106.291	N		SD	2017-1406	SW-846:6010C	25.4	2.35	1	1.77425e+06	1.62815e+06	8130
RELA-17-132160	02-61400	2017-04-18	Cadmium	0.507	mg/kg	U	N	SO	REG	S	10:25	35.8763	-106.291	N		SD	2017-1406	SW-846:6010C	0.507	4.14	1	1.77424e+06	1.62825e+06	101
RELA-17-132159	02-61399	2017-04-18	Cobalt	2.07	mg/kg		Y	SO	REG	S	10:35	35.8763	-106.291	N		SD	2017-1406	SW-846:6010C	0.508	2.35	1	1.77425e+06	1.62815e+06	152
RELA-17-132159	02-61399	2017-04-18	Chromium	8.48	mg/kg		Y	SO	REG	S	10:35	35.8763	-106.291	N		SD	2017-1406	SW-846:6010C	0.508	2.35	1	1.77425e+06	1.62815e+06	152
RELA-17-132159	02-61399	2017-04-18	Copper	16	mg/kg		Y	SO	REG	S	10:35	35.8763	-106.291	N		SD	2017-1406	SW-846:6010C	1.02	2.35	1	1.77425e+06	1.62815e+06	305
RELA-17-132159	02-61399	2017-04-18	Total decaCB	5.83e-05	mg/kg		Y	SO	REG	S	10:35	35.8763	-106.291	N		SD	2017-1408	EPA:1668C		2.8	1	1.77425e+06	1.62815e+06
RELA-17-132159	02-61399	2017-04-18	Iron	10300	mg/kg		Y	SO	REG	S	10:35	35.8763	-106.291	N		SD	2017-1406	SW-846:6010C	25.4	2.35	1	1.77425e+06	1.62815e+06	8130
RELA-17-132159	02-61399	2017-04-18	Mercury	12.6	mg/kg		Y	SO	REG	S	10:35	35.8763	-106.291	N		SD	2017-1406	SW-846:7471A	2.27	2.35	200	1.77425e+06	1.62815e+06	761
RELA-17-132159	02-61399	2017-04-18	Potassium	790	mg/kg	N	Y	SO	REG	S	10:35	35.8763	-106.291	N		SD	2017-1406	SW-846:6010C	25.4	2.35	1	1.77425e+06	1.62815e+06	6500
RELA-17-132159	02-61399	2017-04-18	Magnesium	1520	mg/kg	N	Y	SO	REG	S	10:35	35.8763	-106.291	N		SD	2017-1406	SW-846:6010C	30.5	2.35	1	1.77425e+06	1.62815e+06	8640
RELA-17-132159	02-61399	2017-04-18	Manganese	229	mg/kg		Y	SO	REG	S	10:35	35.8763	-106.291	N		SD	2017-1406	SW-846:6010C	1.02	2.35	1	1.77425e+06	1.62815e+06	203
RELA-17-132159	02-61399	2017-04-18	Sodium	171	mg/kg		Y	SO	REG	S	10:35	35.8763	-106.291	N		SD	2017-1406	SW-846:6010C	25.4	2.35	1	1.77425e+06	1.62815e+06	7110
RELA-17-132159	02-61399	2017-04-18	Nickel	4.5	mg/kg	*	Y	SO	REG	S	10:35	35.8763	-106.291	N		SD	2017-1406	SW-846:6020	0.386	2.35	2	1.77425e+06	1.62815e+06	96.4
RELA-17-132159	02-61399	2017-04-18	Lead	9.26	mg/kg		Y	SO	REG	S	10:35	35.8763	-106.291	N		SD	2017-1406	SW-846:6010C	1.02	2.35	1	1.77425e+06	1.62815e+06	335
RELA-17-132159	02-61399	2017-04-18	PCB-108/PCB-124	5.84e-05	mg/kg		Y	SO	REG	S	10:35	35.8763	-106.291	N		SD	2017-1408	EPA:1668C	3.8e-05	2.8	1	1.77425e+06	1.62815e+06	12.7
RELA-17-132159	02-61399	2017-04-18	PCB-110/PCB-115	1.27e-05	mg/kg	U	N	SO	REG	S	10:35	35.8763	-106.291	N		SD	2017-1408	EPA:1668C	3.8e-05	2.8	1	1.77425e+06	1.62815e+06	12.7
RELA-17-132159	02-61399	2017-04-18	PCB-12/PCB-13	1.34e-05	mg/kg	U	N	SO	REG	S	10:35	35.8763	-106.291	N		SD	2017-1408	EPA:1668C	3.8e-05	2.8	1	1.77425e+06	1.62815e+06	13.4
RELA-17-132159	02-61399	2017-04-18	PCB-128/PCB-166	0.00126	mg/kg		Y	SO	REG	S	10:35	35.8763	-106.291	N		SD	2017-1408	EPA:1668C	3.8e-05	2.8	1	1.77425e+06	1.62815e+06	12.7
RELA-17-132159	02-61399	2017-04-18	PCB-129/PCB-138/PCB-163	0.024	mg/kg		Y	SO	REG	S	10:35	35.8763	-106.291	N		SD	2017-1408	EPA:1668C	5.7e-05	2.8	1	1.77425e+06	1.62815e+06	19
RELA-17-132159	02-61399	2017-04-18	PCB-135/PCB-151	0.012	mg/kg		Y	SO	REG	S	10:35	35.8763	-106.291	N		SD	2017-1408	EPA:1668C	3.8e-05	2.8	1	1.77425e+06	1.62815e+06	12.7
RELA-17-132159	02-61399	2017-04-18	PCB-139/PCB-140	5.46e-05	mg/kg		Y	SO	REG	S	10:35	35.8763	-106.291	N		SD	2017-1408	EPA:1668C	3.8e-05	2.8	1	1.77425e+06	1.62815e+06	12.7
RELA-17-132159	02-61399	2017-04-18	PCB-147/PCB-149	0.0227	mg/kg		Y	SO	REG	S	10:35	35.8763	-106.291	N		SD	2017-1408	EPA:1668C	3.8e-05	2.8	1	1.77425e+06	1.62815e+06	12.7
RELA-17-132159	02-61399	2017-04-18	PCB-153/PCB-168	0.0231	mg/kg		Y	SO	REG	S	10:35	35.8763	-106.291	N		SD	2017-1408	EPA:1668C	3.8e-05	2.8	1	1.77425e+06	1.62815e+06	12.7
RELA-17-132159	02-61399	2017-04-18	PCB-156/PCB-157	0.00145	mg/kg		Y	SO	REG	S	10:35	35.8763	-106.291	N		SD	2017-1408	EPA:1668C	3.8e-05	2.8	1	1.77425e+06	1.62815e+06	12.7
RELA-17-132159	02-61399	2017-04-18	PCB-171/PCB-173	0.00419	mg/kg		Y	SO	REG	S	10:35	35.8763	-106.291	N		SD	2017-1408	EPA:1668C	3.8e-05	2.8	1	1.77425e+06	1.62815e+06	12.7
RELA-17-132159	02-61399	2017-04-18	PCB-18/PCB-30	1.27e-05	mg/kg	U	N	SO	REG	S	10:35	35.8763	-106.291	N		SD	2017-1408	EPA:1668C	3.8e-05	2.8	1	1.77425e+06	1.62815e+06	12.7
RELA-17-132159	02-61399	2017-04-18	PCB-180/PCB-193	0.036	mg/kg		Y	SO	REG	S	10:35	35.8763	-106.291	N		SD	2017-1408	EPA:1668C	3.8e-05	2.8	1	1.77425e+06	1.62815e+06	12.7
RELA-17-132159	02-61399	2017-04-18	PCB-183/PCB-185	0.01	mg/kg		Y	SO	REG	S	10:35	35.8763	-106.291	N		SD	2017-1408	EPA:1668C	3.8e-05	2.8	1	1.77425e+06	1.62815e+06	12.7
RELA-17-132159	02-61399	2017-04-18	PCB-197/PCB-200	0.00146	mg/kg		Y	SO	REG	S	10:35	35.8763	-106.291	N		SD	2017-1408	EPA:1668C	3.8e-05	2.8	1	1.77425e+06	1.62815e+06	12.7
RELA-17-132159	02-61399	2017-04-18	PCB-198/PCB-199	0.00956	mg/kg		Y	SO	REG	S	10:35	35.8763	-106.291	N		SD	2017-1408	EPA:1668C	3.8e-05	2.8	1	1.77425e+06	1.62815e+06	12.7
RELA-17-132159	02-61399	2017-04-18	PCB-20/PCB-28	1.3e-05	mg/kg	J	Y	SO	REG	S	10:35	35.8763	-106.291	N		SD	2017-1408	EPA:1668C	3.8e-05	2.8	1	1.77425e+06	1.62815e+06	12.7
RELA-17-132159	02-61399	2017-04-18	PCB-21/PCB-33	1.27e-05	mg/kg	U	N	SO	REG	S	10:35	35.8763	-106.291	N		SD	2017-1408	EPA:1668C	3.8e-05	2.8	1	1.77425e+06	1.62815e+06	12.7
RELA-17-132159	02-61399	2017-04-18	PCB-26/PCB-29	1.27e-05	mg/kg	U	N	SO	REG	S	10:35	35.8763	-106.291	N		SD	2017-1408	EPA:1668C	3.8e-05	2.8	1	1.77425e+06	1.62815e+06	12.7
RELA-17-132159	02-61399	2017-04-18	PCB-40/PCB-71	2.18e-05	mg/kg	J	Y	SO	REG	S	10:35	35.8763	-106.291	N		SD	2017-1408	EPA:1668C	3.8e-05	2.8	1	1.77425e+06	1.62815e+06	12.7
RELA-17-132159	02-61399	2017-04-18	PCB-44/PCB-47/PCB-65	8.13e-05	mg/kg		Y	SO	REG	S	10:35	35.8763	-106.291	N		SD	2017-1408	EPA:1668C	5.7e-05	2.8	1	1.77425e+06	1.62815e+06	19
RELA-17-132159	02-61399	2017-04-18	PCB-45/PCB-51	1.27e-05	mg/kg	U	N	SO	REG	S	10:35	35.8763	-106.291	N		SD	2017-1408	EPA:1668C	3.8e-05	2.8	1	1.77425e+06	1.62815e+06	12.7
RELA-17-132159	02-61399	2017-04-18	PCB-49/PCB-69	3.58e-05	mg/kg	J	Y	SO	REG	S	10:35	35.8763	-106.291	N		SD	2017-1408	EPA:1668C	3.8e-05	2.8	1	1.77425e+06	1.62815e+06	12.7
RELA-17-132159	02-61399	2017-04-18	PCB-50/PCB-53	1.27e-05	mg/kg	U	N	SO	REG	S	10:35	35.8763	-106.291	N		SD	2017-1408	EPA:1668C	3.8e-05	2.8	1	1.77425e+06	1.62815e+06	12.7
RELA-17-132159	02-61399	2017-04-18	PCB-59/PCB-62/PCB-75	1.9e-05	mg/kg	U	N	SO	REG	S	10:35	35.8763	-106.291	N		SD	2017-1408	EPA:1668C	5.7e-05	2.8	1	1.77425e+06	1.62815e+06	19
RELA-17-132159	02-61399	2017-04-18	PCB-61/PCB-70/PCB-74/PCB-76	0.000135	mg/kg		Y	SO	REG	S	10:35	35.8763	-106.291	N		SD	2017-1408	EPA:1668C	7.6e-05	2.8	1	1.77425e+06	1.62815e+06	25.3
RELA-17-132159	02-61399	2017-04-18	PCB-85/PCB-116/PCB-117	0.00011	mg/kg		Y	SO	REG	S	10:35	35.8763	-106.291	N		SD	2017-1408	EPA:1668C	5.7e-05	2.8	1	1.77425e+06	1.62815e+06	19
RELA-17-132159	02-61399	2017-04-18	PCB-86/87/97/109/119/125	0.00087	mg/kg		Y	SO	REG	S	10:35	35.8763	-106.291	N		SD	2017-1408	EPA:1668C	0.00011	2.8	1	1.77425e+06	1.62815e+06	38.1
RELA-17-132159	02-61399	2017-04-18	PCB-88/PCB-91	0.000106	mg/kg		Y	SO	REG	S	10:35	35.8763	-106.291	N		SD	2017-1408	EPA:1668C	3.8e-05	2.8	1	1.77425e+06	1.62815e+06	12.7
RELA-17-132159	02-61399	2017-04-18	PCB-90/PCB-101/PCB-113	0.00412	mg/kg		Y	SO	REG	S	10:35	35.8763	-106.291	N		SD	2017-1408	EPA:1668C	5.7e-05	2.8	1	1.77425e+06	1.62815e+06	19
RELA-17-132159	02-61399	2017-04-18	PCB-93/PCB-100	1.27e-05	mg/kg	U	N	SO	REG	S	10:35	35.8763	-106.291	N		SD	2017-1408	EPA:1668C	3.8e-05	2.8	1	1.77425e+06	1.62815e+06	12.7
RELA-17-132159	02-61399	2017-04-18	PCB-98/PCB-102	2.99e-05	mg/kg	J	Y	SO	REG	S	10:35	35.8763	-106.291	N		SD	2017-1408	EPA:1668C	3.8e-05	2.8	1	1.77425e+06	1.62815e+06	12.7
RELA-17-132160	02-61400	2017-04-18	Antimony	1.01	mg/kg	U	N	SO	REG	S	10:25	35.8763	-106.291	N		SD	2017-1406	SW-846:6010C	1.01	4.14	1	1.77424e+06	1.62825e+06	335
RELA-17-132159	02-61399	2017-04-18	Selenium	0.503	mg/kg	J	Y	SO	REG	S	10:35	35.8763	-106.291	N		SD	2017-1406	SW-846:6020	0.964	2.35	2	1.77425e+06	1.62815e+06	347
RELA-17-132159	02-61399	2017-04-18	Temperature	5	deg C		Y	SO	REG	S	10:35	35.8763	-106.291	N		SD	2017-1408	EPA:170.0				1.77425e+06	1.62815e+06
RELA-17-132159	02-61399	2017-04-18	Temperature	2	deg C		Y	SO	REG	S	10:35	35.8763	-106.291	N		SD	2017-1406	EPA:170.0				1.77425e+06	1.62815e+06
RELA-17-132159	02-61399	2017-04-18	Thallium	0.386	mg/kg	U	N	SO	REG	S	10:35	35.8763	-106.291	N		SD	2017-1406	SW-846:6020	0.386	2.35	2	1.77425e+06	1.62815e+06	135
RELA-17-132159	02-61399	2017-04-18	Vanadium	15.5	mg/kg		Y	SO	REG	S	10:35	35.8763	-106.291	N		SD	2017-1406	SW-846:6010C	0.508	2.35	1	1.77425e+06	1.62815e+06	102
RELA-17-132159	02-61399	2017-04-18	Zinc	37	mg/kg	N*	Y	SO	REG	S	10:35	35.8763	-106.291	N		SD	2017-1406	SW-846:6010C	1.02	2.35	1	1.77425e+06	1.62815e+06	406
RELA-17-132160	02-61400	2017-04-18	PCB-4	6.77e-06	mg/kg	U	N	SO	REG	S	10:25	35.8763	-106.291	N		SD	2017-1408	EPA:1668C	8.9e-05	5.5	1	1.77424e+06	1.62825e+06	6.77
RELA-17-132158	02-61398	2017-04-18	Total PCB	0.141	mg/kg	J	Y	SO	REG	S	09:05	35.8763	-106.292	N		SD	2017-1408	EPA:1668C		4.5	1	1.77425e+06	1.62805e+06
RELA-17-132160	02-61400	2017-04-18	PCB-54	6.77e-06	mg/kg	U	N	SO	REG	S	10:25	35.8763	-106.291	N		SD	2017-1408	EPA:1668C	2e-05	5.5	1	1.77424e+06	1.62825e+06	6.77
RELA-17-132160	02-61400	2017-04-18	PCB-5	6.77e-06	mg/kg	U	N	SO	REG	S	10:25	35.8763	-106.291	N		SD	2017-1408	EPA:1668C	2e-05	5.5	1	1.77424e+06	1.62825e+06	6.77
RELA-17-132160	02-61400	2017-04-18	PCB-31	3.97e-05	mg/kg		Y	SO	REG	S	10:25	35.8763	-106.291	N		SD	2017-1408	EPA:1668C	2e-05	5.5	1	1.77424e+06	1.62825e+06	6.77
RELA-17-132160	02-61400	2017-04-18	Tetrachlorodibenzodioxin[2,3,7,8-]	9.49e-08	mg/kg	U	N	SO	REG	S	10:25	35.8763	-106.291	N		SD	2017-1408	SW-846:8290A	9e-07	5.5	1	1.77424e+06	1.62825e+06	0.302
RELA-17-132160	02-61400	2017-04-18	Hexachlorodibenzodioxin[1,2,3,7,8,9-]	5.55e-07	mg/kg	J	Y	SO	REG	S	10:25	35.8763	-106.291	N		SD	2017-1408	SW-846:8290A	4.5e-06	5.5	1	1.77424e+06	1.62825e+06	1.51
RELA-17-132160	02-61400	2017-04-18	PCB-11	4.64e-05	mg/kg	J	Y	SO	REG	S	10:25	35.8763	-106.291	N		SD	2017-1408	EPA:1668C	0.0002	5.5	1	1.77424e+06	1.62825e+06	20.1
RELA-17-132160	02-61400	2017-04-18	PCB-15	8.9e-06	mg/kg	J	Y	SO	REG	S	10:25	35.8763	-106.291	N		SD	2017-1408	EPA:1668C	2e-05	5.5	1	1.77424e+06	1.62825e+06	6.77
RELA-17-132160	02-61400	2017-04-18	PCB-209	0.000109	mg/kg		Y	SO	REG	S	10:25	35.8763	-106.291	N		SD	2017-1408	EPA:1668C	2e-05	5.5	1	1.77424e+06	1.62825e+06	6.77
RELA-17-132160	02-61400	2017-04-18	PCB-1	6.77e-06	mg/kg	U	N	SO	REG	S	10:25	35.8763	-106.291	N		SD	2017-1408	EPA:1668C	3.8e-05	5.5	1	1.77424e+06	1.62825e+06	6.77
RELA-17-132160	02-61400	2017-04-18	PCB-2	6.77e-06	mg/kg	U	N	SO	REG	S	10:25	35.8763	-106.291	N		SD	2017-1408	EPA:1668C	2e-05	5.5	1	1.77424e+06	1.62825e+06	6.77
RELA-17-132160	02-61400	2017-04-18	PCB-3	6.77e-06	mg/kg	U	N	SO	REG	S	10:25	35.8763	-106.291	N		SD	2017-1408	EPA:1668C	2e-05	5.5	1	1.77424e+06	1.62825e+06	6.77
RELA-17-132160	02-61400	2017-04-18	PCB-202	0.00146	mg/kg		Y	SO	REG	S	10:25	35.8763	-106.291	N		SD	2017-1408	EPA:1668C	2e-05	5.5	1	1.77424e+06	1.62825e+06	6.77
RELA-17-132160	02-61400	2017-04-18	Total triCB	0.000217	mg/kg	J	Y	SO	REG	S	10:25	35.8763	-106.291	N		SD	2017-1408	EPA:1668C		5.5	1	1.77424e+06	1.62825e+06
RELA-17-132160	02-61400	2017-04-18	Total pentaCB	0.0127	mg/kg	J	Y	SO	REG	S	10:25	35.8763	-106.291	N		SD	2017-1408	EPA:1668C		5.5	1	1.77424e+06	1.62825e+06
RELA-17-132160	02-61400	2017-04-18	Total diCB	5.53e-05	mg/kg	J	Y	SO	REG	S	10:25	35.8763	-106.291	N		SD	2017-1408	EPA:1668C		5.5	1	1.77424e+06	1.62825e+06
RELA-17-132160	02-61400	2017-04-18	PCB-6	6.77e-06	mg/kg	U	N	SO	REG	S	10:25	35.8763	-106.291	N		SD	2017-1408	EPA:1668C	2e-05	5.5	1	1.77424e+06	1.62825e+06	6.77
RELA-17-132160	02-61400	2017-04-18	Total hexaCB	0.12	mg/kg	J	Y	SO	REG	S	10:25	35.8763	-106.291	N		SD	2017-1408	EPA:1668C		5.5	1	1.77424e+06	1.62825e+06
RELA-17-132160	02-61400	2017-04-18	Total tetraCB	0.000813	mg/kg	J	Y	SO	REG	S	10:25	35.8763	-106.291	N		SD	2017-1408	EPA:1668C		5.5	1	1.77424e+06	1.62825e+06
RELA-17-132160	02-61400	2017-04-18	Total monoCB	0	mg/kg	U	N	SO	REG	S	10:25	35.8763	-106.291	N		SD	2017-1408	EPA:1668C		5.5	1	1.77424e+06	1.62825e+06
RELA-17-132160	02-61400	2017-04-18	Total heptaCB	0.131	mg/kg	J	Y	SO	REG	S	10:25	35.8763	-106.291	N		SD	2017-1408	EPA:1668C		5.5	1	1.77424e+06	1.62825e+06
RELA-17-132160	02-61400	2017-04-18	Pentachlorodibenzofurans (Totals)	3.43e-05	mg/kg	J	Y	SO	REG	S	10:25	35.8763	-106.291	N		SD	2017-1408	SW-846:8290A		5.5	1	1.77424e+06	1.62825e+06
RELA-17-132160	02-61400	2017-04-18	PCB-118	0.00174	mg/kg		Y	SO	REG	S	10:25	35.8763	-106.291	N		SD	2017-1408	EPA:1668C	2e-05	5.5	1	1.77424e+06	1.62825e+06	6.77
RELA-17-132160	02-61400	2017-04-18	PCB-66	5.14e-05	mg/kg		Y	SO	REG	S	10:25	35.8763	-106.291	N		SD	2017-1408	EPA:1668C	2e-05	5.5	1	1.77424e+06	1.62825e+06	6.77
RELA-17-132160	02-61400	2017-04-18	PCB-77	4.23e-05	mg/kg		Y	SO	REG	S	10:25	35.8763	-106.291	N		SD	2017-1408	EPA:1668C	2e-05	5.5	1	1.77424e+06	1.62825e+06	6.77
RELA-17-132160	02-61400	2017-04-18	PCB-105	0.000435	mg/kg		Y	SO	REG	S	10:25	35.8763	-106.291	N		SD	2017-1408	EPA:1668C	2e-05	5.5	1	1.77424e+06	1.62825e+06	6.77
RELA-17-132160	02-61400	2017-04-18	Octachlorodibenzodioxin[1,2,3,4,6,7,8,9-]	0.000216	mg/kg		Y	SO	REG	S	10:25	35.8763	-106.291	N		SD	2017-1408	SW-846:8290A	9e-06	5.5	1	1.77424e+06	1.62825e+06	3.02
RELA-17-132160	02-61400	2017-04-18	PCB-169	1.53e-05	mg/kg	J	Y	SO	REG	S	10:25	35.8763	-106.291	N		SD	2017-1408	EPA:1668C	2e-05	5.5	1	1.77424e+06	1.62825e+06	6.77
RELA-17-132160	02-61400	2017-04-18	PCB-60	1.47e-05	mg/kg	J	Y	SO	REG	S	10:25	35.8763	-106.291	N		SD	2017-1408	EPA:1668C	2e-05	5.5	1	1.77424e+06	1.62825e+06	6.77
RELA-17-132160	02-61400	2017-04-18	PCB-10	6.77e-06	mg/kg	U	N	SO	REG	S	10:25	35.8763	-106.291	N		SD	2017-1408	EPA:1668C	2e-05	5.5	1	1.77424e+06	1.62825e+06	6.77
RELA-17-132160	02-61400	2017-04-18	PCB-7	6.77e-06	mg/kg	U	N	SO	REG	S	10:25	35.8763	-106.291	N		SD	2017-1408	EPA:1668C	2e-05	5.5	1	1.77424e+06	1.62825e+06	6.77
RELA-17-132160	02-61400	2017-04-18	PCB-80	6.77e-06	mg/kg	U	N	SO	REG	S	10:25	35.8763	-106.291	N		SD	2017-1408	EPA:1668C	2e-05	5.5	1	1.77424e+06	1.62825e+06	6.77
RELA-17-132160	02-61400	2017-04-18	PCB-155	6.77e-06	mg/kg	U	N	SO	REG	S	10:25	35.8763	-106.291	N		SD	2017-1408	EPA:1668C	2e-05	5.5	1	1.77424e+06	1.62825e+06	6.77
RELA-17-132160	02-61400	2017-04-18	Hexachlorodibenzodioxins (Total)	6.36e-06	mg/kg	J	Y	SO	REG	S	10:25	35.8763	-106.291	N		SD	2017-1408	SW-846:8290A		5.5	1	1.77424e+06	1.62825e+06
RELA-17-132160	02-61400	2017-04-18	PCB-9	6.77e-06	mg/kg	U	N	SO	REG	S	10:25	35.8763	-106.291	N		SD	2017-1408	EPA:1668C	2e-05	5.5	1	1.77424e+06	1.62825e+06	6.77
RELA-17-132160	02-61400	2017-04-18	PCB-14	6.77e-06	mg/kg	U	N	SO	REG	S	10:25	35.8763	-106.291	N		SD	2017-1408	EPA:1668C	2e-05	5.5	1	1.77424e+06	1.62825e+06	6.77
RELA-17-132160	02-61400	2017-04-18	PCB-8	6.77e-06	mg/kg	U	N	SO	REG	S	10:25	35.8763	-106.291	N		SD	2017-1408	EPA:1668C	2e-05	5.5	1	1.77424e+06	1.62825e+06	6.77
RELA-17-132160	02-61400	2017-04-18	PCB-170	0.014	mg/kg		Y	SO	REG	S	10:25	35.8763	-106.291	N		SD	2017-1408	EPA:1668C	2e-05	5.5	1	1.77424e+06	1.62825e+06	6.77
RELA-17-132160	02-61400	2017-04-18	PCB-52	0.000255	mg/kg		Y	SO	REG	S	10:25	35.8763	-106.291	N		SD	2017-1408	EPA:1668C	2e-05	5.5	1	1.77424e+06	1.62825e+06	6.77
RELA-17-132160	02-61400	2017-04-18	PCB-133	0.000308	mg/kg		Y	SO	REG	S	10:25	35.8763	-106.291	N		SD	2017-1408	EPA:1668C	2e-05	5.5	1	1.77424e+06	1.62825e+06	6.77
RELA-17-132160	02-61400	2017-04-18	PCB-137	0.000489	mg/kg		Y	SO	REG	S	10:25	35.8763	-106.291	N		SD	2017-1408	EPA:1668C	2e-05	5.5	1	1.77424e+06	1.62825e+06	6.77
RELA-17-132160	02-61400	2017-04-18	PCB-194	0.00789	mg/kg		Y	SO	REG	S	10:25	35.8763	-106.291	N		SD	2017-1408	EPA:1668C	2e-05	5.5	1	1.77424e+06	1.62825e+06	6.77
RELA-17-132160	02-61400	2017-04-18	Heptachlorodibenzodioxin[1,2,3,4,6,7,8-]	2.57e-05	mg/kg		Y	SO	REG	S	10:25	35.8763	-106.291	N		SD	2017-1408	SW-846:8290A	4.5e-06	5.5	1	1.77424e+06	1.62825e+06	1.51
RELA-17-132159	02-61399	2017-04-18	Pentachlorodibenzodioxins (Total)	5.5e-07	mg/kg	J	Y	SO	REG	S	10:35	35.8763	-106.291	N		SD	2017-1408	SW-846:8290A		2.8	1	1.77425e+06	1.62815e+06
RELA-17-132160	02-61400	2017-04-18	PCB-42	1.48e-05	mg/kg	J	Y	SO	REG	S	10:25	35.8763	-106.291	N		SD	2017-1408	EPA:1668C	2e-05	5.5	1	1.77424e+06	1.62825e+06	6.77
RELA-17-132160	02-61400	2017-04-18	PCB-17	1.71e-05	mg/kg	J	Y	SO	REG	S	10:25	35.8763	-106.291	N		SD	2017-1408	EPA:1668C	2e-05	5.5	1	1.77424e+06	1.62825e+06	6.77
RELA-17-132160	02-61400	2017-04-18	PCB-34	6.77e-06	mg/kg	U	N	SO	REG	S	10:25	35.8763	-106.291	N		SD	2017-1408	EPA:1668C	2e-05	5.5	1	1.77424e+06	1.62825e+06	6.77
RELA-17-132160	02-61400	2017-04-18	PCB-35	6.77e-06	mg/kg	U	N	SO	REG	S	10:25	35.8763	-106.291	N		SD	2017-1408	EPA:1668C	2e-05	5.5	1	1.77424e+06	1.62825e+06	6.77
RELA-17-132160	02-61400	2017-04-18	Heptachlorodibenzodioxins (Total)	5.66e-05	mg/kg		Y	SO	REG	S	10:25	35.8763	-106.291	N		SD	2017-1408	SW-846:8290A		5.5	1	1.77424e+06	1.62825e+06
RELA-17-132160	02-61400	2017-04-18	PCB-95	0.00295	mg/kg		Y	SO	REG	S	10:25	35.8763	-106.291	N		SD	2017-1408	EPA:1668C	2e-05	5.5	1	1.77424e+06	1.62825e+06	6.77
RELA-17-132160	02-61400	2017-04-18	PCB-99	0.000283	mg/kg		Y	SO	REG	S	10:25	35.8763	-106.291	N		SD	2017-1408	EPA:1668C	2e-05	5.5	1	1.77424e+06	1.62825e+06	6.77
RELA-17-132160	02-61400	2017-04-18	PCB-132	0.00657	mg/kg		Y	SO	REG	S	10:25	35.8763	-106.291	N		SD	2017-1408	EPA:1668C	2e-05	5.5	1	1.77424e+06	1.62825e+06	6.77
RELA-17-132160	02-61400	2017-04-18	PCB-136	0.00253	mg/kg		Y	SO	REG	S	10:25	35.8763	-106.291	N		SD	2017-1408	EPA:1668C	2e-05	5.5	1	1.77424e+06	1.62825e+06	6.77
RELA-17-132160	02-61400	2017-04-18	PCB-174	0.0173	mg/kg		Y	SO	REG	S	10:25	35.8763	-106.291	N		SD	2017-1408	EPA:1668C	2e-05	5.5	1	1.77424e+06	1.62825e+06	6.77
RELA-17-132160	02-61400	2017-04-18	PCB-19	6.77e-06	mg/kg	U	N	SO	REG	S	10:25	35.8763	-106.291	N		SD	2017-1408	EPA:1668C	2e-05	5.5	1	1.77424e+06	1.62825e+06	6.77
RELA-17-132160	02-61400	2017-04-18	PCB-27	6.77e-06	mg/kg	U	N	SO	REG	S	10:25	35.8763	-106.291	N		SD	2017-1408	EPA:1668C	2e-05	5.5	1	1.77424e+06	1.62825e+06	6.77
RELA-17-132160	02-61400	2017-04-18	PCB-32	9.87e-06	mg/kg	J	Y	SO	REG	S	10:25	35.8763	-106.291	N		SD	2017-1408	EPA:1668C	2e-05	5.5	1	1.77424e+06	1.62825e+06	6.77
RELA-17-132160	02-61400	2017-04-18	PCB-16	1.87e-05	mg/kg	J	Y	SO	REG	S	10:25	35.8763	-106.291	N		SD	2017-1408	EPA:1668C	2e-05	5.5	1	1.77424e+06	1.62825e+06	6.77
RELA-17-132160	02-61400	2017-04-18	PCB-22	1.69e-05	mg/kg	J	Y	SO	REG	S	10:25	35.8763	-106.291	N		SD	2017-1408	EPA:1668C	2e-05	5.5	1	1.77424e+06	1.62825e+06	6.77
RELA-17-132160	02-61400	2017-04-18	PCB-36	6.77e-06	mg/kg	U	N	SO	REG	S	10:25	35.8763	-106.291	N		SD	2017-1408	EPA:1668C	2e-05	5.5	1	1.77424e+06	1.62825e+06	6.77
RELA-17-132160	02-61400	2017-04-18	PCB-39	6.77e-06	mg/kg	U	N	SO	REG	S	10:25	35.8763	-106.291	N		SD	2017-1408	EPA:1668C	2e-05	5.5	1	1.77424e+06	1.62825e+06	6.77
RELA-17-132160	02-61400	2017-04-18	PCB-37	1.8e-05	mg/kg	J	Y	SO	REG	S	10:25	35.8763	-106.291	N		SD	2017-1408	EPA:1668C	2e-05	5.5	1	1.77424e+06	1.62825e+06	6.77
RELA-17-132160	02-61400	2017-04-18	Heptachlorodibenzofurans (Total)	1.65e-05	mg/kg	J	Y	SO	REG	S	10:25	35.8763	-106.291	N		SD	2017-1408	SW-846:8290A		5.5	1	1.77424e+06	1.62825e+06
RELA-17-132160	02-61400	2017-04-18	Octachlorodibenzofuran[1,2,3,4,6,7,8,9-]	1.11e-05	mg/kg		Y	SO	REG	S	10:25	35.8763	-106.291	N		SD	2017-1408	SW-846:8290A	9e-06	5.5	1	1.77424e+06	1.62825e+06	3.02
RELA-17-132159	02-61399	2017-04-18	Hexachlorodibenzodioxin[1,2,3,4,7,8-]	4.99e-07	mg/kg	JK	Y	SO	REG	S	10:35	35.8763	-106.291	N		SD	2017-1408	SW-846:8290A	4.6e-06	2.8	1	1.77425e+06	1.62815e+06	1.53
RELA-17-132160	02-61400	2017-04-18	PCB-189	0.000682	mg/kg		Y	SO	REG	S	10:25	35.8763	-106.291	N		SD	2017-1408	EPA:1668C	2e-05	5.5	1	1.77424e+06	1.62825e+06	6.77
RELA-17-132160	02-61400	2017-04-18	PCB-111	6.77e-06	mg/kg	U	N	SO	REG	S	10:25	35.8763	-106.291	N		SD	2017-1408	EPA:1668C	2e-05	5.5	1	1.77424e+06	1.62825e+06	6.77
RELA-17-132160	02-61400	2017-04-18	PCB-127	6.77e-06	mg/kg	U	N	SO	REG	S	10:25	35.8763	-106.291	N		SD	2017-1408	EPA:1668C	2e-05	5.5	1	1.77424e+06	1.62825e+06	6.77
RELA-17-132160	02-61400	2017-04-18	PCB-162	6.74e-05	mg/kg		Y	SO	REG	S	10:25	35.8763	-106.291	N		SD	2017-1408	EPA:1668C	2e-05	5.5	1	1.77424e+06	1.62825e+06	6.77
RELA-17-132160	02-61400	2017-04-18	PCB-159	6.77e-06	mg/kg	U	N	SO	REG	S	10:25	35.8763	-106.291	N		SD	2017-1408	EPA:1668C	2e-05	5.5	1	1.77424e+06	1.62825e+06	6.77
RELA-17-132160	02-61400	2017-04-18	PCB-175	0.000661	mg/kg		Y	SO	REG	S	10:25	35.8763	-106.291	N		SD	2017-1408	EPA:1668C	2e-05	5.5	1	1.77424e+06	1.62825e+06	6.77
RELA-17-132160	02-61400	2017-04-18	PCB-201	0.000983	mg/kg		Y	SO	REG	S	10:25	35.8763	-106.291	N		SD	2017-1408	EPA:1668C	2e-05	5.5	1	1.77424e+06	1.62825e+06	6.77
RELA-17-132160	02-61400	2017-04-18	PCB-206	0.00193	mg/kg		Y	SO	REG	S	10:25	35.8763	-106.291	N		SD	2017-1408	EPA:1668C	2e-05	5.5	1	1.77424e+06	1.62825e+06	6.77
RELA-17-132160	02-61400	2017-04-18	Pentachlorodibenzodioxin[1,2,3,7,8-]	5.19e-07	mg/kg	JK	Y	SO	REG	S	10:25	35.8763	-106.291	N		SD	2017-1408	SW-846:8290A	4.5e-06	5.5	1	1.77424e+06	1.62825e+06	1.51
RELA-17-132160	02-61400	2017-04-18	PCB-142	6.77e-06	mg/kg	U	N	SO	REG	S	10:25	35.8763	-106.291	N		SD	2017-1408	EPA:1668C	2e-05	5.5	1	1.77424e+06	1.62825e+06	6.77
RELA-17-132160	02-61400	2017-04-18	PCB-160	6.77e-06	mg/kg	U	N	SO	REG	S	10:25	35.8763	-106.291	N		SD	2017-1408	EPA:1668C	2e-05	5.5	1	1.77424e+06	1.62825e+06	6.77
RELA-17-132160	02-61400	2017-04-18	PCB-190	0.00346	mg/kg		Y	SO	REG	S	10:25	35.8763	-106.291	N		SD	2017-1408	EPA:1668C	2e-05	5.5	1	1.77424e+06	1.62825e+06	6.77
RELA-17-132160	02-61400	2017-04-18	PCB-72	6.77e-06	mg/kg	U	N	SO	REG	S	10:25	35.8763	-106.291	N		SD	2017-1408	EPA:1668C	2e-05	5.5	1	1.77424e+06	1.62825e+06	6.77
RELA-17-132160	02-61400	2017-04-18	PCB-56	4.67e-05	mg/kg		Y	SO	REG	S	10:25	35.8763	-106.291	N		SD	2017-1408	EPA:1668C	2e-05	5.5	1	1.77424e+06	1.62825e+06	6.77
RELA-17-132160	02-61400	2017-04-18	PCB-46	6.77e-06	mg/kg	U	N	SO	REG	S	10:25	35.8763	-106.291	N		SD	2017-1408	EPA:1668C	2e-05	5.5	1	1.77424e+06	1.62825e+06	6.77
RELA-17-132160	02-61400	2017-04-18	PCB-79	6.77e-06	mg/kg	U	N	SO	REG	S	10:25	35.8763	-106.291	N		SD	2017-1408	EPA:1668C	2e-05	5.5	1	1.77424e+06	1.62825e+06	6.77
RELA-17-132160	02-61400	2017-04-18	PCB-58	6.77e-06	mg/kg	U	N	SO	REG	S	10:25	35.8763	-106.291	N		SD	2017-1408	EPA:1668C	2e-05	5.5	1	1.77424e+06	1.62825e+06	6.77
RELA-17-132160	02-61400	2017-04-18	Tetrachlorodibenzodioxins (Total)	0	mg/kg	U	N	SO	REG	S	10:25	35.8763	-106.291	N		SD	2017-1408	SW-846:8290A		5.5	1	1.77424e+06	1.62825e+06
RELA-17-132160	02-61400	2017-04-18	PCB-196	0.00419	mg/kg		Y	SO	REG	S	10:25	35.8763	-106.291	N		SD	2017-1408	EPA:1668C	2e-05	5.5	1	1.77424e+06	1.62825e+06	6.77
RELA-17-132160	02-61400	2017-04-18	Tetrachlorodibenzofuran[2,3,7,8-]	1.96e-06	mg/kg		Y	SO	REG	S	10:25	35.8763	-106.291	N		SD	2017-1408	SW-846:8290A	9e-07	5.5	1	1.77424e+06	1.62825e+06	0.302
RELA-17-132160	02-61400	2017-04-18	Tetrachlorodibenzofuran[2,3,7,8-]	1.81e-06	mg/kg		Y	SO	REG	S	10:25	35.8763	-106.291	N		SD	2017-1408	SW-846:8290A	9e-07	5.5	1	1.77424e+06	1.62825e+06	0.302
RELA-17-132160	02-61400	2017-04-18	PCB-146	0.00386	mg/kg		Y	SO	REG	S	10:25	35.8763	-106.291	N		SD	2017-1408	EPA:1668C	2e-05	5.5	1	1.77424e+06	1.62825e+06	6.77
RELA-17-132160	02-61400	2017-04-18	PCB-64	2.61e-05	mg/kg		Y	SO	REG	S	10:25	35.8763	-106.291	N		SD	2017-1408	EPA:1668C	2e-05	5.5	1	1.77424e+06	1.62825e+06	6.77
RELA-17-132160	02-61400	2017-04-18	PCB-41	1.12e-05	mg/kg	J	Y	SO	REG	S	10:25	35.8763	-106.291	N		SD	2017-1408	EPA:1668C	2e-05	5.5	1	1.77424e+06	1.62825e+06	6.77
RELA-17-132160	02-61400	2017-04-18	PCB-84	0.000203	mg/kg		Y	SO	REG	S	10:25	35.8763	-106.291	N		SD	2017-1408	EPA:1668C	2e-05	5.5	1	1.77424e+06	1.62825e+06	6.77
RELA-17-132160	02-61400	2017-04-18	PCB-92	0.000612	mg/kg		Y	SO	REG	S	10:25	35.8763	-106.291	N		SD	2017-1408	EPA:1668C	2e-05	5.5	1	1.77424e+06	1.62825e+06	6.77
RELA-17-132160	02-61400	2017-04-18	PCB-82	6.67e-05	mg/kg		Y	SO	REG	S	10:25	35.8763	-106.291	N		SD	2017-1408	EPA:1668C	2e-05	5.5	1	1.77424e+06	1.62825e+06	6.77
RELA-17-132160	02-61400	2017-04-18	PCB-179	0.0062	mg/kg		Y	SO	REG	S	10:25	35.8763	-106.291	N		SD	2017-1408	EPA:1668C	2e-05	5.5	1	1.77424e+06	1.62825e+06	6.77
RELA-17-132160	02-61400	2017-04-18	PCB-176	0.00176	mg/kg		Y	SO	REG	S	10:25	35.8763	-106.291	N		SD	2017-1408	EPA:1668C	2e-05	5.5	1	1.77424e+06	1.62825e+06	6.77
RELA-17-132160	02-61400	2017-04-18	PCB-130	0.000972	mg/kg		Y	SO	REG	S	10:25	35.8763	-106.291	N		SD	2017-1408	EPA:1668C	2e-05	5.5	1	1.77424e+06	1.62825e+06	6.77
RELA-17-132160	02-61400	2017-04-18	PCB-178	0.00349	mg/kg		Y	SO	REG	S	10:25	35.8763	-106.291	N		SD	2017-1408	EPA:1668C	2e-05	5.5	1	1.77424e+06	1.62825e+06	6.77
RELA-17-132160	02-61400	2017-04-18	PCB-187	0.0209	mg/kg		Y	SO	REG	S	10:25	35.8763	-106.291	N		SD	2017-1408	EPA:1668C	2e-05	5.5	1	1.77424e+06	1.62825e+06	6.77
RELA-17-132160	02-61400	2017-04-18	PCB-177	0.00965	mg/kg		Y	SO	REG	S	10:25	35.8763	-106.291	N		SD	2017-1408	EPA:1668C	2e-05	5.5	1	1.77424e+06	1.62825e+06	6.77
RELA-17-132160	02-61400	2017-04-18	PCB-167	0.000985	mg/kg		Y	SO	REG	S	10:25	35.8763	-106.291	N		SD	2017-1408	EPA:1668C	2e-05	5.5	1	1.77424e+06	1.62825e+06	6.77
RELA-17-132160	02-61400	2017-04-18	PCB-172	0.00297	mg/kg		Y	SO	REG	S	10:25	35.8763	-106.291	N		SD	2017-1408	EPA:1668C	2e-05	5.5	1	1.77424e+06	1.62825e+06	6.77
RELA-17-132160	02-61400	2017-04-18	PCB-203	0.00581	mg/kg		Y	SO	REG	S	10:25	35.8763	-106.291	N		SD	2017-1408	EPA:1668C	2e-05	5.5	1	1.77424e+06	1.62825e+06	6.77
RELA-17-132160	02-61400	2017-04-18	PCB-208	0.000338	mg/kg		Y	SO	REG	S	10:25	35.8763	-106.291	N		SD	2017-1408	EPA:1668C	2e-05	5.5	1	1.77424e+06	1.62825e+06	6.77
RELA-17-132160	02-61400	2017-04-18	PCB-195	0.00376	mg/kg		Y	SO	REG	S	10:25	35.8763	-106.291	N		SD	2017-1408	EPA:1668C	2e-05	5.5	1	1.77424e+06	1.62825e+06	6.77
RELA-17-132160	02-61400	2017-04-18	PCB-207	0.000238	mg/kg		Y	SO	REG	S	10:25	35.8763	-106.291	N		SD	2017-1408	EPA:1668C	2e-05	5.5	1	1.77424e+06	1.62825e+06	6.77
RELA-17-132160	02-61400	2017-04-18	PCB-134	0.00105	mg/kg		Y	SO	REG	S	10:25	35.8763	-106.291	N		SD	2017-1408	EPA:1668C	2e-05	5.5	1	1.77424e+06	1.62825e+06	6.77
RELA-17-132160	02-61400	2017-04-18	PCB-141	0.0065	mg/kg		Y	SO	REG	S	10:25	35.8763	-106.291	N		SD	2017-1408	EPA:1668C	2e-05	5.5	1	1.77424e+06	1.62825e+06	6.77
RELA-17-132160	02-61400	2017-04-18	PCB-38	6.77e-06	mg/kg	U	N	SO	REG	S	10:25	35.8763	-106.291	N		SD	2017-1408	EPA:1668C	2e-05	5.5	1	1.77424e+06	1.62825e+06	6.77
RELA-17-132160	02-61400	2017-04-18	Total nonaCB	0.00251	mg/kg		Y	SO	REG	S	10:25	35.8763	-106.291	N		SD	2017-1408	EPA:1668C		5.5	1	1.77424e+06	1.62825e+06
RELA-17-132160	02-61400	2017-04-18	Heptachlorodibenzofuran[1,2,3,4,7,8,9-]	4.59e-07	mg/kg	JK	Y	SO	REG	S	10:25	35.8763	-106.291	N		SD	2017-1408	SW-846:8290A	4.5e-06	5.5	1	1.77424e+06	1.62825e+06	1.51
RELA-17-132160	02-61400	2017-04-18	Hexachlorodibenzofurans (Total)	2.22e-05	mg/kg	J	Y	SO	REG	S	10:25	35.8763	-106.291	N		SD	2017-1408	SW-846:8290A		5.5	1	1.77424e+06	1.62825e+06
RELA-17-132160	02-61400	2017-04-18	PCB-24	6.77e-06	mg/kg	U	N	SO	REG	S	10:25	35.8763	-106.291	N		SD	2017-1408	EPA:1668C	2e-05	5.5	1	1.77424e+06	1.62825e+06	6.77
RELA-17-132160	02-61400	2017-04-18	PCB-25	6.77e-06	mg/kg	U	N	SO	REG	S	10:25	35.8763	-106.291	N		SD	2017-1408	EPA:1668C	2e-05	5.5	1	1.77424e+06	1.62825e+06	6.77
RELA-17-132160	02-61400	2017-04-18	PCB-23	6.77e-06	mg/kg	U	N	SO	REG	S	10:25	35.8763	-106.291	N		SD	2017-1408	EPA:1668C	2e-05	5.5	1	1.77424e+06	1.62825e+06	6.77
RELA-17-132160	02-61400	2017-04-18	Total octaCB	0.0343	mg/kg		Y	SO	REG	S	10:25	35.8763	-106.291	N		SD	2017-1408	EPA:1668C		5.5	1	1.77424e+06	1.62825e+06
RELA-17-132160	02-61400	2017-04-18	Tetrachlorodibenzofurans (Totals)	1.01e-05	mg/kg		Y	SO	REG	S	10:25	35.8763	-106.291	N		SD	2017-1408	SW-846:8290A		5.5	1	1.77424e+06	1.62825e+06
RELA-17-132160	02-61400	2017-04-18	PCB-104	6.77e-06	mg/kg	U	N	SO	REG	S	10:25	35.8763	-106.291	N		SD	2017-1408	EPA:1668C	2e-05	5.5	1	1.77424e+06	1.62825e+06	6.77
RELA-17-132160	02-61400	2017-04-18	PCB-121	6.77e-06	mg/kg	U	N	SO	REG	S	10:25	35.8763	-106.291	N		SD	2017-1408	EPA:1668C	2e-05	5.5	1	1.77424e+06	1.62825e+06	6.77
RELA-17-132160	02-61400	2017-04-18	Pentachlorodibenzofuran[2,3,4,7,8-]	3.46e-06	mg/kg	J	Y	SO	REG	S	10:25	35.8763	-106.291	N		SD	2017-1408	SW-846:8290A	4.5e-06	5.5	1	1.77424e+06	1.62825e+06	1.51
RELA-17-132160	02-61400	2017-04-18	Pentachlorodibenzofuran[1,2,3,7,8-]	7.61e-07	mg/kg	J	Y	SO	REG	S	10:25	35.8763	-106.291	N		SD	2017-1408	SW-846:8290A	4.5e-06	5.5	1	1.77424e+06	1.62825e+06	1.51
RELA-17-132160	02-61400	2017-04-18	Hexachlorodibenzofuran[1,2,3,6,7,8-]	1.03e-06	mg/kg	J	Y	SO	REG	S	10:25	35.8763	-106.291	N		SD	2017-1408	SW-846:8290A	4.5e-06	5.5	1	1.77424e+06	1.62825e+06	1.51
RELA-17-132160	02-61400	2017-04-18	PCB-126	2.75e-05	mg/kg		Y	SO	REG	S	10:25	35.8763	-106.291	N		SD	2017-1408	EPA:1668C	2e-05	5.5	1	1.77424e+06	1.62825e+06	6.77
RELA-17-132160	02-61400	2017-04-18	Hexachlorodibenzodioxin[1,2,3,6,7,8-]	8.52e-07	mg/kg	JK	Y	SO	REG	S	10:25	35.8763	-106.291	N		SD	2017-1408	SW-846:8290A	4.5e-06	5.5	1	1.77424e+06	1.62825e+06	1.51
RELA-17-132160	02-61400	2017-04-18	PCB-83	7.4e-05	mg/kg		Y	SO	REG	S	10:25	35.8763	-106.291	N		SD	2017-1408	EPA:1668C	2e-05	5.5	1	1.77424e+06	1.62825e+06	6.77
RELA-17-132160	02-61400	2017-04-18	PCB-103	6.77e-06	mg/kg	U	N	SO	REG	S	10:25	35.8763	-106.291	N		SD	2017-1408	EPA:1668C	2e-05	5.5	1	1.77424e+06	1.62825e+06	6.77
RELA-17-132160	02-61400	2017-04-18	PCB-154	8.49e-05	mg/kg		Y	SO	REG	S	10:25	35.8763	-106.291	N		SD	2017-1408	EPA:1668C	2e-05	5.5	1	1.77424e+06	1.62825e+06	6.77
RELA-17-132160	02-61400	2017-04-18	PCB-182	2.39e-05	mg/kg		Y	SO	REG	S	10:25	35.8763	-106.291	N		SD	2017-1408	EPA:1668C	2e-05	5.5	1	1.77424e+06	1.62825e+06	6.77
RELA-17-132160	02-61400	2017-04-18	Hexachlorodibenzofuran[2,3,4,6,7,8-]	1.83e-06	mg/kg	J	Y	SO	REG	S	10:25	35.8763	-106.291	N		SD	2017-1408	SW-846:8290A	4.5e-06	5.5	1	1.77424e+06	1.62825e+06	1.51
RELA-17-132160	02-61400	2017-04-18	PCB-131	0.000132	mg/kg		Y	SO	REG	S	10:25	35.8763	-106.291	N		SD	2017-1408	EPA:1668C	2e-05	5.5	1	1.77424e+06	1.62825e+06	6.77
RELA-17-132160	02-61400	2017-04-18	PCB-123	1.01e-05	mg/kg	J	Y	SO	REG	S	10:25	35.8763	-106.291	N		SD	2017-1408	EPA:1668C	2e-05	5.5	1	1.77424e+06	1.62825e+06	6.77
RELA-17-132160	02-61400	2017-04-18	Heptachlorodibenzofuran[1,2,3,4,6,7,8-]	6.91e-06	mg/kg		Y	SO	REG	S	10:25	35.8763	-106.291	N		SD	2017-1408	SW-846:8290A	4.5e-06	5.5	1	1.77424e+06	1.62825e+06	1.51
RELA-17-132160	02-61400	2017-04-18	PCB-150	1.61e-05	mg/kg	J	Y	SO	REG	S	10:25	35.8763	-106.291	N		SD	2017-1408	EPA:1668C	2e-05	5.5	1	1.77424e+06	1.62825e+06	6.77
RELA-17-132160	02-61400	2017-04-18	PCB-152	6.77e-06	mg/kg	U	N	SO	REG	S	10:25	35.8763	-106.291	N		SD	2017-1408	EPA:1668C	2e-05	5.5	1	1.77424e+06	1.62825e+06	6.77
RELA-17-132160	02-61400	2017-04-18	PCB-120	2.61e-05	mg/kg		Y	SO	REG	S	10:25	35.8763	-106.291	N		SD	2017-1408	EPA:1668C	2e-05	5.5	1	1.77424e+06	1.62825e+06	6.77
RELA-17-132160	02-61400	2017-04-18	PCB-144	0.00132	mg/kg		Y	SO	REG	S	10:25	35.8763	-106.291	N		SD	2017-1408	EPA:1668C	2e-05	5.5	1	1.77424e+06	1.62825e+06	6.77
RELA-17-132160	02-61400	2017-04-18	PCB-143	6.77e-06	mg/kg	U	N	SO	REG	S	10:25	35.8763	-106.291	N		SD	2017-1408	EPA:1668C	2e-05	5.5	1	1.77424e+06	1.62825e+06	6.77
RELA-17-132160	02-61400	2017-04-18	PCB-43	8.6e-06	mg/kg	U	N	SO	REG	S	10:25	35.8763	-106.291	N		SD	2017-1408	EPA:1668C	2e-05	5.5	1	1.77424e+06	1.62825e+06	8.6
RELA-17-132160	02-61400	2017-04-18	PCB-48	1.71e-05	mg/kg	J	Y	SO	REG	S	10:25	35.8763	-106.291	N		SD	2017-1408	EPA:1668C	2e-05	5.5	1	1.77424e+06	1.62825e+06	6.77
RELA-17-132160	02-61400	2017-04-18	PCB-78	6.77e-06	mg/kg	U	N	SO	REG	S	10:25	35.8763	-106.291	N		SD	2017-1408	EPA:1668C	2e-05	5.5	1	1.77424e+06	1.62825e+06	6.77
RELA-17-132160	02-61400	2017-04-18	PCB-81	6.77e-06	mg/kg	U	N	SO	REG	S	10:25	35.8763	-106.291	N		SD	2017-1408	EPA:1668C	2e-05	5.5	1	1.77424e+06	1.62825e+06	6.77
RELA-17-132160	02-61400	2017-04-18	PCB-57	6.77e-06	mg/kg	U	N	SO	REG	S	10:25	35.8763	-106.291	N		SD	2017-1408	EPA:1668C	2e-05	5.5	1	1.77424e+06	1.62825e+06	6.77
RELA-17-132160	02-61400	2017-04-18	PCB-107	0.00016	mg/kg		Y	SO	REG	S	10:25	35.8763	-106.291	N		SD	2017-1408	EPA:1668C	2e-05	5.5	1	1.77424e+06	1.62825e+06	6.77
RELA-17-132160	02-61400	2017-04-18	PCB-106	6.77e-06	mg/kg	U	N	SO	REG	S	10:25	35.8763	-106.291	N		SD	2017-1408	EPA:1668C	2e-05	5.5	1	1.77424e+06	1.62825e+06	6.77
RELA-17-132160	02-61400	2017-04-18	Hexachlorodibenzofuran[1,2,3,4,7,8-]	2.07e-06	mg/kg	J	Y	SO	REG	S	10:25	35.8763	-106.291	N		SD	2017-1408	SW-846:8290A	4.5e-06	5.5	1	1.77424e+06	1.62825e+06	1.51
RELA-17-132160	02-61400	2017-04-18	Hexachlorodibenzofuran[1,2,3,7,8,9-]	4.52e-07	mg/kg	U	N	SO	REG	S	10:25	35.8763	-106.291	N		SD	2017-1408	SW-846:8290A	4.5e-06	5.5	1	1.77424e+06	1.62825e+06	1.51
RELA-17-132160	02-61400	2017-04-18	PCB-68	6.77e-06	mg/kg	U	N	SO	REG	S	10:25	35.8763	-106.291	N		SD	2017-1408	EPA:1668C	2e-05	5.5	1	1.77424e+06	1.62825e+06	6.77
RELA-17-132160	02-61400	2017-04-18	PCB-67	6.77e-06	mg/kg	U	N	SO	REG	S	10:25	35.8763	-106.291	N		SD	2017-1408	EPA:1668C	2e-05	5.5	1	1.77424e+06	1.62825e+06	6.77
RELA-17-132160	02-61400	2017-04-18	PCB-96	6.77e-06	mg/kg	U	N	SO	REG	S	10:25	35.8763	-106.291	N		SD	2017-1408	EPA:1668C	2e-05	5.5	1	1.77424e+06	1.62825e+06	6.77
RELA-17-132160	02-61400	2017-04-18	PCB-94	6.77e-06	mg/kg	U	N	SO	REG	S	10:25	35.8763	-106.291	N		SD	2017-1408	EPA:1668C	2e-05	5.5	1	1.77424e+06	1.62825e+06	6.77
RELA-17-132160	02-61400	2017-04-18	PCB-89	6.77e-06	mg/kg	U	N	SO	REG	S	10:25	35.8763	-106.291	N		SD	2017-1408	EPA:1668C	2e-05	5.5	1	1.77424e+06	1.62825e+06	6.77
RELA-17-132160	02-61400	2017-04-18	PCB-73	6.77e-06	mg/kg	U	N	SO	REG	S	10:25	35.8763	-106.291	N		SD	2017-1408	EPA:1668C	2e-05	5.5	1	1.77424e+06	1.62825e+06	6.77
RELA-17-132160	02-61400	2017-04-18	PCB-55	6.77e-06	mg/kg	U	N	SO	REG	S	10:25	35.8763	-106.291	N		SD	2017-1408	EPA:1668C	2e-05	5.5	1	1.77424e+06	1.62825e+06	6.77
RELA-17-132160	02-61400	2017-04-18	PCB-63	6.77e-06	mg/kg	U	N	SO	REG	S	10:25	35.8763	-106.291	N		SD	2017-1408	EPA:1668C	2e-05	5.5	1	1.77424e+06	1.62825e+06	6.77
RELA-17-132160	02-61400	2017-04-18	PCB-112	6.77e-06	mg/kg	U	N	SO	REG	S	10:25	35.8763	-106.291	N		SD	2017-1408	EPA:1668C	2e-05	5.5	1	1.77424e+06	1.62825e+06	6.77
RELA-17-132160	02-61400	2017-04-18	PCB-114	6.77e-06	mg/kg	U	N	SO	REG	S	10:25	35.8763	-106.291	N		SD	2017-1408	EPA:1668C	2e-05	5.5	1	1.77424e+06	1.62825e+06	6.77
RELA-17-132160	02-61400	2017-04-18	PCB-145	6.77e-06	mg/kg	U	N	SO	REG	S	10:25	35.8763	-106.291	N		SD	2017-1408	EPA:1668C	2e-05	5.5	1	1.77424e+06	1.62825e+06	6.77
RELA-17-132160	02-61400	2017-04-18	PCB-148	1.39e-05	mg/kg	J	Y	SO	REG	S	10:25	35.8763	-106.291	N		SD	2017-1408	EPA:1668C	2e-05	5.5	1	1.77424e+06	1.62825e+06	6.77
RELA-17-132160	02-61400	2017-04-18	PCB-158	0.00209	mg/kg		Y	SO	REG	S	10:25	35.8763	-106.291	N		SD	2017-1408	EPA:1668C	2e-05	5.5	1	1.77424e+06	1.62825e+06	6.77
RELA-17-132160	02-61400	2017-04-18	PCB-161	6.77e-06	mg/kg	U	N	SO	REG	S	10:25	35.8763	-106.291	N		SD	2017-1408	EPA:1668C	2e-05	5.5	1	1.77424e+06	1.62825e+06	6.77
RELA-17-132160	02-61400	2017-04-18	PCB-164	0.00167	mg/kg		Y	SO	REG	S	10:25	35.8763	-106.291	N		SD	2017-1408	EPA:1668C	2e-05	5.5	1	1.77424e+06	1.62825e+06	6.77
RELA-17-132160	02-61400	2017-04-18	PCB-165	9.02e-06	mg/kg	J	Y	SO	REG	S	10:25	35.8763	-106.291	N		SD	2017-1408	EPA:1668C	2e-05	5.5	1	1.77424e+06	1.62825e+06	6.77
RELA-17-132160	02-61400	2017-04-18	PCB-181	3.2e-05	mg/kg		Y	SO	REG	S	10:25	35.8763	-106.291	N		SD	2017-1408	EPA:1668C	2e-05	5.5	1	1.77424e+06	1.62825e+06	6.77
RELA-17-132160	02-61400	2017-04-18	PCB-184	6.77e-06	mg/kg	U	N	SO	REG	S	10:25	35.8763	-106.291	N		SD	2017-1408	EPA:1668C	2e-05	5.5	1	1.77424e+06	1.62825e+06	6.77
RELA-17-132160	02-61400	2017-04-18	PCB-186	6.77e-06	mg/kg	U	N	SO	REG	S	10:25	35.8763	-106.291	N		SD	2017-1408	EPA:1668C	2e-05	5.5	1	1.77424e+06	1.62825e+06	6.77
RELA-17-132160	02-61400	2017-04-18	PCB-191	0.000691	mg/kg		Y	SO	REG	S	10:25	35.8763	-106.291	N		SD	2017-1408	EPA:1668C	2e-05	5.5	1	1.77424e+06	1.62825e+06	6.77
RELA-17-132160	02-61400	2017-04-18	PCB-192	6.77e-06	mg/kg	U	N	SO	REG	S	10:25	35.8763	-106.291	N		SD	2017-1408	EPA:1668C	2e-05	5.5	1	1.77424e+06	1.62825e+06	6.77
RELA-17-132160	02-61400	2017-04-18	PCB-204	6.77e-06	mg/kg	U	N	SO	REG	S	10:25	35.8763	-106.291	N		SD	2017-1408	EPA:1668C	2e-05	5.5	1	1.77424e+06	1.62825e+06	6.77
RELA-17-132160	02-61400	2017-04-18	PCB-205	0.000561	mg/kg		Y	SO	REG	S	10:25	35.8763	-106.291	N		SD	2017-1408	EPA:1668C	2e-05	5.5	1	1.77424e+06	1.62825e+06	6.77
RELA-17-132160	02-61400	2017-04-18	PCB-188	1.66e-05	mg/kg	J	Y	SO	REG	S	10:25	35.8763	-106.291	N		SD	2017-1408	EPA:1668C	2e-05	5.5	1	1.77424e+06	1.62825e+06	6.77
RELA-17-132160	02-61400	2017-04-18	PCB-122	1.45e-05	mg/kg	J	Y	SO	REG	S	10:25	35.8763	-106.291	N		SD	2017-1408	EPA:1668C	2e-05	5.5	1	1.77424e+06	1.62825e+06	6.77
RELA-17-132160	02-61400	2017-04-18	Silver	0.507	mg/kg	U	N	SO	REG	S	10:25	35.8763	-106.291	N		SD	2017-1406	SW-846:6010C	0.507	4.14	1	1.77424e+06	1.62825e+06	101
RELA-17-132160	02-61400	2017-04-18	Aluminum	6590	mg/kg		Y	SO	REG	S	10:25	35.8763	-106.291	N		SD	2017-1406	SW-846:6010C	20.3	4.14	1	1.77424e+06	1.62825e+06	6900
RELA-17-132160	02-61400	2017-04-18	Arsenic	1.82	mg/kg		Y	SO	REG	S	10:25	35.8763	-106.291	N		SD	2017-1406	SW-846:6020	0.992	4.14	2	1.77424e+06	1.62825e+06	335
RELA-17-132160	02-61400	2017-04-18	Barium	95.7	mg/kg		Y	SO	REG	S	10:25	35.8763	-106.291	N		SD	2017-1406	SW-846:6010C	0.507	4.14	1	1.77424e+06	1.62825e+06	101
RELA-17-132160	02-61400	2017-04-18	Beryllium	0.673	mg/kg	*	Y	SO	REG	S	10:25	35.8763	-106.291	N		SD	2017-1406	SW-846:6020	0.0992	4.14	2	1.77424e+06	1.62825e+06	19.8
RELA-17-132160	02-61400	2017-04-18	Calcium	4280	mg/kg	N	Y	SO	REG	S	10:25	35.8763	-106.291	N		SD	2017-1406	SW-846:6010C	25.4	4.14	1	1.77424e+06	1.62825e+06	8120
RELA-17-132159	02-61399	2017-04-18	Cadmium	0.508	mg/kg	U	N	SO	REG	S	10:35	35.8763	-106.291	N		SD	2017-1406	SW-846:6010C	0.508	2.35	1	1.77425e+06	1.62815e+06	102
RELA-17-132160	02-61400	2017-04-18	Cobalt	2.89	mg/kg		Y	SO	REG	S	10:25	35.8763	-106.291	N		SD	2017-1406	SW-846:6010C	0.507	4.14	1	1.77424e+06	1.62825e+06	152
RELA-17-132160	02-61400	2017-04-18	Chromium	7.98	mg/kg		Y	SO	REG	S	10:25	35.8763	-106.291	N		SD	2017-1406	SW-846:6010C	0.507	4.14	1	1.77424e+06	1.62825e+06	152
RELA-17-132160	02-61400	2017-04-18	Copper	7.28	mg/kg		Y	SO	REG	S	10:25	35.8763	-106.291	N		SD	2017-1406	SW-846:6010C	1.01	4.14	1	1.77424e+06	1.62825e+06	304
RELA-17-132160	02-61400	2017-04-18	Total decaCB	0.000109	mg/kg		Y	SO	REG	S	10:25	35.8763	-106.291	N		SD	2017-1408	EPA:1668C		5.5	1	1.77424e+06	1.62825e+06
RELA-17-132160	02-61400	2017-04-18	Iron	12100	mg/kg		Y	SO	REG	S	10:25	35.8763	-106.291	N		SD	2017-1406	SW-846:6010C	25.4	4.14	1	1.77424e+06	1.62825e+06	8120
RELA-17-132160	02-61400	2017-04-18	Mercury	0.285	mg/kg		Y	SO	REG	S	10:25	35.8763	-106.291	N		SD	2017-1406	SW-846:7471A	0.0116	4.14	1	1.77424e+06	1.62825e+06	3.88
RELA-17-132160	02-61400	2017-04-18	Potassium	1160	mg/kg	N	Y	SO	REG	S	10:25	35.8763	-106.291	N		SD	2017-1406	SW-846:6010C	25.4	4.14	1	1.77424e+06	1.62825e+06	6490
RELA-17-132160	02-61400	2017-04-18	Magnesium	1620	mg/kg	N	Y	SO	REG	S	10:25	35.8763	-106.291	N		SD	2017-1406	SW-846:6010C	30.4	4.14	1	1.77424e+06	1.62825e+06	8630
RELA-17-132160	02-61400	2017-04-18	Manganese	285	mg/kg		Y	SO	REG	S	10:25	35.8763	-106.291	N		SD	2017-1406	SW-846:6010C	1.01	4.14	1	1.77424e+06	1.62825e+06	203
RELA-17-132160	02-61400	2017-04-18	Sodium	119	mg/kg		Y	SO	REG	S	10:25	35.8763	-106.291	N		SD	2017-1406	SW-846:6010C	25.4	4.14	1	1.77424e+06	1.62825e+06	7100
RELA-17-132160	02-61400	2017-04-18	Nickel	6.65	mg/kg	*	Y	SO	REG	S	10:25	35.8763	-106.291	N		SD	2017-1406	SW-846:6020	0.397	4.14	2	1.77424e+06	1.62825e+06	99.2
RELA-17-132160	02-61400	2017-04-18	Lead	12	mg/kg		Y	SO	REG	S	10:25	35.8763	-106.291	N		SD	2017-1406	SW-846:6010C	1.01	4.14	1	1.77424e+06	1.62825e+06	335
RELA-17-132160	02-61400	2017-04-18	PCB-108/PCB-124	8.89e-05	mg/kg		Y	SO	REG	S	10:25	35.8763	-106.291	N		SD	2017-1408	EPA:1668C	4.1e-05	5.5	1	1.77424e+06	1.62825e+06	13.6
RELA-17-132160	02-61400	2017-04-18	PCB-110/PCB-115	1.36e-05	mg/kg	U	N	SO	REG	S	10:25	35.8763	-106.291	N		SD	2017-1408	EPA:1668C	4.1e-05	5.5	1	1.77424e+06	1.62825e+06	13.6
RELA-17-132160	02-61400	2017-04-18	PCB-12/PCB-13	1.43e-05	mg/kg	U	N	SO	REG	S	10:25	35.8763	-106.291	N		SD	2017-1408	EPA:1668C	4.1e-05	5.5	1	1.77424e+06	1.62825e+06	14.3
RELA-17-132160	02-61400	2017-04-18	PCB-128/PCB-166	0.00143	mg/kg		Y	SO	REG	S	10:25	35.8763	-106.291	N		SD	2017-1408	EPA:1668C	4.1e-05	5.5	1	1.77424e+06	1.62825e+06	13.6
RELA-17-132160	02-61400	2017-04-18	PCB-129/PCB-138/PCB-163	0.0263	mg/kg		Y	SO	REG	S	10:25	35.8763	-106.291	N		SD	2017-1408	EPA:1668C	6.1e-05	5.5	1	1.77424e+06	1.62825e+06	20.3
RELA-17-132160	02-61400	2017-04-18	PCB-135/PCB-151	0.011	mg/kg		Y	SO	REG	S	10:25	35.8763	-106.291	N		SD	2017-1408	EPA:1668C	4.1e-05	5.5	1	1.77424e+06	1.62825e+06	13.6
RELA-17-132160	02-61400	2017-04-18	PCB-139/PCB-140	7.38e-05	mg/kg		Y	SO	REG	S	10:25	35.8763	-106.291	N		SD	2017-1408	EPA:1668C	4.1e-05	5.5	1	1.77424e+06	1.62825e+06	13.6
RELA-17-132160	02-61400	2017-04-18	PCB-147/PCB-149	0.0238	mg/kg		Y	SO	REG	S	10:25	35.8763	-106.291	N		SD	2017-1408	EPA:1668C	4.1e-05	5.5	1	1.77424e+06	1.62825e+06	13.6
RELA-17-132160	02-61400	2017-04-18	PCB-153/PCB-168	0.0266	mg/kg		Y	SO	REG	S	10:25	35.8763	-106.291	N		SD	2017-1408	EPA:1668C	4.1e-05	5.5	1	1.77424e+06	1.62825e+06	13.6
RELA-17-132160	02-61400	2017-04-18	PCB-156/PCB-157	0.0018	mg/kg		Y	SO	REG	S	10:25	35.8763	-106.291	N		SD	2017-1408	EPA:1668C	4.1e-05	5.5	1	1.77424e+06	1.62825e+06	13.6
RELA-17-132160	02-61400	2017-04-18	PCB-171/PCB-173	0.00448	mg/kg		Y	SO	REG	S	10:25	35.8763	-106.291	N		SD	2017-1408	EPA:1668C	4.1e-05	5.5	1	1.77424e+06	1.62825e+06	13.6
RELA-17-132160	02-61400	2017-04-18	PCB-18/PCB-30	3.67e-05	mg/kg	J	Y	SO	REG	S	10:25	35.8763	-106.291	N		SD	2017-1408	EPA:1668C	4.1e-05	5.5	1	1.77424e+06	1.62825e+06	13.6
RELA-17-132160	02-61400	2017-04-18	PCB-180/PCB-193	0.0345	mg/kg		Y	SO	REG	S	10:25	35.8763	-106.291	N		SD	2017-1408	EPA:1668C	4.1e-05	5.5	1	1.77424e+06	1.62825e+06	13.6
RELA-17-132160	02-61400	2017-04-18	PCB-183/PCB-185	0.0105	mg/kg		Y	SO	REG	S	10:25	35.8763	-106.291	N		SD	2017-1408	EPA:1668C	4.1e-05	5.5	1	1.77424e+06	1.62825e+06	13.6
RELA-17-132160	02-61400	2017-04-18	PCB-197/PCB-200	1.36e-05	mg/kg	U	N	SO	REG	S	10:25	35.8763	-106.291	N		SD	2017-1408	EPA:1668C	4.1e-05	5.5	1	1.77424e+06	1.62825e+06	13.6
RELA-17-132160	02-61400	2017-04-18	PCB-198/PCB-199	0.0096	mg/kg		Y	SO	REG	S	10:25	35.8763	-106.291	N		SD	2017-1408	EPA:1668C	4.1e-05	5.5	1	1.77424e+06	1.62825e+06	13.6
RELA-17-132160	02-61400	2017-04-18	PCB-20/PCB-28	4.07e-05	mg/kg	J	Y	SO	REG	S	10:25	35.8763	-106.291	N		SD	2017-1408	EPA:1668C	4.1e-05	5.5	1	1.77424e+06	1.62825e+06	13.6
RELA-17-132160	02-61400	2017-04-18	PCB-21/PCB-33	1.97e-05	mg/kg	J	Y	SO	REG	S	10:25	35.8763	-106.291	N		SD	2017-1408	EPA:1668C	4.1e-05	5.5	1	1.77424e+06	1.62825e+06	13.6
RELA-17-132160	02-61400	2017-04-18	PCB-26/PCB-29	1.36e-05	mg/kg	U	N	SO	REG	S	10:25	35.8763	-106.291	N		SD	2017-1408	EPA:1668C	4.1e-05	5.5	1	1.77424e+06	1.62825e+06	13.6
RELA-17-132160	02-61400	2017-04-18	PCB-40/PCB-71	2.6e-05	mg/kg	J	Y	SO	REG	S	10:25	35.8763	-106.291	N		SD	2017-1408	EPA:1668C	4.1e-05	5.5	1	1.77424e+06	1.62825e+06	13.6
RELA-17-132160	02-61400	2017-04-18	PCB-44/PCB-47/PCB-65	7.83e-05	mg/kg		Y	SO	REG	S	10:25	35.8763	-106.291	N		SD	2017-1408	EPA:1668C	6.1e-05	5.5	1	1.77424e+06	1.62825e+06	20.3
RELA-17-132160	02-61400	2017-04-18	PCB-45/PCB-51	1.36e-05	mg/kg	U	N	SO	REG	S	10:25	35.8763	-106.291	N		SD	2017-1408	EPA:1668C	4.1e-05	5.5	1	1.77424e+06	1.62825e+06	13.6
RELA-17-132160	02-61400	2017-04-18	PCB-49/PCB-69	4.17e-05	mg/kg		Y	SO	REG	S	10:25	35.8763	-106.291	N		SD	2017-1408	EPA:1668C	4.1e-05	5.5	1	1.77424e+06	1.62825e+06	13.6
RELA-17-132160	02-61400	2017-04-18	PCB-50/PCB-53	1.36e-05	mg/kg	U	N	SO	REG	S	10:25	35.8763	-106.291	N		SD	2017-1408	EPA:1668C	4.1e-05	5.5	1	1.77424e+06	1.62825e+06	13.6
RELA-17-132160	02-61400	2017-04-18	PCB-59/PCB-62/PCB-75	2.03e-05	mg/kg	U	N	SO	REG	S	10:25	35.8763	-106.291	N		SD	2017-1408	EPA:1668C	6.1e-05	5.5	1	1.77424e+06	1.62825e+06	20.3
RELA-17-132160	02-61400	2017-04-18	PCB-61/PCB-70/PCB-74/PCB-76	0.000188	mg/kg		Y	SO	REG	S	10:25	35.8763	-106.291	N		SD	2017-1408	EPA:1668C	8.1e-05	5.5	1	1.77424e+06	1.62825e+06	27.1
RELA-17-132160	02-61400	2017-04-18	PCB-85/PCB-116/PCB-117	0.000109	mg/kg		Y	SO	REG	S	10:25	35.8763	-106.291	N		SD	2017-1408	EPA:1668C	6.1e-05	5.5	1	1.77424e+06	1.62825e+06	20.3
RELA-17-132160	02-61400	2017-04-18	PCB-86/87/97/109/119/125	0.000901	mg/kg		Y	SO	REG	S	10:25	35.8763	-106.291	N		SD	2017-1408	EPA:1668C	0.00012	5.5	1	1.77424e+06	1.62825e+06	40.7
RELA-17-132160	02-61400	2017-04-18	PCB-88/PCB-91	0.0001	mg/kg		Y	SO	REG	S	10:25	35.8763	-106.291	N		SD	2017-1408	EPA:1668C	4.1e-05	5.5	1	1.77424e+06	1.62825e+06	13.6
RELA-17-132160	02-61400	2017-04-18	PCB-90/PCB-101/PCB-113	0.00482	mg/kg		Y	SO	REG	S	10:25	35.8763	-106.291	N		SD	2017-1408	EPA:1668C	6.1e-05	5.5	1	1.77424e+06	1.62825e+06	20.3
RELA-17-132160	02-61400	2017-04-18	PCB-93/PCB-100	1.36e-05	mg/kg	U	N	SO	REG	S	10:25	35.8763	-106.291	N		SD	2017-1408	EPA:1668C	4.1e-05	5.5	1	1.77424e+06	1.62825e+06	13.6
RELA-17-132160	02-61400	2017-04-18	PCB-98/PCB-102	3.57e-05	mg/kg	J	Y	SO	REG	S	10:25	35.8763	-106.291	N		SD	2017-1408	EPA:1668C	4.1e-05	5.5	1	1.77424e+06	1.62825e+06	13.6
RELA-17-132159	02-61399	2017-04-18	Antimony	1.02	mg/kg	U	N	SO	REG	S	10:35	35.8763	-106.291	N		SD	2017-1406	SW-846:6010C	1.02	2.35	1	1.77425e+06	1.62815e+06	335
RELA-17-132160	02-61400	2017-04-18	Selenium	0.806	mg/kg	J	Y	SO	REG	S	10:25	35.8763	-106.291	N		SD	2017-1406	SW-846:6020	0.992	4.14	2	1.77424e+06	1.62825e+06	357
RELA-17-132160	02-61400	2017-04-18	Temperature	5	deg C		Y	SO	REG	S	10:25	35.8763	-106.291	N		SD	2017-1408	EPA:170.0				1.77424e+06	1.62825e+06
RELA-17-132160	02-61400	2017-04-18	Temperature	2	deg C		Y	SO	REG	S	10:25	35.8763	-106.291	N		SD	2017-1406	EPA:170.0				1.77424e+06	1.62825e+06
RELA-17-132160	02-61400	2017-04-18	Thallium	0.397	mg/kg	U	N	SO	REG	S	10:25	35.8763	-106.291	N		SD	2017-1406	SW-846:6020	0.397	4.14	2	1.77424e+06	1.62825e+06	139
RELA-17-132160	02-61400	2017-04-18	Vanadium	19.5	mg/kg		Y	SO	REG	S	10:25	35.8763	-106.291	N		SD	2017-1406	SW-846:6010C	0.507	4.14	1	1.77424e+06	1.62825e+06	101
RELA-17-132160	02-61400	2017-04-18	Zinc	42.1	mg/kg	N*	Y	SO	REG	S	10:25	35.8763	-106.291	N		SD	2017-1406	SW-846:6010C	1.01	4.14	1	1.77424e+06	1.62825e+06	406
