# Supplementary material for: Investigating effects of soil chemicals on density of small mammal bioindicators using spatial capture-recapture models
Source: PLoS One. 2020 Sep 17;15(9):e0238870. doi: 10.1371/journal.pone.0238870 (PMC7498087; doi:10.1371/journal.pone.0238870)
Supplement: S1 File — (ZIP) [file pone.0238870.s003.zip › CaptureHistory.txt]

session	ID	Occasion	Trap	Sex	Spec
LANL	4456	5	2	M	PEBO
LANL	4456	1	4	M	PEBO
LANL	4456	4	5	M	PEBO
LANL	4456	2	173	M	PEBO
LANL	4459	3	9	M	PEBO
LANL	4459	4	9	M	PEBO
LANL	4459	2	11	M	PEBO
LANL	4459	1	16	M	PEBO
LANL	4460	3	81	M	PEMA
LANL	4460	1	89	M	PEMA
LANL	4460	5	89	M	PEMA
LANL	4460	2	90	M	PEMA
LANL	4460	4	90	M	PEMA
LANL	4461	4	101	F	PETR
LANL	4461	1	103	F	PETR
LANL	4461	3	106	F	PETR
LANL	4461	5	150	F	PETR
LANL	4461	2	168	F	PETR
LANL	4462	1	102	M	PEBO
LANL	4462	4	111	M	PEBO
LANL	4462	2	145	M	PEBO
LANL	4462	3	200	M	PEBO
LANL	4463	2	151	M	PEBO
LANL	4463	1	200	M	PEBO
LANL	4464	1	216	M	PETR
LANL	4464	2	224	M	PETR
LANL	4465	2	103	M	PEBO
LANL	4465	3	150	M	PEBO
LANL	4465	5	153	M	PEBO
LANL	4465	4	188	M	PEBO
LANL	4465	2	216	M	PEBO
LANL	4465	1	296	M	PEBO
LANL	4466	4	134	F	PEBO
LANL	4466	1	208	F	PEBO
LANL	4466	5	211	F	PEBO
LANL	4466	3	214	F	PEBO
LANL	4466	2	220	F	PEBO
LANL	4467	5	273	F	PETR
LANL	4467	2	294	F	PETR
LANL	4467	4	296	F	PETR
LANL	4467	1	297	F	PETR
LANL	4468	3	131	M	PETR
LANL	4468	1	294	M	PETR
LANL	4476	5	6	F	PEBO
LANL	4476	2	7	F	PEBO
LANL	4476	4	7	F	PEBO
LANL	4476	3	176	F	PEBO
LANL	4477	4	2	M	PETR
LANL	4477	3	5	M	PETR
LANL	4477	2	9	M	PETR
LANL	4478	2	89	M	PEMA
LANL	4479	4	89	F	PEMA
LANL	4479	5	90	F	PEMA
LANL	4479	3	112	F	PEMA
LANL	4479	2	189	F	PEMA
LANL	4481	5	101	M	PETR
LANL	4481	3	103	M	PETR
LANL	4482	4	81	F	PEMA
LANL	4482	3	90	F	PEMA
LANL	4483	3	111	M	PEBO
LANL	4483	4	112	M	PEBO
LANL	4484	4	114	F	PETR
LANL	4484	3	144	F	PETR
LANL	4485	4	216	F	PEBO
LANL	4486	5	132	M	PEBO
LANL	4486	4	161	M	PEBO
LANL	4487	5	111	F	PEBO
LANL	4498	3	199	M	PEBO
LANL	4498	4	199	M	PEBO
LANL	4500	3	180	M	PEBO
LANL	4500	4	200	M	PEBO
LANL	L1	5	1	F	PEBO
LANL	L2	5	8	M	PEBO
LANL	L3	3	210	M	PETR
LANL	L4	5	216	M	PETR
LANL	L5	5	224	F	PETR
LANL	L6	1	112	M	PEBO
LANL	L7	1	165	M	PEBO
