# Supplementary material for: Investigating effects of soil chemicals on density of small mammal bioindicators using spatial capture-recapture models
Source: PLoS One. 2020 Sep 17;15(9):e0238870. doi: 10.1371/journal.pone.0238870 (PMC7498087; doi:10.1371/journal.pone.0238870)
Supplement: S1 File — (ZIP) [file pone.0238870.s003.zip › Traps.txt]

trapID	x	y		grid
1	383371	3971043	/	U
2	383374	3971043	/	U
3	383377	3971046	/	U
4	383382	3971046	/	U
5	383387	3971048	/	U
6	383394	3971047	/	U
7	383398	3971047	/	U
8	383403	3971047	/	U
9	383407	3971046	/	U
10	383415	3971047	/	U
11	383419	3971048	/	U
12	383426	3971048	/	U
13	383430	3971048	/	U
14	383436	3971048	/	U
15	383441	3971048	/	U
16	383445	3971047	/	U
17	383454	3971047	/	U
18	383459	3971045	/	U
19	383465	3971045	/	U
20	383468	3971045	/	U
21	383377	3971034	/	U
22	383381	3971035	/	U
23	383384	3971035	/	U
24	383387	3971034	/	U
25	383394	3971035	/	U
26	383399	3971035	/	U
27	383403	3971034	/	U
28	383407	3971032	/	U
29	383413	3971035	/	U
30	383418	3971035	/	U
31	383425	3971035	/	U
32	383429	3971033	/	U
33	383437	3971033	/	U
34	383443	3971034	/	U
35	383448	3971034	/	U
36	383454	3971034	/	U
37	383460	3971035	/	U
38	383466	3971035	/	U
39	383470	3971035	/	U
40	383475	3971035	/	U
41	383374	3971025	/	U
42	383379	3971026	/	U
43	383384	3971025	/	U
44	383387	3971026	/	U
45	383391	3971026	/	U
46	383397	3971026	/	U
47	383402	3971025	/	U
48	383406	3971024	/	U
49	383411	3971022	/	U
50	383418	3971022	/	U
51	383423	3971021	/	U
52	383428	3971020	/	U
53	383434	3971019	/	U
54	383440	3971020	/	U
55	383445	3971020	/	U
56	383452	3971020	/	U
57	383458	3971020	/	U
58	383464	3971018	/	U
59	383470	3971018	/	U
60	383474	3971018	/	U
61	383374	3971013	/	U
62	383378	3971012	/	U
63	383382	3971012	/	U
64	383387	3971011	/	U
65	383390	3971010	/	U
66	383394	3971009	/	U
67	383399	3971008	/	U
68	383405	3971007	/	U
69	383410	3971006	/	U
70	383416	3971005	/	U
71	383421	3971004	/	U
72	383425	3971003	/	U
73	383432	3971003	/	U
74	383440	3971001	/	U
75	383445	3971001	/	U
76	383450	3971000	/	U
77	383458	3970999	/	U
78	383464	3970997	/	U
79	383469	3970998	/	U
80	383473	3970996	/	U
81	383477	3970982	/	U
82	383473	3970985	/	U
83	383469	3970983	/	U
84	383465	3970983	/	U
85	383460	3970983	/	U
86	383455	3970983	/	U
87	383450	3970984	/	U
88	383446	3970987	/	U
89	383440	3970987	/	U
90	383435	3970987	/	U
91	383429	3970987	/	U
92	383424	3970987	/	U
93	383419	3970987	/	U
94	383413	3970988	/	U
95	383408	3970988	/	U
96	383402	3970989	/	U
97	383396	3970989	/	U
98	383390	3970989	/	U
99	383385	3970989	/	U
100	383377	3970989	/	U
101	383628	3971022	/	M
102	383628	3971018	/	M
103	383627	3971017	/	M
104	383626	3971014	/	M
105	383624	3971009	/	M
106	383623	3971003	/	M
107	383624	3971001	/	M
108	383626	3970997	/	M
109	383623	3970987	/	M
110	383620	3970982	/	M
111	383619	3970973	/	M
112	383619	3970970	/	M
113	383619	3970963	/	M
114	383622	3970957	/	M
115	383623	3970953	/	M
116	383622	3970943	/	M
117	383623	3970939	/	M
118	383622	3970935	/	M
119	383623	3970931	/	M
120	383623	3970923	/	M
121	383616	3971022	/	M
122	383612	3971019	/	M
123	383611	3971015	/	M
124	383612	3971009	/	M
125	383610	3971006	/	M
126	383609	3971002	/	M
127	383608	3970996	/	M
128	383610	3970992	/	M
129	383608	3970989	/	M
130	383609	3970982	/	M
131	383608	3970977	/	M
132	383608	3970975	/	M
133	383606	3970971	/	M
134	383605	3970963	/	M
135	383606	3970957	/	M
136	383604	3970950	/	M
137	383602	3970941	/	M
138	383599	3970936	/	M
139	383601	3970933	/	M
140	383597	3970928	/	M
141	383599	3971024	/	M
142	383599	3971020	/	M
143	383601	3971018	/	M
144	383600	3971014	/	M
145	383599	3971011	/	M
146	383600	3971004	/	M
147	383597	3970997	/	M
148	383597	3970994	/	M
149	383598	3970989	/	M
150	383598	3970985	/	M
151	383596	3970981	/	M
152	383596	3970975	/	M
153	383596	3970970	/	M
154	383594	3970964	/	M
155	383592	3970960	/	M
156	383591	3970955	/	M
157	383589	3970951	/	M
158	383587	3970945	/	M
159	383585	3970938	/	M
160	383585	3970934	/	M
161	383580	3971024	/	M
162	383582	3971021	/	M
163	383578	3971017	/	M
164	383579	3971014	/	M
165	383578	3971009	/	M
166	383578	3971005	/	M
167	383576	3971000	/	M
168	383576	3970994	/	M
169	383573	3970989	/	M
170	383573	3970984	/	M
171	383575	3970977	/	M
172	383575	3970971	/	M
173	383574	3970964	/	M
174	383573	3970958	/	M
175	383574	3970950	/	M
176	383575	3970946	/	M
177	383574	3970940	/	M
178	383574	3970936	/	M
179	383573	3970932	/	M
180	383573	3970926	/	M
181	383564	3971029	/	M
182	383564	3971025	/	M
183	383563	3971020	/	M
184	383562	3971016	/	M
185	383562	3971011	/	M
186	383562	3971008	/	M
187	383561	3971004	/	M
188	383561	3970999	/	M
189	383561	3970995	/	M
190	383561	3970992	/	M
191	383561	3970985	/	M
192	383561	3970979	/	M
193	383560	3970974	/	M
194	383561	3970968	/	M
195	383561	3970962	/	M
196	383562	3970954	/	M
197	383562	3970948	/	M
198	383562	3970941	/	M
199	383562	3970935	/	M
200	383562	3970932	/	M
201	383708	3970957	/	L
202	383715	3970956	/	L
203	383720	3970956	/	L
204	383725	3970954	/	L
205	383730	3970953	/	L
206	383735	3970953	/	L
207	383742	3970950	/	L
208	383746	3970945	/	L
209	383753	3970944	/	L
210	383761	3970944	/	L
211	383766	3970942	/	L
212	383769	3970939	/	L
213	383772	3970938	/	L
214	383776	3970936	/	L
215	383780	3970936	/	L
216	383784	3970935	/	L
217	383787	3970935	/	L
218	383793	3970932	/	L
219	383796	3970930	/	L
220	383803	3970926	/	L
221	383707	3970942	/	L
222	383712	3970943	/	L
223	383719	3970943	/	L
224	383726	3970942	/	L
225	383730	3970941	/	L
226	383735	3970939	/	L
227	383742	3970939	/	L
228	383748	3970938	/	L
229	383754	3970934	/	L
230	383757	3970933	/	L
231	383762	3970931	/	L
232	383767	3970931	/	L
233	383771	3970929	/	L
234	383773	3970929	/	L
235	383777	3970927	/	L
236	383780	3970924	/	L
237	383782	3970923	/	L
238	383787	3970921	/	L
239	383790	3970918	/	L
240	383793	3970915	/	L
241	383705	3970931	/	L
242	383709	3970929	/	L
243	383713	3970928	/	L
244	383719	3970928	/	L
245	383723	3970925	/	L
246	383729	3970924	/	L
247	383735	3970922	/	L
248	383739	3970920	/	L
249	383742	3970920	/	L
250	383747	3970920	/	L
251	383751	3970917	/	L
252	383755	3970916	/	L
253	383761	3970913	/	L
254	383766	3970911	/	L
255	383770	3970908	/	L
256	383776	3970907	/	L
257	383782	3970907	/	L
258	383786	3970904	/	L
259	383789	3970901	/	L
260	383793	3970899	/	L
261	383700	3970913	/	L
262	383705	3970909	/	L
263	383714	3970911	/	L
264	383722	3970908	/	L
265	383726	3970906	/	L
266	383734	3970906	/	L
267	383736	3970904	/	L
268	383739	3970901	/	L
269	383744	3970898	/	L
270	383750	3970894	/	L
271	383754	3970890	/	L
272	383762	3970892	/	L
273	383769	3970892	/	L
274	383775	3970890	/	L
275	383779	3970890	/	L
276	383781	3970889	/	L
277	383784	3970887	/	L
278	383785	3970884	/	L
279	383790	3970882	/	L
280	383796	3970881	/	L
281	383700	3970901	/	L
282	383705	3970899	/	L
283	383711	3970899	/	L
284	383718	3970896	/	L
285	383723	3970892	/	L
286	383727	3970891	/	L
287	383732	3970889	/	L
288	383736	3970885	/	L
289	383739	3970882	/	L
290	383744	3970883	/	L
291	383749	3970880	/	L
292	383752	3970879	/	L
293	383758	3970878	/	L
294	383762	3970877	/	L
295	383766	3970875	/	L
296	383770	3970873	/	L
297	383774	3970872	/	L
298	383778	3970867	/	L
299	383781	3970864	/	L
300	383786	3970862	/	L
